# Supplementary material for: Highly diverse flavobacterial phages isolated from North Sea spring blooms
Source: ISME J. 2021 Sep 2;16(2):555–68. doi: 10.1038/s41396-021-01097-4 (PMC8776804; doi:10.1038/s41396-021-01097-4)
Supplement: Supplementary file 7 — SI_file_7 [file 41396_2021_1097_MOESM7_ESM.xlsx]

## Sheet: Ingeline
phage_names	gene_name	name	protein_cluster_VirClust	consensus_annotation	additional_features	pVOGs	pVOGs_eval	pVOGs_product1	pVOGs_product2	BlastP_product	BlastP_evalue	IP_analysis	IP_Accession	IP_Description	IP_start	IP_end	IP_eval	protein_length	gene_length	start	end	strand	Prot_seq
Flavobacterium_phage_1H	Flavobacterium_phage_1H_gene_4	1		phage tail tape measure protein, TP901 family		ND	ND	ND	ND	structural protein	0	Pfam	PF10145	Phage-related minor tail protein	214	401	3.2E-13	1443.67	4331	4157	8488	-1	MAKTLSDEDIKLNIIINGNTAQKELFDLEKSTRKLTEENKGLLLQKRLLEKQGKQESEQYKLLTATIKENSSSINQNKIKINELQKEIGITGLTMKQLSDRAHILKMSLRNAIPGGEAHQRYTAELKEITGRINELNGKAKTAGFSISSMADSFNKYSALGATVIAGLTGVVLSVQKIIDINGKLSDAQADVSKTTGMTKTEVDELTKSFGLLETRTSRIDLLKIAEQGGRLGVPKAEIQDFVKTMNMAAVSLGDSFTGGVDEVAEKLGKIKFLFKETKDMGVEEAYNSIGSAINDLGANGTASEANIAEFTKRIGSLTDVLKPTVQETLALGTAFEESGIEAETSSRAYNIFMKQASTESGKFAQVMGISKKAVEDMINTNPMNFMLDFAKGMNGMNA…
Flavobacterium_phage_1H	Flavobacterium_phage_1H_gene_4	1		phage tail tape measure protein, TP901 family		ND	ND	ND	ND	structural protein	0	TIGRFAM	TIGR01760	tape_meas_TP901: phage tail tape measure protein, TP901 family, core region	173	514	3.2E-19	1443.67	4331	4157	8488	-1	MAKTLSDEDIKLNIIINGNTAQKELFDLEKSTRKLTEENKGLLLQKRLLEKQGKQESEQYKLLTATIKENSSSINQNKIKINELQKEIGITGLTMKQLSDRAHILKMSLRNAIPGGEAHQRYTAELKEITGRINELNGKAKTAGFSISSMADSFNKYSALGATVIAGLTGVVLSVQKIIDINGKLSDAQADVSKTTGMTKTEVDELTKSFGLLETRTSRIDLLKIAEQGGRLGVPKAEIQDFVKTMNMAAVSLGDSFTGGVDEVAEKLGKIKFLFKETKDMGVEEAYNSIGSAINDLGANGTASEANIAEFTKRIGSLTDVLKPTVQETLALGTAFEESGIEAETSSRAYNIFMKQASTESGKFAQVMGISKKAVEDMINTNPMNFMLDFAKGMNGMNA…
Flavobacterium_phage_2A	Flavobacterium_phage_2A_gene_4	1		phage tail tape measure protein, TP901 family		ND	ND	ND	ND	structural protein	0	NA	NA	NA	NA	NA	NA	1406.67	4220	4140	8360	-1	MAKTLSDEDIKLNIIINGNTAQKELFDLEKSTRKLTEENKGLLLQKKLLEKQGKQESEQYKLLTATIKENSSSINQNKIKINELQKEIGITGLTMKQLSDRANVLKISLRNAIPGGEAHQKYTAELKEITGRINELNGKAKTAGFSISSMADSFNKYSALGATVIAGLTGVVLSVQKIIDINGKLSDAQADVSKTTGMTKTEVDDLTKSFGLLKTRTQRIDLLGIAAVGGELNIAKGEILDFVKVMDKAGVALGDSFEGGPEEVATKLGKIKNLYSELKDTGVELAFESVGSALNDLGADGNATAQNVAEFVTRVGTIPESFKPSIAVALGLGAAFEETGLKAEVAAGNYGKVIGIAANNVEGFAKVMKRPRKEIEDLINTNPNEFFLQFSKSISSLKP…
Flavobacterium_phage_6H	Flavobacterium_phage_6H_gene_4	1		phage tail tape measure protein, TP901 family		ND	ND	ND	ND	phage tail tape measure protein	0	TIGRFAM	TIGR01760	tape_meas_TP901: phage tail tape measure protein, TP901 family, core region	5	269	8.8E-15	1198.67	3596	4139	7735	-1	MNMAAVSLGDSFTGGVDEVAEKLGKIKFLFKETKDMGVEEAYNSIGSAINDLGANGTASEANIAEFTKRIGSLTDVLKPTVQETLALGTAFEESGIEAETSSRAYNIFMKQASTESGKFAQVMGISKKAVEDMINTNPMNFMLDFAKGMNGMNATEVAKTLDFLGVNADGANKVIGAMGNNFERFHELIDLSNNSFASGTSLINEYNIKNETLGATLEKISKTVSGWFSSDTFIKWLTVGVNVLGKLIGATESTDNSVGNLANKIMAFIKILTIGVVTVLSYQAALQLVALWSSRAATATALQSAVDTIHYYLLQAKTVATKALALAQSFLTFKLSEVRTAYSALMASMSLNPWAALIAIVAACAVAYVAFSDKVSFAAEVQKTLANIHTEATKSIATE…
IMGVR2_3300008250_____Ga0105354_1000171	IMGVR2_3300008250_____Ga0105354_1000171_gene_54	1		phage tail tape measure protein, TP901 family		ND	ND	ND	ND		NA	NA	NA	NA	NA	NA	NA	35.3333	106	40698	40804	1	MAKKITDETLKFNIVVNGNEGQKEFNKLERANKKI
NHE_Ingeline_1	NHE_Ingeline_1_gene_11	16	16	integrase		VOG0275	1.2e-23	integrase [n=365]	putative integrase [n=46]	site-specific integrase	2.12e-150	Pfam	PF13102	Phage integrase SAM-like domain	128	212	5.9E-11	398.667	1196	11729	12925	-1	MDLQQNYYDYVPQIDPQIMSGKLTYKIVIKKDHIRTDGTSAIYLQLFQNGKRKRLPLHISVPVKDFDTKKQLVKKSNKYSENYNLLIGKMLGDLNKILVFYKLSGQFPILETVISDLTNPSLKQNYNTYANYMLEQHKNEIKESTYKQQKGALNKIKEFQDPILFSEITEDFEKKLRSHCRKVLKNKEATIESTMKNFKKYLHFANKNGINTPLLFSDISVKKMIGQRLFLMPEELKLMYDYCNSPFINNTHHKILKRYLFSCFTGIRLSDSETIKNENFIGGYLAFTMVKTNKFIRIKLNKTALSLIELPDVFDDNFSRKHINEELKVIAATLGINKRLYFHSSRHTFATNFLISGGNVVNLKKLLGHSNIDETMNYVHIVESITDTQIEYLDSIVI
Flavobacterium_phage_2A	Flavobacterium_phage_2A_gene_12	2		hp		ND	ND	ND	ND	Uncharacterised protein	3.08e-59	NA	NA	NA	NA	NA	NA	293.667	881	11411	12292	-1	MHIIQIPELKITKYLPTDLSECDPIQYIEMSALIFYYQTGIIDYEEFRVHATYKLLGMKAVRKKIVDYDKYSRIHQLSELIDTFFEENENKEKVIKQYYIHNPIPKFRGAFRNFYGPSNDFDNIKFGEYVDALEAFVNFNQTGELIYLSTLLAIMYRKRDYYNSISQKDKRKKYNSDIVHKRAKFFQRQHIGVLYGFYLYFASFQKYLTSATIFIQGSEIDLSILFENKKTKDESKYPGLGMKGVLLSMAESGVYGPEQGVRDTPLWEILIRMYDITKRSLDEEAAYKKLEKK
Flavobacterium_phage_6H	Flavobacterium_phage_6H_gene_10	2		hp		ND	ND	ND	ND		NA	NA	NA	NA	NA	NA	NA	52.6667	158	10044	10202	-1	MKGVLLSMAESGVYGPEQGVRDTPLWEILIRMYDITKRSLDEEAAYKKLEKK
Flavobacterium_phage_6H	Flavobacterium_phage_6H_gene_11	2		hp		ND	ND	ND	ND	Uncharacterised protein	2.52e-30	NA	NA	NA	NA	NA	NA	191.667	575	10352	10927	-1	MHIIQIPELKITKYLPTDLSECDPIQYIEMSALIFYYQTGIIDYEEFRVHATYKLLGMKAVRKKIVDYDKYSRIHQLSELIDTFFEENENKEKVIKQYYIHNPIPKFRGAFRNFYGPSNDFDNIKFGEYVDALEAFVNFNQTGELIYLSTLLAIMYRKRDYYNSISQKDKRKKYNSDIVPKRARCFFYSTR
IMGVR2_3300008250_____Ga0105354_1000171	IMGVR2_3300008250_____Ga0105354_1000171_gene_49	2		hp		ND	ND	ND	ND	Uncharacterised protein	2.43e-26	NA	NA	NA	NA	NA	NA	292.667	878	36713	37591	1	MHKVEIIGTKTVLHIPENGYEFTRQQFIDFSGLVYQYITKQIGYREMIVNLTYKICGITRAVIFNEENEEHNKIAENINQLSQLMEVYFIDQEREGDNVKVVDSVFMLQKLPVIQHKKVKYYGPSDALSDISFAEYLASLNHFFDYSKSASPEALNMLIATLYRPKKWFENKKEAYDVATVETRAKKLSKLPNDVKHAVYLYFASSQNYINTVQDLDIGSGNTVDLSVLVKSSDSEASGNSLGMVDVLYSLAETPMFSNIKDVGETNTFDVLVLLVKKHLDAKKQKRNANNN
NHE_Ingeline_1	NHE_Ingeline_1_gene_11	16	16	integrase		VOG0275	1.2e-23	integrase [n=365]	putative integrase [n=46]	site-specific integrase	2.12e-150	Pfam	PF00589	Phage integrase family	231	381	2.4E-13	398.667	1196	11729	12925	-1	MDLQQNYYDYVPQIDPQIMSGKLTYKIVIKKDHIRTDGTSAIYLQLFQNGKRKRLPLHISVPVKDFDTKKQLVKKSNKYSENYNLLIGKMLGDLNKILVFYKLSGQFPILETVISDLTNPSLKQNYNTYANYMLEQHKNEIKESTYKQQKGALNKIKEFQDPILFSEITEDFEKKLRSHCRKVLKNKEATIESTMKNFKKYLHFANKNGINTPLLFSDISVKKMIGQRLFLMPEELKLMYDYCNSPFINNTHHKILKRYLFSCFTGIRLSDSETIKNENFIGGYLAFTMVKTNKFIRIKLNKTALSLIELPDVFDDNFSRKHINEELKVIAATLGINKRLYFHSSRHTFATNFLISGGNVVNLKKLLGHSNIDETMNYVHIVESITDTQIEYLDSIVI
Flavobacterium_phage_1H	Flavobacterium_phage_1H_gene_10	3		hp		ND	ND	ND	ND		NA	NA	NA	NA	NA	NA	NA	58.6667	176	10861	11037	-1	MKNRNTKSGTIRKKRHAVHNKIIYGHLNDIARQLSFGYTQAVINELKQLEENKAAKTV
Flavobacterium_phage_2A	Flavobacterium_phage_2A_gene_9	3		hp		ND	ND	ND	ND	Uncharacterised protein	1.78e-05	NA	NA	NA	NA	NA	NA	132.667	398	10342	10740	-1	MNLRDQRNKTANDILKGIFVSRVLKEEGVEINTDINKVMTSAGFESSFWQDKAFSVTGQNTLEYRHKPQHRFVDMKNRNTKSGTIRKKRHAVHNKIIYGHLNDIARQLSFGYTQAVINELKQLEENKAAKTV
Flavobacterium_phage_6H	Flavobacterium_phage_6H_gene_7	3		hp		ND	ND	ND	ND	Uncharacterised protein	1.78e-05	NA	NA	NA	NA	NA	NA	132.667	398	8975	9373	-1	MNLRDQRNKTANDILKGIFVSRVLKEEGVEINTDINKVMTSAGFESSFWQDKAFSVTGQNTLEYRHKPQHRFVDMKNRNTKSGTIRKKRHAVHNKIIYGHLNDIARQLSFGYTQAVINELKQLEENKAAKTV
IMGVR2_3300008250_____Ga0105354_1000171	IMGVR2_3300008250_____Ga0105354_1000171_gene_53	3		hp		ND	ND	ND	ND		NA	NA	NA	NA	NA	NA	NA	126.667	380	40318	40698	1	MSGIEVLKSRSNKKIIEQRYIDRVLKESGTDILRAQGIALARFSGTSLNDIKAGRSFKVTTNNAEFTHLLRQRFIDMRRIGGVKQKSIPLHNKIIYTHFNGIIRKLAYGFTQDIKNEIAQELNIVI
NHE_Ingeline_1	NHE_Ingeline_1_gene_11	16	16	integrase		VOG0275	1.2e-23	integrase [n=365]	putative integrase [n=46]	site-specific integrase	2.12e-150	CDD	cd01185	INTN1_C_like	234	385	1.43845e-31	398.667	1196	11729	12925	-1	MDLQQNYYDYVPQIDPQIMSGKLTYKIVIKKDHIRTDGTSAIYLQLFQNGKRKRLPLHISVPVKDFDTKKQLVKKSNKYSENYNLLIGKMLGDLNKILVFYKLSGQFPILETVISDLTNPSLKQNYNTYANYMLEQHKNEIKESTYKQQKGALNKIKEFQDPILFSEITEDFEKKLRSHCRKVLKNKEATIESTMKNFKKYLHFANKNGINTPLLFSDISVKKMIGQRLFLMPEELKLMYDYCNSPFINNTHHKILKRYLFSCFTGIRLSDSETIKNENFIGGYLAFTMVKTNKFIRIKLNKTALSLIELPDVFDDNFSRKHINEELKVIAATLGINKRLYFHSSRHTFATNFLISGGNVVNLKKLLGHSNIDETMNYVHIVESITDTQIEYLDSIVI
Flavobacterium_phage_1H	Flavobacterium_phage_1H_gene_28	4		hp		ND	ND	ND	ND	Uncharacterised protein	1.91e-41	NA	NA	NA	NA	NA	NA	278.667	836	22404	23240	-1	MNMFRKSVPKPAPGAGAPKGKDQYVTIAYVADLVKEAFPRPDENGVLLQGNIIFKPGARFEKIYETDESQKASHKFEGDADAGGFLKSFVGTHPGDELAINEFVQNNIEEPVILLYPIDCNTGLRKVVGLPCNPMYLKAEFEDSKDGAKHTLTYEQRRRDRHVAKFYSGEITYLEHAITPTTDIALATVSGFVYQLPANTSGLITDISISAIDIAHKKTISIVGSGGLEPATLSGGVSGPVTILLDNGTQWIAYKNAVIHFQVFDAGAITYLKELSRS
Flavobacterium_phage_2A	Flavobacterium_phage_2A_gene_33	4		hp		ND	ND	ND	ND	Uncharacterised protein	2.69e-41	NA	NA	NA	NA	NA	NA	278.667	836	26319	27155	-1	MNMFRKSVPKPAPGAGAPKGKDQYVTIAYVADLVKEAFPRPDENGVLLQGNIIFKPGARFEKIYETDESQKASHKFEGDADAGGFLKSFVGTHPGDELAINEFVQNNIEEPVILLYPIDCNTGLRKVVGLPCNPMYLKAEFEDSKDGAKHTLTYEQRRRDRHVAKFYSGEITYLENAITPTTDIALATVSGFVYQLPANTSGLITDISISAIDIAHKKTISIVGSGGLEPATLSGGVSGPVTILLDNGTQWIAYKNAVIHFQVFDAGAITYLKELSRS
Flavobacterium_phage_6H	Flavobacterium_phage_6H_gene_34	4		hp		ND	ND	ND	ND	Uncharacterised protein	1.91e-41	NA	NA	NA	NA	NA	NA	278.667	836	25447	26283	-1	MNMFRKSVPKPAPGAGAPKGKDQYVTIAYVADLVKEAFPRPDENGVLLQGNIIFKPGARFEKIYETDESQKASHKFEGDADAGGFLKSFVGTHPGDELAINEFVQNNIEEPVILLYPIDCNTGLRKVVGLPCNPMYLKAEFEDSKDGAKHTLTYEQRRRDRHVAKFYSGEITYLEHAITPTTDIALATVSGFVYQLPANTSGLITDISISAIDIAHKKTISIVGSGGLEPATLSGGVSGPVTILLDNGTQWIAYKNAVIHFQVFDAGAITYLKELSRS
IMGVR2_3300008250_____Ga0105354_1000171	IMGVR2_3300008250_____Ga0105354_1000171_gene_39	4		hp		ND	ND	ND	ND	uncharacterized protein BN535_01763	2.32e-33	NA	NA	NA	NA	NA	NA	274.667	824	28262	29086	1	MAYVKVDIKKPAKGGAPQGKKAEIVIIDATEVAVFPARDDKGVVIDGAITFKDGKYAILLSATASSISLPVTSEGEEDAVGITSLPEFYHPGDSLEKDEFIQNWTNKNIIVAVKIGACTDPNSYYKVFGSMCNPLSLIVEGQDNNEATKTMIKFQQFTKSAYVPGRYSGTFTFDTANTVAADATTVDVVNGSGEYQLTDNTVPTALTDLTNASHGGVYTLIGSGGANPASLAASEAAFNLKDGVAWQGLAGSRITFKAYKNGASSYVFNELSRS
NHE_Ingeline_1	NHE_Ingeline_1_gene_11	16	16	integrase		VOG0275	1.2e-23	integrase [n=365]	putative integrase [n=46]	site-specific integrase	2.12e-150	Pfam	PF17293	Arm DNA-binding domain	27	99	1.0E-9	398.667	1196	11729	12925	-1	MDLQQNYYDYVPQIDPQIMSGKLTYKIVIKKDHIRTDGTSAIYLQLFQNGKRKRLPLHISVPVKDFDTKKQLVKKSNKYSENYNLLIGKMLGDLNKILVFYKLSGQFPILETVISDLTNPSLKQNYNTYANYMLEQHKNEIKESTYKQQKGALNKIKEFQDPILFSEITEDFEKKLRSHCRKVLKNKEATIESTMKNFKKYLHFANKNGINTPLLFSDISVKKMIGQRLFLMPEELKLMYDYCNSPFINNTHHKILKRYLFSCFTGIRLSDSETIKNENFIGGYLAFTMVKTNKFIRIKLNKTALSLIELPDVFDDNFSRKHINEELKVIAATLGINKRLYFHSSRHTFATNFLISGGNVVNLKKLLGHSNIDETMNYVHIVESITDTQIEYLDSIVI
Flavobacterium_phage_1H	Flavobacterium_phage_1H_gene_30	5		S49 family peptidase		VOG4573	2.1e-19	hypothetical protein [n=31]	Clp protease [n=28]	S49 family serine protease	0	Pfam	PF01343	Peptidase family S49	137	285	1.5E-10	294.667	884	25464	26348	-1	MRNNPFITELLRGEWLLHSPESYYEFAENLRQKMNVNFDSKYKIEDKALDILDSFGNPLRSTDGNSISVPKNSIAQVKMMGEIVAYSDWCAIGADEIVAQLYKAQEMDNVDATVFRIDSPGGSTKAIDAFREFSKYKTKPIVGLVKDGLSLGYWAAIEVCDYIMADGDVSSRFGSIGVVASFRDNTKALEVAGIKIHEIYPPESNHKNKDFMDARSGDYEGIIKNSLSPLAGMFQGGVISKRPNLIKEEGVLNGGVYFAKEALRLGLIDGIGDSRMAIQKAKQLALQSVSKNLF
Flavobacterium_phage_2A	Flavobacterium_phage_2A_gene_35	5		S49 family peptidase		VOG4573	1.2e-19	hypothetical protein [n=31]	Clp protease [n=28]	S49 family serine protease	0	Pfam	PF01343	Peptidase family S49	137	285	2.0E-10	294.667	884	29379	30263	-1	MRNNPFITELLRGEWLLHSPESYYEFAENLRQKMNVNFDSKYKIEDKALDILDSFGNPLRSTDGNSISVPKNSIAQVKMMGEIVAYSDWCAIGADEIVAQLYKAQEMDNVDATVFRIDSPGGSTKAIDAFREFSKYKTKPIVGLVKDGLSLGYWAAIEVCDYIMADGDVSSRFGSIGVVASFRDNTKALEVAGIKIHEIYPPESNHKNKDVKDARSGDYEGIIKNSLSPLAGMFQGGVISKRPNLIKEEGVLNGGVYFAKEALRLGLIDGIGDSRMAIQKAKQLALQSVSKNLF
Flavobacterium_phage_6H	Flavobacterium_phage_6H_gene_36	5		S49 family peptidase		VOG4573	2.1e-19	hypothetical protein [n=31]	Clp protease [n=28]	S49 family serine protease	0	Pfam	PF01343	Peptidase family S49	137	285	1.5E-10	294.667	884	28507	29391	-1	MRNNPFITELLRGEWLLHSPESYYEFAENLRQKMNVNFDSKYKIEDKALDILDSFGNPLRSTDGNSISVPKNSIAQVKMMGEIVAYSDWCAIGADEIVAQLYKAQEMDNVDATVFRIDSPGGSTKAIDAFREFSKYKTKPIVGLVKDGLSLGYWAAIEVCDYIMADGDVSSRFGSIGVVASFRDNTKALEVAGIKIHEIYPPESNHKNKDFMDARSGDYEGIIKNSLSPLAGMFQGGVISKRPNLIKEEGVLNGGVYFAKEALRLGLIDGIGDSRMAIQKAKQLALQSVSKNLF
IMGVR2_3300008250_____Ga0105354_1000171	IMGVR2_3300008250_____Ga0105354_1000171_gene_37	5		S49 family peptidase		VOG4573	1.3e-15	hypothetical protein [n=31]	Clp protease [n=28]	S49 family peptidase	2.6e-108	Pfam	PF01343	Peptidase family S49	133	285	3.5E-19	296.667	890	25159	26049	1	MKKNTPQFDASILRGPWLLEPHTALSFFPMIANHVMGDASGLTKIEAALIRSVITPTGKEVRADEDIEEGSIGVIRITGPMFKYGNWWYWGADELVAMAQAFENNPNVVGQVWVCDSGGGQVSAVAPYLDFLQNKQKPVVAICDLCASANYWIASATDYVMAENNISASFGSIGVMVELTNWKKYYAKEGLDIHTIVADPSSEKNKAFQLALEGNYDEIRKELLNPLAIKFQNGVKLNRESKLDLNVNGLLNGKMFFTEDAISHGLADGVGNLNDAIKKVTELANTTSAVQTFMNQ
NHE_Ingeline_1	NHE_Ingeline_1_gene_50	11	36	hp		ND	ND	ND	ND	uncharacterized protein BN727_02293	5.66e-123	NA	NA	NA	NA	NA	NA	547.667	1643	40849	42492	1	MQTTFLYVIGGRGTSKSTDILAERTMDICYDMPGAFIALSSDTFMNATKNILPSIIEGWKRKGWIEGVHFVVDIRPPKHFKLPYKSIINWKYTVTVFTGTHFKIISQDRPSIGAGDSFQHHLGDEAKYLNEKKLNKVNPALRGEYVRYGKSAFYGGHTFTTDMPNINQGEHDWILKMADNMDKKKILKLLELAITVNEVRIESVNAKLDAENNPQDTSAFREYKNSEKKLQRWEERFRLFRMNTTFFYVVSSFVNADILTQGYFKKLLETMDFKEFMVSILSIAPTLEKGLMFYPNLTHHNFYGDGFLYKYRDEYKITDEYTESSLDLKYIIHDAPLEGGLDTGNMCSLVIGQPQGKYYRGLKEFFTLPPEFLGDLAAKFRAYFKYHKRKELLLYHDRG…
Flavobacterium_phage_1H	Flavobacterium_phage_1H_gene_48	6		LuxR family transcriptional regulator		ND	ND	ND	ND	LuxR family transcriptional regulator	2.87e-135	NA	NA	NA	NA	NA	NA	185.667	557	37217	37774	-1	MTHTNLYPGMICTSTEFFIHKDELKVMSNGEIKNFIELPFATIELLREAISSDHNVNLALHDLQPTSKMKRIEQFARCRFGGLDFEGDIKNGELQDGEFWPCPNHGNCKHEGILCKLPKVNGQRLSKKEVRFLQLSATDYTNDVIAEKMNMPLGTLHQLKKTLYKLLGIQTKQEGSVLSRHLNLI
Flavobacterium_phage_2A	Flavobacterium_phage_2A_gene_59	6		LuxR family transcriptional regulator		ND	ND	ND	ND	transcriptional regulator	3.49e-135	NA	NA	NA	NA	NA	NA	185.667	557	44503	45060	-1	MTHTNLYPGMICTSTEFFIHKDELKVMSNGEIKNFIELPFATIELLREAISSDHNVNLALHDLQPTSKMKRIEQFARCRFGGLDFEGDIKNGELQDGEFWPCPNHGNCKHEGILCKLPKVNGQRLSKKEVRFLQLSATDYTNDVLAEKMNMPLGTLHQLKKTLYKLLGIQTKQEGSVLSRHLNLI
Flavobacterium_phage_6H	Flavobacterium_phage_6H_gene_65	6		LuxR family transcriptional regulator		ND	ND	ND	ND	LuxR family transcriptional regulator	2.87e-135	NA	NA	NA	NA	NA	NA	185.667	557	44905	45462	-1	MTHTNLYPGMICTSTEFFIHKDELKVMSNGEIKNFIELPFATIELLREAISSDHNVNLALHDLQPTSKMKRIEQFARCRFGGLDFEGDIKNGELQDGEFWPCPNHGNCKHEGILCKLPKVNGQRLSKKEVRFLQLSATDYTNDVIAEKMNMPLGTLHQLKKTLYKLLGIQTKQEGSVLSRHLNLI
IMGVR2_3300008250_____Ga0105354_1000171	IMGVR2_3300008250_____Ga0105354_1000171_gene_13	6		LuxR family transcriptional regulator		ND	ND	ND	ND	response regulator transcription factor	3.59e-61	Pfam	PF00196	Bacterial regulatory proteins, luxR family	134	185	1.7E-7	196.667	590	9055	9645	1	MSKIKEQNQILQPLPAGVSPNDSNIEFVGDKDHKTVWWIQYGKTHPFTDLPSKYYNKLKEAYKADKPAVANLSALNVGIRREVELYTYYIYGDLDTTPDIKDGELQPSENFRDTLDCLSLQWESKNIDFEGKIITTRQLRILDLIVQDLPDKAIADKMGIAQSTLDHHKKALFKALRSSNKTTAMLTAVKAKIVTP
NHE_Ingeline_1	NHE_Ingeline_1_gene_10	10	43	hp		ND	ND	ND	ND		NA	NA	NA	NA	NA	NA	NA	606.667	1820	9912	11732	1	MIAIQANGFEVDLSIYGLQLNEESNFFVDNMIKSYTFPFSVAYADDIMAKLGLPNLQDITDYETNLNVILIIDDTYYDAQVKIGEVEGDDVELTLYYGDEVLPIYGTDLKNLPWPIHIITNTQLVASQYLNSEWPQVTHNFPKIFAPNITEDSDYGVTDSNGKKISDFFKNNYNGTDFVQNVTEVGESGETIYVNKNVLCPCPYMLEILSFIFKTAGKKISGDVFKDERLKKIIYHPQNFIEKFKGSLYTNFQFSLPNTDINSVINGVQKRIGVYQRTFTPDTVGTYNIKFNINLDSLIANYFSLKIYQDNEVNNEQIELYSAVSSGSSVNVNENLSVNINNASEYFPIIVELQLLYNTNTIALSNSFEFSFSNVRLNEYLGGYTLGEFMPKMTAGEYV…
Flavobacterium_phage_2A	Flavobacterium_phage_2A_gene_11	7		hp		ND	ND	ND	ND		NA	NA	NA	NA	NA	NA	NA	153.667	461	10953	11414	-1	MILLEKIEQYGAHLLAEIPDLKKFYLVVDDSQIVKVLNEINEDDNLILIGFIPSHKSEGTNQDNVQNRDFSLWMVLNKVDRNDGQEAFIASFKRTQIAAAAIEKQMLKDKPNFGGQCSLMRQLQVSSIEINPVWALAGCDGYEINYQLLTPIY
Flavobacterium_phage_6H	Flavobacterium_phage_6H_gene_9	7		hp		ND	ND	ND	ND		NA	NA	NA	NA	NA	NA	NA	153.667	461	9586	10047	-1	MILIEKIEQYGAHLLAEIPDLKKFYLVVNDSQIVKVLNEINEDDNLILIGFIPSHKSEGTNQDNVQNRDFSLWMVLNKVDRNDGQEAFIASFKRTQIAASAIEKQMLTDKPNFGGQCSLMRQLQVASIGIDPVWALAGCDGYEINYQLLTPIY
IMGVR2_3300008250_____Ga0105354_1000171	IMGVR2_3300008250_____Ga0105354_1000171_gene_50	7		hp		ND	ND	ND	ND	Uncharacterised protein	2.01e-07	NA	NA	NA	NA	NA	NA	152.667	458	37575	38033	1	MLTITDLELFAEEFKTAIPEITKVQLVGDDSHLSKFTKELKHSDNEVALLPIIPSHDLSAKDEDNVKVSDHLYFLVLQKYDSSAGYESEIDVLKTTQAVAKKFIERLVGLSNGSLNTCIDFDVDINSMRLDPVLNQSQTHGYSISFTRKQNL
NHE_Ingeline_1	NHE_Ingeline_1_gene_18	6	46	LuxR family transcriptional regulator		ND	ND	ND	ND	response regulator transcription factor	2.13e-45	Pfam	PF00196	Bacterial regulatory proteins, luxR family	139	193	7.1E-6	201.667	605	15323	15928	1	MQSEITKNTPSTPVTHIFNLPAGLLPNDNSTELFGDRKTGKVYFMTKGKTLAFRYLSKNIKEQLLKKLLADPVASEQLKALPFSVAIERFAYCLYGGLDHTPDINETGVIGLSENFQCLDKGCNCKNWHSKMITYKGHVLSGKKLEVLMAYRKGREASYVAAELGITEPTLNSHKKKLFTIFNVYSTSELVVAAIEAKIIQ
Flavobacterium_phage_2A	Flavobacterium_phage_2A_gene_13	8		hp		ND	ND	ND	ND	Uncharacterised protein	1.32e-31	NA	NA	NA	NA	NA	NA	320.667	962	12324	13286	-1	MELLFNKNETGGSTEIREILGFTDANLKFITLKPKLIPATDTIIELIGKPLYDSLIGIYNAPSQSASDKEFLNRVQYIILLDGYRNLAMDTDLGHTNNGRVNRIEDKQKIAFEWQIVNSNRKMERDYYRALDSLIKYMDKNVSGWKATDAFKQTHDLFIRTAAEIDDYFNIDGSRLLFMKIAPGIRKAEREEIIPRITKVRFDELKTKLKTNTGDEDSILLIKIREAIVYKALSWAIPRLSTQLFPEGFLEAADSSRMTISARKSVEKTQAEAMSQRFDRDARDAYIQIENYIKSLTKVSFQEVQPIKPSFNPTDNFVDC
Flavobacterium_phage_6H	Flavobacterium_phage_6H_gene_12	8		hp		ND	ND	ND	ND	Uncharacterised protein	6.26e-32	NA	NA	NA	NA	NA	NA	320.667	962	10959	11921	-1	MELLFDKNGAGGSTEIKQILGFTDANLKFITLKPKLIPATDTIIELIGKPLYDSLIGIYNAPSQSASDKEFLNRVQYIILLDGYRNLAMDTDLGHTNNGRVNRIEDKQKIAFEWQIVNSNRKMERDYYRALDSLIKYMDKNVSGWKATDAFKQTHDLFIRTAAEIDDYFNIDGSRLLFMKIAPGIRKAEREEIIPRITKVRFDELKTKLKTNTGDEDSILLIKIREAIVYKALSWAIPRLSTQLFPEGFLEAADSSRMTISARKSVEKTQAEAMSQRFDRDARDAYIQIENYIKSLTKVSFQEVQPIKPSFNPTDNFVDC
IMGVR2_3300008250_____Ga0105354_1000171	IMGVR2_3300008250_____Ga0105354_1000171_gene_47	8		hp		ND	ND	ND	ND		NA	NA	NA	NA	NA	NA	NA	311.667	935	35498	36433	1	MEIIFNKNNTGQEELKSLLGFLDADLKFEKLQTDIELNTTDVVDFIGEPMYEKALTHYKGTDTDVKLDDIVKRIQLFIILKAYIDYAPNADLSHSNSGRKYTSDDNEKIPWEWQLTNDEKANKSRCYKSLDRLILLLNKSDYSEWKDSDQYKKANDLFVKNTKEFNDIYNINNSHQLYFRLVPQLTVVQQEHIISIIGIAKYDELKIVVKSTAPISTPDALLLLHIRSAIVHLAIAKAYDLLPVEMFPEHLQYTENTSMKAKARQEVSQKITKIGLASIVSLTIEYAKQTATYTEVDQLQHLNEDQNYIHL
NHE_Ingeline_1	NHE_Ingeline_1_gene_33	38	47	structural protein		VOG7066	1.5e-87	structural protein [n=4]	putative phage tail fiber [n=2]	structural protein	3.51e-100	NA	NA	NA	NA	NA	NA	317.667	953	28240	29193	1	MKHTISIVLFFILSLGLNAQTVEGTVGSDGNLIPFNVSGGLDETAVDAKIETANALNISSLTSSRTLSKTDFGGIIKHTATGSKRISIPTQANEDFENDGVVSLLSFNDASKIIVEDLNNSGFDRLQLTGKGKMGTIARNGSDNWLYWGAFEEYVNETEELNTRVNSMSKLNNANALTGISQLNSLLTSEPNDSRYALNVESTLVDANTRAFITFGDILPNTDYDYEFKIRNVVGLAANKSFRVVFTGGAVVTQIWHEITSDNFVTIKGTLNSGDNTSLGFNAYLNRNFVTETTAGTVAGDIGDSLEVTDLSFKIAE
Flavobacterium_phage_2A	Flavobacterium_phage_2A_gene_14	9		hp		ND	ND	ND	ND	Uncharacterised protein	3.65e-70	NA	NA	NA	NA	NA	NA	456.667	1370	13286	14656	-1	MIETYGRTGIVANESTGFTFELSSNPREFDSFKVNKEDINHQGNYFTVGEWRILPYGTNDNLPSVIKAAVQENSTAPGMLEKKVMMYLGNGPFLYKEDIVDNNIVRVWTKDVAIQSWLNTWKYEEYINKCAVDYEYMKGHMTKLFRNKAGRTGGTNQIAKLEHIQLQEGRLACHISSTDLTPTHIVVTDYSFSTLEAITGIKVYPIFDVNNPFISPTSASYNSQYTFGDKHYSTPPLFGSLEWLRRSTATPIIFKALSKNSINVKYHVESPQEFWDREEKRLKENAEKSGREYNDNEIIEYRKIFMRDLLKVLSGDENSGKLWHTRNIIEVQGQNIISHGWKITAIPQNIKDFVEAQIKISERADRALSANLGMGQGISNTGEAGKANGGSEQVYAYQN…
Flavobacterium_phage_6H	Flavobacterium_phage_6H_gene_13	9		hp		ND	ND	ND	ND	Uncharacterised protein	7.09e-71	NA	NA	NA	NA	NA	NA	456.667	1370	11921	13291	-1	MIETYGRTGIVANESTGFTFELSSNPREFDSFKVNKEDINHQGNYFTVGEWRILPYGTNDNLPSVIKAAVQENSTAPGMLEKKVMMYLGNGPFLYKEDIVDNNIVRVWTKDVAIQSWLNTWKYEEYINKCAVDYEYMKGHMTKLFRNKAGRTGGTNQIAKLEHIQLQEGRLACHISSTDLTPTHIVVTDYSFSTLEAITGIKVYPIFDVNNPFISPTSASYNSQYTFGDKHYSTPPLFGSLEWLRRSTATPIIFKALSKNSINVKYHVESPQEFWDREEKRLKENADKSGREYNDNEIIEYRKIFMRDLLKVLSGDENSGKLWHTRNIIEVQGQNIISHGWKITAIPQNIKDFVEAQIKISERADRALSANLGMGQGISNTGEAGKANGGSEQVYAYQN…
IMGVR2_3300008250_____Ga0105354_1000171	IMGVR2_3300008250_____Ga0105354_1000171_gene_46	9		hp		ND	ND	ND	ND	putative uncharacterized protein	9.67e-71	NA	NA	NA	NA	NA	NA	460.667	1382	34116	35498	1	MRTISKLNDKDYISFADSEVNYFEISGRSANSGSSSTTESFSDWESSTLDIGDYKVIPYGSNNDIPKEIQDTVYPNHLANRLQNRKVELLIEQGPYLYTYEVTDEGKRIKKAIKNDEILAWLEADGYEESLIHNATEYYYCQGVFTKVFRSLGARIGINSGVGGISQIEDLSFVNCRLAYKKTDKTKRPSHVIIGDWNESGGNKKYDIYPLFDAKQPLKHKVCVHYSSFKSFGLISYAVSEVYSSLPWIRRSTAIPKVLEALTNNSLNIKWHIQSPAKYWEDKKKQLQANCTATNTIYKEQMLEDLKKSILGSISKLLSGVDNVGKFWHNEQVIEIMGGTAVSHGWKITPIEQKVKDYVKAQLEIATKADFATVAGLGLHSALANVGADGKSDSGSEQL…
NHE_Ingeline_1	NHE_Ingeline_1_gene_42	5	48	S49 family peptidase /major capsid protein (VirFam)		ND	ND	ND	ND	S49 family peptidase	8.4e-90	Pfam	PF01343	Peptidase family S49	118	268	6.9E-16	276.667	830	33506	34336	1	MVAPTMANKYIHSANLILKATSHLNNLRIEAGFVREVVDADGNMVRNDQEVPEGSVGIVSQVGSMYKYGSWYNWGSDELVGFAKSFDDDPNIIGQVWRDDSGGGTISSVAPWLDFLANKKKPVVSLIDTCGSANYYKNCGTDYLLAENNVSSMIGSIGVMIQINDYSKMLKETGIVEHVIESDLSEDKNKAFKLALKGDYDLIKKEYLNPSAIAFQDYVKLARKKLMVETPGIVSGKMFYAEEAKQIGLIDGVGNLQAAIEKVKLLAAARSFINQY
Flavobacterium_phage_1H	Flavobacterium_phage_1H_gene_2	10		hp		ND	ND	ND	ND	Uncharacterised protein	7.77e-75	NA	NA	NA	NA	NA	NA	629.667	1889	559	2448	-1	VLDLSNFKISDTEENNWFSDIFFTKYSFPFEIDLIDDLDIAFGFISLYNSSSKETYFELKYVHGDKIEDAVFEIEQFQTKLSCVLRFGFEQLPSFDKKLSELSLQKLRLPDGTDVYQHAQTVITQKWPVVNYNFPQVHLDKIDASGEMWSYFEGQINCRKEGVFLINDMDAHNSIFRNRNIMQPLPYLFHVLERGMADANLILAGEILNNEDLKKVTLYADVEYYKKYIDECLDIENQFFGEEIIGAYPFDGLGIFDPVFGFPVTDSFIYDRYSITKFTVKNAGTYKLAVFITFPGVDRRASSAFYIVKYRGRVLKYMPLNDIGNWGNLPEICRDSFNISTENDINIHEFTIEICLKATPTYSSWDPWVGFAAGFEITPVYLYEDNVNVVSTIINTNKI…
Flavobacterium_phage_2A	Flavobacterium_phage_2A_gene_2	10		hp		ND	ND	ND	ND	Uncharacterised protein	2.41e-77	NA	NA	NA	NA	NA	NA	629.667	1889	560	2449	-1	VLDLSNFKISDTEENNWFSDIFFTKYSFPFEIDLIDDLDIAFGFISLYNSSSKETYFELKYVHGDKIEDAVFEIEQFQTKLSCVLRFGFEQLPSFDKKLSELSLQKLRLPDGTDVYQHAQTVITQKWPVVNYNFPQVHLDKIDASGEMWSYFEGQINCRKEGVFLINDMDAHNSIFRNRNIMQPLPYLFHVLERGMADANLILAGEILNNEDLKKVTLYADVEYYKKYIDECLDIENQFFGEEIIGAYPFDGIPDPDFVFGYPLNGYFNYDRYSITKFTVKNAGTYKLAVFITFSGVDRRASSAFYIVKYRGRILKYMPLNDIGNWGNLPEICRDSFNISTENDINIHEFTIEICLKAIGGGNLSGPWVGFTAGFEITPVYLYEDNVNVVSTIINTNKI…
Flavobacterium_phage_6H	Flavobacterium_phage_6H_gene_2	10		hp		ND	ND	ND	ND	Uncharacterised protein	1.73e-75	NA	NA	NA	NA	NA	NA	629.667	1889	541	2430	-1	VLDLSNFKISDTEENNWFSDIFFTKYSFPFEIDLIDDLDIAFGFISLYNSSSKETYFELKYVHGDKIEDAVFEIEQFQTKLSCVLRFGFEQLPSFDKKLSELSLQKLRLPDGTDVYQHAQTVITQKWPVVNYNFPQVHLDKIDASGEMWSYFEGQINCRKEGVFLINDMDAHNSIFRNRNIMQPLPYLFHVLERGMADANLILAGEILNNEDLKKVTLYADVEYYKKYIDECLDIENQFFGEEIIGAYPFDGIPDPDFVFGYPLNGYFNYDRYSITKFTVKNAGTYKLAVFITFSGVDRRASSAFYIVKYRGRVLKYMPLNDIGNWGNLPEICRDSFNISTENDINIHEFTIEICLKATPTYSSWDPWVGFAAGFEITPVYLYEDNVNVVSTIINTNKI…
NHE_Ingeline_1	NHE_Ingeline_1_gene_23	17	51	DNA primase		VOG4551	9.5e-38	DNA primase [n=259]	putative DNA primase [n=130]	DNA primase	0	Pfam	PF01807	CHC2 zinc finger	3	96	8.7E-25	1086.67	3260	16998	20258	1	MITEKSIDDVRNLEIEVVIGKYIELKRSGANYSAKSPFVAEKTGSFMVSPVKNIFKCFSSGKGGDGIGFVMEHLGLNFIDAVKQIAKDQNLFLENEQLSEEEIRNYKQKESFSSISEEATELYQQELSKLPAEHWVKIMLAERGYDQDVIIEWQLGFAPGNIISPSVVKSAKLGLAKELGLVRTKDGRNYDFFFNRLMFPIHNKQSRVIGFGARRSNSEEDAKQAKYLNSPESETYKKSYVLYGMHLAQRHIAKARKVVLVEGYTDVISMHKANVCNTVATSGTALTAFHAKELGRLADEIIIFRDGDAAGLRAAHKDIDILLSTNKKVSIVVCPEGEDPDSLSKKIQSQTSIDATTNAVAHYLESNKQDAVLWKSSELKSFYGDGPAEAANALNEIVS…
Flavobacterium_phage_1H	Flavobacterium_phage_1H_gene_15	11		hp		ND	ND	ND	ND	uncharacterized protein BN535_01772	2.03e-123	NA	NA	NA	NA	NA	NA	569.667	1709	13258	14967	-1	MSRKTSVNLNDNRIEKRFATWIRIVVDLISPKNLWLVAGRGTSKTSDILAERFIDVCYDMPGAYFALVADTYVNAKKNILDALLEGLGRKGWIEGIHYVIDEAPPAHFDKPYKAPQQYKHTISVFNGCFINIVSMDQPSGAAGNSYQHIFGDETKYLQFDKIKKLTPALRGYKKFANSVYYCGNTFTTDMPNVSEGEHDWILDREKEMDADQCQQILRVGLVLNDLKIELMNEERVGNKIKINNLKKQIDRWEKRWIKARKNSTFFKVVSSYANADFLNVDWFHDTYNALGAEEFKTAVGAFPSKLKKGLQFYVNLGEHHFYNDGIVTEYYKNFSVKEEWKESSQAQKYIYHSKPIDIGVDFGNMCSMVTGQEIGNTIYLFKEFFTLPPHGMRELANQF…
Flavobacterium_phage_2A	Flavobacterium_phage_2A_gene_20	11		hp		ND	ND	ND	ND	uncharacterized protein BN535_01772	2.03e-123	NA	NA	NA	NA	NA	NA	569.667	1709	17174	18883	-1	MSRKTSVNLNDNRIEKRFATWIRIVVDLISPKNLWLVAGRGTSKTSDILAERFIDVCYDMPGAYFALVADTYVNAKKNILDALLEGLGRKGWIEGIHYVIDEAPPAHFDKPYKAPQQYKHTISVFNGCFINIVSMDQPSGAAGNSYQHIFGDETKYLQFDKIKKLTPALRGYKKFANSVYYCGNTFTTDMPNVSEGEHDWILDREKEMDADQCQQILRVGLVLNDLKIELMNEERVGNKIKINNLKKQIDRWEKRWIKARKNSTFFKVVSSYANADFLNVDWFHDTYNALGAEEFKTAVGAFPSKLKKGLQFYVNLGEHHFYNDGIVTEYYKNFSVKEEWKESSQAQKYIYHSKPIDIGVDFGNMCSMVTGQEIGNTIYLFKEFFTLPPHGMRELANQF…
Flavobacterium_phage_6H	Flavobacterium_phage_6H_gene_20	11		hp		ND	ND	ND	ND	uncharacterized protein BN535_01772	2.03e-123	NA	NA	NA	NA	NA	NA	569.667	1709	16299	18008	-1	MSRKTSVNLNDNRIEKRFATWIRIVVDLISPKNLWLVAGRGTSKTSDILAERFIDVCYDMPGAYFALVADTYVNAKKNILDALLEGLGRKGWIEGIHYVIDEAPPAHFDKPYKAPQQYKHTISVFNGCFINIVSMDQPSGAAGNSYQHIFGDETKYLQFDKIKKLTPALRGYKKFANSVYYCGNTFTTDMPNVSEGEHDWILDREKEMDADQCQQILRVGLVLNDLKIELMNEERVGNKIKINNLKKQIDRWEKRWIKARKNSTFFKVVSSYANADFLNVDWFHDTYNALGAEEFKTAVGAFPSKLKKGLQFYVNLGEHHFYNDGIVTEYYKNFSVKEEWKESSQAQKYIYHSKPIDIGVDFGNMCSMVTGQEIGNTIYLFKEFFTLPPHGMRELANQF…
IMGVR2_3300008250_____Ga0105354_1000171	IMGVR2_3300008250_____Ga0105354_1000171_gene_43	11		hp		ND	ND	ND	ND	uncharacterized protein BN727_02293	1.59e-120	NA	NA	NA	NA	NA	NA	569.667	1709	31061	32770	1	MSRKTKIDKKAEDVELRYSNWLTTIILMIKPKDLFLISGRGTSKTSDVAAQRYQDICYEMPGCYVALSSDTYMNAAKNVMPSIIEGWERNGWIEGIHFVVGERPPKHFKKPYKSPISFRHSMTAHTGTHFKLISQDKPSGGAGDSYQHVGVDEAKYQLERKLNKLIPAVRGKREVFGKSPYYRGKTVTSDMPNPNHGEHDWFLSEVKNMNKKQIKILVQTAFILNDIEIELHHAKKDGNKLEVKKIEKKKERWTERFRAIRTDSVFFHIASSYVNADILSAGFFKDILQSMDFKEVMTSILSISPKLEKGLMFYVNFGKHNLFRDGFTYKELDKEMNPKNHEFSSLDLKYINHNGPIEGGLDTGNMCSLVLGQPESNKIYRILKELYTIPPAFLPVLAQ…
NHE_Ingeline_1	NHE_Ingeline_1_gene_23	17	51	DNA primase		VOG4551	9.5e-38	DNA primase [n=259]	putative DNA primase [n=130]	DNA primase	0	Pfam	PF13662	Toprim domain	257	332	1.3E-13	1086.67	3260	16998	20258	1	MITEKSIDDVRNLEIEVVIGKYIELKRSGANYSAKSPFVAEKTGSFMVSPVKNIFKCFSSGKGGDGIGFVMEHLGLNFIDAVKQIAKDQNLFLENEQLSEEEIRNYKQKESFSSISEEATELYQQELSKLPAEHWVKIMLAERGYDQDVIIEWQLGFAPGNIISPSVVKSAKLGLAKELGLVRTKDGRNYDFFFNRLMFPIHNKQSRVIGFGARRSNSEEDAKQAKYLNSPESETYKKSYVLYGMHLAQRHIAKARKVVLVEGYTDVISMHKANVCNTVATSGTALTAFHAKELGRLADEIIIFRDGDAAGLRAAHKDIDILLSTNKKVSIVVCPEGEDPDSLSKKIQSQTSIDATTNAVAHYLESNKQDAVLWKSSELKSFYGDGPAEAANALNEIVS…
Flavobacterium_phage_1H	Flavobacterium_phage_1H_gene_16	12		hp		ND	ND	ND	ND	Uncharacterised protein	1.36e-11	NA	NA	NA	NA	NA	NA	212.667	638	14933	15571	-1	MKISIDDIDLQDVYSFMEHGSVNDAPEEIVRYLTLLDKVHGMHLRIRQYGTKHHIIKDLNITEGLSPYKAEQVYGEMLEYFYKDINISKQIWRNIYAEKLDQLVTASFLMAKSQEDLDRVSRIIERAGKMRQLDTIDPPSFPKELLQKPYKVYAMDTSFLGEEKINRLELAKQIDEMPDYSTAERLLLKQDAGIEPIKLFNNEQEDIRKSER
Flavobacterium_phage_2A	Flavobacterium_phage_2A_gene_21	12		hp		ND	ND	ND	ND	Uncharacterised protein	1.36e-11	NA	NA	NA	NA	NA	NA	212.667	638	18849	19487	-1	MKISIDDIDLQDVYSFMEHGSVNDAPEEIVRYLTLLDKVHGMHLRIRQYGTKHHIIKDLNITEGLSPYKAEQVYGEMLEYFYKDINISKQIWRNIYAEKLDQLVTASFLMAKSQEDLDRVSRIIERAGKMRQLDTIDPPSFPKELLQKPYKVYAMDTSFLGEEKINRLELAKQIDEMPDYSTAERLLLKQDAGIEPIKLFNNEQEDIRKSER
Flavobacterium_phage_6H	Flavobacterium_phage_6H_gene_21	12		hp		ND	ND	ND	ND	Uncharacterised protein	1.36e-11	NA	NA	NA	NA	NA	NA	212.667	638	17974	18612	-1	MKISIDDIDLQDVYSFMEHGSVNDAPEEIVRYLTLLDKVHGMHLRIRQYGTKHHIIKDLNITEGLSPYKAEQVYGEMLEYFYKDINISKQIWRNIYAEKLDQLVTASFLMAKSQEDLDRVSRIIERAGKMRQLDTIDPPSFPKELLQKPYKVYAMDTSFLGEEKINRLELAKQIDEMPDYSTAERLLLKQDAGIEPIKLFNNEQEDIRKSER
IMGVR2_3300008250_____Ga0105354_1000171	IMGVR2_3300008250_____Ga0105354_1000171_gene_42	12		hp		ND	ND	ND	ND	uncharacterized protein BN727_02292	7.15e-21	NA	NA	NA	NA	NA	NA	207.667	623	30460	31083	1	VSKKYEFEGLHAEMLQDWLDTGSSSVLPDELREYLDQLDAVRGWFNAQKPKNTILKLLQVHYPKLTGVTAKSRYNDALNHFYLDNQVKKESWRNIYADLLDELRKMTIKTAKSSQDLKIAKEMIMDAAKVRGVFDPKEKELPKELFDKPTKIYTMVPEDVGLESANRNLIAQQIDQLVLEESQKLEIKKDAGLEPKTLFNYEQENED
NHE_Ingeline_1	NHE_Ingeline_1_gene_23	17	51	DNA primase		VOG4551	9.5e-38	DNA primase [n=259]	putative DNA primase [n=130]	DNA primase	0	CDD	cd03364	TOPRIM_DnaG_primases	256	333	2.31661e-22	1086.67	3260	16998	20258	1	MITEKSIDDVRNLEIEVVIGKYIELKRSGANYSAKSPFVAEKTGSFMVSPVKNIFKCFSSGKGGDGIGFVMEHLGLNFIDAVKQIAKDQNLFLENEQLSEEEIRNYKQKESFSSISEEATELYQQELSKLPAEHWVKIMLAERGYDQDVIIEWQLGFAPGNIISPSVVKSAKLGLAKELGLVRTKDGRNYDFFFNRLMFPIHNKQSRVIGFGARRSNSEEDAKQAKYLNSPESETYKKSYVLYGMHLAQRHIAKARKVVLVEGYTDVISMHKANVCNTVATSGTALTAFHAKELGRLADEIIIFRDGDAAGLRAAHKDIDILLSTNKKVSIVVCPEGEDPDSLSKKIQSQTSIDATTNAVAHYLESNKQDAVLWKSSELKSFYGDGPAEAANALNEIVS…
Flavobacterium_phage_1H	Flavobacterium_phage_1H_gene_17	13		hp		ND	ND	ND	ND	Uncharacterised protein	4.16e-10	NA	NA	NA	NA	NA	NA	110.667	332	15561	15893	-1	MSEVVLFNSLMLSDEQFDTIASLASLNYSEAQMAIYLELDYLAFEKSRKAANSKIQFYITKGKLESKFLVNEKLLVNAKAGNITAAQEYKKATDANDVEEIKRKILYHED
Flavobacterium_phage_2A	Flavobacterium_phage_2A_gene_22	13		hp		ND	ND	ND	ND	Uncharacterised protein	4.16e-10	NA	NA	NA	NA	NA	NA	110.667	332	19477	19809	-1	MSEVVLFNSLMLSDEQFDTIASLASLNYSEAQMAIYLELDYLAFEKSRKAANSKIQFYITKGKLESKFLVNEKLLVNAKAGNITAAQEYKKATDANDVEEIKRKILYHED
Flavobacterium_phage_6H	Flavobacterium_phage_6H_gene_22	13		hp		ND	ND	ND	ND	Uncharacterised protein	4.16e-10	NA	NA	NA	NA	NA	NA	110.667	332	18602	18934	-1	MSEVVLFNSLMLSDEQFDTIASLASLNYSEAQMAIYLELDYLAFEKSRKAANSKIQFYITKGKLESKFLVNEKLLVNAKAGNITAAQEYKKATDANDVEEIKRKILYHED
IMGVR2_3300008250_____Ga0105354_1000171	IMGVR2_3300008250_____Ga0105354_1000171_gene_41	13		hp		ND	ND	ND	ND		NA	NA	NA	NA	NA	NA	NA	108.667	326	30141	30467	1	MPKVLPLNPSLVSDVQYDQIHELASLNFAPTDIAVRLGFNKHAFVSLWRDKTSDVYKSYYKGRLTMQFNKQQALFDQVDEGNITAIQILDKDAEAQAFEDIKNQFFGE
NHE_Ingeline_1	NHE_Ingeline_1_gene_23	17	51	DNA primase		VOG4551	9.5e-38	DNA primase [n=259]	putative DNA primase [n=130]	DNA primase	0	ProSiteProfiles	PS50880	Toprim domain profile.	256	337	17589	1086.67	3260	16998	20258	1	MITEKSIDDVRNLEIEVVIGKYIELKRSGANYSAKSPFVAEKTGSFMVSPVKNIFKCFSSGKGGDGIGFVMEHLGLNFIDAVKQIAKDQNLFLENEQLSEEEIRNYKQKESFSSISEEATELYQQELSKLPAEHWVKIMLAERGYDQDVIIEWQLGFAPGNIISPSVVKSAKLGLAKELGLVRTKDGRNYDFFFNRLMFPIHNKQSRVIGFGARRSNSEEDAKQAKYLNSPESETYKKSYVLYGMHLAQRHIAKARKVVLVEGYTDVISMHKANVCNTVATSGTALTAFHAKELGRLADEIIIFRDGDAAGLRAAHKDIDILLSTNKKVSIVVCPEGEDPDSLSKKIQSQTSIDATTNAVAHYLESNKQDAVLWKSSELKSFYGDGPAEAANALNEIVS…
Flavobacterium_phage_1H	Flavobacterium_phage_1H_gene_19	14		hp		ND	ND	ND	ND	uncharacterized protein BN727_02289	1.29e-13	NA	NA	NA	NA	NA	NA	288.667	866	16640	17506	-1	MKLKNELLGLLTDAELKPNNLFNKLFDLFRKTPGRIITQEKYLNRVGFNQTTLNTLLYELKKLYGVTDSDIKKHLNDGNLKINEVKNKSLNDNSKEIKQTIEVFENASTEVKQEIRFRDEFPFINDPELPVELKILVTDKFNHYFAFCDSHKELFDSVVLPLLEGKNFNEVESISNDKIFELAKIAVGNFEMDQLIRDEFVYYRDEHKILGVHPIFKERKLQEFVNNMTIADAAKRATNLENYIRRDTNNAEKATKPEDKIRLEGKVIEWKRELVLVNLKLGIQDAGK
Flavobacterium_phage_2A	Flavobacterium_phage_2A_gene_24	14		hp		ND	ND	ND	ND	uncharacterized protein BN727_02289	1.29e-13	NA	NA	NA	NA	NA	NA	288.667	866	20556	21422	-1	MKLKNELLGLLTDAELKPNNLFNKLFDLFRKTPGRIITQEKYLNRVGFNQTTLNTLLYELKKLYGVTDSDIKKHLNDGNLKINEVKNKSLNDNSKEIKQTIEVFENASTEVKQEIRFRDEFPFINDPELPVELKILVTDKFNHYFAFCDSHKELFDSVVLPLLEGKNFNEVESISNDKIFELAKIAVGNFEMDQLIRDEFVYYRDEHKILGVHPIFKERKLQEFVNNMTIADAAKRATNLENYIRRDTNNAEKATKPEDKIRLEGKVIEWKRELVLVNLKLGIQDAGK
Flavobacterium_phage_6H	Flavobacterium_phage_6H_gene_24	14		hp		ND	ND	ND	ND	uncharacterized protein BN727_02289	1.29e-13	NA	NA	NA	NA	NA	NA	288.667	866	19681	20547	-1	MKLKNELLGLLTDAELKPNNLFNKLFDLFRKTPGRIITQEKYLNRVGFNQTTLNTLLYELKKLYGVTDSDIKKHLNDGNLKINEVKNKSLNDNSKEIKQTIEVFENASTEVKQEIRFRDEFPFINDPELPVELKILVTDKFNHYFAFCDSHKELFDSVVLPLLEGKNFNEVESISNDKIFELAKIAVGNFEMDQLIRDEFVYYRDEHKILGVHPIFKERKLQEFVNNMTIADAAKRATNLENYIRRDTNNAEKATKPEDKIRLEGKVIEWKRELVLVNLKLGIQDAGK
IMGVR2_3300008250_____Ga0105354_1000171	IMGVR2_3300008250_____Ga0105354_1000171_gene_40	14		hp		ND	ND	ND	ND	uncharacterized protein BN535_01768	3.91e-23	NA	NA	NA	NA	NA	NA	310.667	932	29203	30135	1	MTKQNVIEFIQHDRSFTGAKNLYNKLPGKSLSAQNSFNRIGDTPDNLRTIIYEACKLVGITERQFTIYMSKSVVAKVKVVGVGSVEDKTPEFDKVKALLVYNPEDFDYHQLKALRTKLGIETENEQKVVIEKAIADAKADVIAQQIAAIPAEVKPAIKLRVQFPFLKEADCPDVLKILVADLITAYDTYADKHAELFEQLTQEQLSEIAATVVENYISNKLAFAELEHYKTQNELLAEHPIFEELKWQSRIEQLNAADLSAQVASLTNKLNRNKAKEKEATDDVAKQRSADLVKEQTAKLEFVKKLLAKK
NHE_Ingeline_1	NHE_Ingeline_1_gene_23	17	51	DNA primase		VOG4551	9.5e-38	DNA primase [n=259]	putative DNA primase [n=130]	DNA primase	0	Hamap	MF_00974	DNA primase [dnaG].	1	564	21907	1086.67	3260	16998	20258	1	MITEKSIDDVRNLEIEVVIGKYIELKRSGANYSAKSPFVAEKTGSFMVSPVKNIFKCFSSGKGGDGIGFVMEHLGLNFIDAVKQIAKDQNLFLENEQLSEEEIRNYKQKESFSSISEEATELYQQELSKLPAEHWVKIMLAERGYDQDVIIEWQLGFAPGNIISPSVVKSAKLGLAKELGLVRTKDGRNYDFFFNRLMFPIHNKQSRVIGFGARRSNSEEDAKQAKYLNSPESETYKKSYVLYGMHLAQRHIAKARKVVLVEGYTDVISMHKANVCNTVATSGTALTAFHAKELGRLADEIIIFRDGDAAGLRAAHKDIDILLSTNKKVSIVVCPEGEDPDSLSKKIQSQTSIDATTNAVAHYLESNKQDAVLWKSSELKSFYGDGPAEAANALNEIVS…
Flavobacterium_phage_1H	Flavobacterium_phage_1H_gene_29	15		hp		ND	ND	ND	ND	Uncharacterised protein	1.48e-112	NA	NA	NA	NA	NA	NA	725.667	2177	23256	25433	-1	MLKNTKLSTMMASMMALVGISKPPIVEGKVEFDEEASNKLKEALSAEIFEKAIKAFNQDLAESNQAEDIKSSVEGILKELEIPQAQLEDIVAKAKSSGGADALSMIKAVQSSLTEYKANQEKIIKRLENSAEDDTPVDTVTKQKIKEAMKHNATHLFASGKDYDAIDISRPWNKAAAEGLTVSATDFSSDVVINKLNSETELYFRENPTEIQSLHRDNFMLPDFWPKRLNVSDRIASGTILTAEITQGRKFGWLPKNIQEIEAEEGKIYPVQIDAEWEGAKLQEIETSWLNMMNKEGSQPEKMSFVRFLVGELMKRARVEDRISTLNGIFVQTPKNATVAGRFINRQNGLFQQLWKARDIDKKFRAFSKGEITPANVYDYFHSDDEADLGMLKRLPQEV…
Flavobacterium_phage_2A	Flavobacterium_phage_2A_gene_34	15		hp		ND	ND	ND	ND	Uncharacterised protein	5.81e-112	NA	NA	NA	NA	NA	NA	725.667	2177	27171	29348	-1	MLKNTKLSTMMASMMALVGISKPPIVEGKVEFDEEASNKLKEALSAEIFEKAIKAFNQDLAESNQAEDIKSSVEGILKELEIPQAQLEDIVAKAKSSGGADALSMIKAVQSSLTEYKANQEKIIKRLENSAEDDTPVDVVTKQKIKEAMKHNATHLFASGKDYDAIDISRPWNKAAAEGLTVSATDFSSDVVINKLNSETELYFRENPTEIQSLHRDNFMLPDFWPKRLNVSDRIASGTILTAEITQGRKFGWLPKNIQEIEAEEGKIYPVQIDAEWEGARLQEIETSWLNMMNKEGSQPEKMSFVRFLVGELMKRARVEDRISTLNGIFVQTPKNATVAGRFINRQNGLFQQLWKARDIDKKFRAFSKGEITPANVYDYFHSDDEADLGMLKRLPQEV…
Flavobacterium_phage_6H	Flavobacterium_phage_6H_gene_35	15		hp		ND	ND	ND	ND	Uncharacterised protein	1.48e-112	NA	NA	NA	NA	NA	NA	725.667	2177	26299	28476	-1	MLKNTKLSTMMASMMALVGISKPPIVEGKVEFDEEASNKLKEALSAEIFEKAIKAFNQDLAESNQAEDIKSSVEGILKELEIPQAQLEDIVAKAKSSGGADALSMIKAVQSSLTEYKANQEKIIKRLENSAEDDTPVDTVTKQKIKEAMKHNATHLFASGKDYDAIDISRPWNKAAAEGLTVSATDFSSDVVINKLNSETELYFRENPTEIQSLHRDNFMLPDFWPKRLNVSDRIASGTILTAEITQGRKFGWLPKNIQEIEAEEGKIYPVQIDAEWEGAKLQEIETSWLNMMNKEGSQPEKMSFVRFLVGELMKRARVEDRISTLNGIFVQTPKNATVAGRFINRQNGLFQQLWKARDIDKKFRAFSKGEITPANVYDYFHSDDEADLGMLKRLPQEV…
IMGVR2_3300008250_____Ga0105354_1000171	IMGVR2_3300008250_____Ga0105354_1000171_gene_38	15		hp		ND	ND	ND	ND	Uncharacterised protein	4.17e-79	NA	NA	NA	NA	NA	NA	713.667	2141	26062	28203	1	MKKNWQKILAFVAAMGLISFDPESKEKLALSAEDKSKLDKESGVEGFAEKFEATFNEKNVAQEQVELSNDILNEFMASEESPEGGEDPNAEEQSLGEKLQALVSRVGASEKENTKLKATVAKLTGDPETDDPEAVIQTQKGIGAMKHSKTHVFAVNETYAAIEGRNWNKNVLLKSNGEAIAVTDWSDAVNVQKINADFGAYSRKNIEKVIDLFRDGLDIPKHWPVISNVSDEIAYSMLVTGEITQGLKKKWLPKNVQKFLAIKGKVYDVQIDITWTATQLKAIEKTYLNTMFNKEGSSPFKMHFVEFLMERLRQQARKEDKIALIKGVYHDNTDSDTPGLFINRMNGLLKNIDLNKSISFKPFALPKLTTTNVYDVINDAAKLIPYELRVQPGLYLYIA…
NHE_Ingeline_1	NHE_Ingeline_1_gene_23	17	51	DNA primase		VOG4551	9.5e-38	DNA primase [n=259]	putative DNA primase [n=130]	DNA primase	0	TIGRFAM	TIGR01391	dnaG: DNA primase	1	420	2.8E-106	1086.67	3260	16998	20258	1	MITEKSIDDVRNLEIEVVIGKYIELKRSGANYSAKSPFVAEKTGSFMVSPVKNIFKCFSSGKGGDGIGFVMEHLGLNFIDAVKQIAKDQNLFLENEQLSEEEIRNYKQKESFSSISEEATELYQQELSKLPAEHWVKIMLAERGYDQDVIIEWQLGFAPGNIISPSVVKSAKLGLAKELGLVRTKDGRNYDFFFNRLMFPIHNKQSRVIGFGARRSNSEEDAKQAKYLNSPESETYKKSYVLYGMHLAQRHIAKARKVVLVEGYTDVISMHKANVCNTVATSGTALTAFHAKELGRLADEIIIFRDGDAAGLRAAHKDIDILLSTNKKVSIVVCPEGEDPDSLSKKIQSQTSIDATTNAVAHYLESNKQDAVLWKSSELKSFYGDGPAEAANALNEIVS…
Flavobacterium_phage_1H	Flavobacterium_phage_1H_gene_1	16		integrase		VOG0275	3e-22	integrase [n=365]	putative integrase [n=46]	tyrosine-type recombinase/integrase	1e-132	Pfam	PF00589	Phage integrase family	16	168	5.1E-18	187	561	1	562	1	DLDDVKVGNMNGNRTYLDASEMKKCFDFYKSDFISPSYKLVLGYFLFSCMTGLRVSNIQKLNRDQLMQNDISLVTVKNNKDKNLALNDNAKKIIHECPNLFITKFADQHLNDELKKIMKGIGITRKVSMHVGRHTFATLFLKMGGKVEMLQMLLSHSSITQTMVYVHIVQAEANKEIFLLDKLPWD
Flavobacterium_phage_1H	Flavobacterium_phage_1H_gene_51	16		integrase		ND	ND	ND	ND	tyrosine-type recombinase/integrase	3.77e-150	Pfam	PF13102	Phage integrase SAM-like domain	125	210	2.2E-17	213.333	640	38650	39290	1	MLFTQQDRIFDTLIDTTKNSVSVKTNFKIRKEPNAFGLSPVYLHISGYNSPRVRIHLDIYVEANLWDDKLQRLKNPKSKLCDTNLILDNIDSKLTSIKTIYRLSNLLLTPKIMEREYLEKLNRVNFVSFFKEALKEEESKLVKGSYNRHQSVLMKIKEYQDYIPFNQLDLSWLNKYRNYLKNKKGNMDSTINSNFASIKKFLALAEKNGIKLL
Flavobacterium_phage_1H	Flavobacterium_phage_1H_gene_51	16		integrase		ND	ND	ND	ND	tyrosine-type recombinase/integrase	3.77e-150	Pfam	PF17293	Arm DNA-binding domain	28	105	3.3E-9	213.333	640	38650	39290	1	MLFTQQDRIFDTLIDTTKNSVSVKTNFKIRKEPNAFGLSPVYLHISGYNSPRVRIHLDIYVEANLWDDKLQRLKNPKSKLCDTNLILDNIDSKLTSIKTIYRLSNLLLTPKIMEREYLEKLNRVNFVSFFKEALKEEESKLVKGSYNRHQSVLMKIKEYQDYIPFNQLDLSWLNKYRNYLKNKKGNMDSTINSNFASIKKFLALAEKNGIKLL
Flavobacterium_phage_2A	Flavobacterium_phage_2A_gene_1	16		integrase		VOG0275	3e-22	integrase [n=365]	putative integrase [n=46]	tyrosine-type recombinase/integrase	1e-132	Pfam	PF00589	Phage integrase family	16	168	5.1E-18	187.333	562	1	563	1	DLDDVKVGNMNGNRTYLDASEMKKCFDFYKSDFISPSYKLVLGYFLFSCMTGLRVSNIQKLNRDQLMQNDISLVTVKNNKDKNLALNDNAKKIIHECPNLFITKFADQHLNDELKKIMKGIGITRKVSMHVGRHTFATLFLKMGGKVEMLQMLLSHSSITQTMVYVHIVQAEANKEIFLLDKLPWD
Flavobacterium_phage_2A	Flavobacterium_phage_2A_gene_62	16		integrase		ND	ND	ND	ND	tyrosine-type recombinase/integrase	3.77e-150	Pfam	PF13102	Phage integrase SAM-like domain	125	210	2.2E-17	213	639	45936	46575	1	MLFTQQDRIFDTLIDTTKNSVSVKTNFKIRKEPNAFGLSPVYLHISGYNSPRVRIHLDIYVEANLWDDKLQRLKNPKSKLCDTNLILDNIDSKLTSIKTIYRLSNLLLTPKIMEREYLEKLNRVNFVSFFKEALKEEESKLVKGSYNRHQSVLMKIKEYQDYIPFNQLDLSWLNKYRNYLKNKKGNMDSTINSNFASIKKFLALAEKNGIKLL
Flavobacterium_phage_2A	Flavobacterium_phage_2A_gene_62	16		integrase		ND	ND	ND	ND	tyrosine-type recombinase/integrase	3.77e-150	Pfam	PF17293	Arm DNA-binding domain	28	105	3.3E-9	213	639	45936	46575	1	MLFTQQDRIFDTLIDTTKNSVSVKTNFKIRKEPNAFGLSPVYLHISGYNSPRVRIHLDIYVEANLWDDKLQRLKNPKSKLCDTNLILDNIDSKLTSIKTIYRLSNLLLTPKIMEREYLEKLNRVNFVSFFKEALKEEESKLVKGSYNRHQSVLMKIKEYQDYIPFNQLDLSWLNKYRNYLKNKKGNMDSTINSNFASIKKFLALAEKNGIKLL
Flavobacterium_phage_6H	Flavobacterium_phage_6H_gene_1	16		integrase		VOG0275	3.2e-22	integrase [n=365]	putative integrase [n=46]	tyrosine-type recombinase/integrase	2.33e-128	Pfam	PF00589	Phage integrase family	10	162	4.6E-18	181	543	1	544	1	VGNMNGNRTYLDASEMKKCFDFYKSDFISPSYKLVLGYFLFSCMTGLRVSNIQKLNRDQLMQNDISLVTVKNNKDKNLALNDNAKKIIHECPNLFITKFADQHLNDELKKIMKGIGITRKVSMHVGRHTFATLFLKMGGKVEMLQMLLSHSSITQTMVYVHIVQAEANKEIFLLDKLPWD
Flavobacterium_phage_6H	Flavobacterium_phage_6H_gene_68	16		integrase		ND	ND	ND	ND	tyrosine-type recombinase/integrase	3.77e-150	Pfam	PF13102	Phage integrase SAM-like domain	125	210	2.2E-17	213.333	640	46338	46978	1	MLFTQQDRIFDTLIDTTKNSVSVKTNFKIRKEPNAFGLSPVYLHISGYNSPRVRIHLDIYVEANLWDDKLQRLKNPKSKLCDTNLILDNIDSKLTSIKTIYRLSNLLLTPKIMEREYLEKLNRVNFVSFFKEALKEEESKLVKGSYNRHQSVLMKIKEYQDYIPFNQLDLSWLNKYRNYLKNKKGNMDSTINSNFASIKKFLALAEKNGIKLL
Flavobacterium_phage_6H	Flavobacterium_phage_6H_gene_68	16		integrase		ND	ND	ND	ND	tyrosine-type recombinase/integrase	3.77e-150	Pfam	PF17293	Arm DNA-binding domain	28	105	3.3E-9	213.333	640	46338	46978	1	MLFTQQDRIFDTLIDTTKNSVSVKTNFKIRKEPNAFGLSPVYLHISGYNSPRVRIHLDIYVEANLWDDKLQRLKNPKSKLCDTNLILDNIDSKLTSIKTIYRLSNLLLTPKIMEREYLEKLNRVNFVSFFKEALKEEESKLVKGSYNRHQSVLMKIKEYQDYIPFNQLDLSWLNKYRNYLKNKKGNMDSTINSNFASIKKFLALAEKNGIKLL
NHE_Ingeline_1	NHE_Ingeline_1_gene_23	17	51	DNA primase		VOG4551	9.5e-38	DNA primase [n=259]	putative DNA primase [n=130]	DNA primase	0	Pfam	PF08275	DNA primase catalytic core, N-terminal domain	123	248	7.6E-28	1086.67	3260	16998	20258	1	MITEKSIDDVRNLEIEVVIGKYIELKRSGANYSAKSPFVAEKTGSFMVSPVKNIFKCFSSGKGGDGIGFVMEHLGLNFIDAVKQIAKDQNLFLENEQLSEEEIRNYKQKESFSSISEEATELYQQELSKLPAEHWVKIMLAERGYDQDVIIEWQLGFAPGNIISPSVVKSAKLGLAKELGLVRTKDGRNYDFFFNRLMFPIHNKQSRVIGFGARRSNSEEDAKQAKYLNSPESETYKKSYVLYGMHLAQRHIAKARKVVLVEGYTDVISMHKANVCNTVATSGTALTAFHAKELGRLADEIIIFRDGDAAGLRAAHKDIDILLSTNKKVSIVVCPEGEDPDSLSKKIQSQTSIDATTNAVAHYLESNKQDAVLWKSSELKSFYGDGPAEAANALNEIVS…
NHE_Ingeline_1	NHE_Ingeline_1_gene_2	9	83	portal protein (VirFam)		ND	ND	ND	ND	putative uncharacterized protein	5.63e-71	NA	NA	NA	NA	NA	NA	447.667	1343	501	1844	1	LSSNNLNYFEITGRDSAGGSDAPDQTFDNWKEKALDIGDFKVIPKGENNDIPNQIQDAVFPNSLAPRLQNRKVDLLIEQGPFLYKHTTDGLKYYREPIKEDAVNDWLFSNNIEELLIHNATEYYYQNEVYTKIFRDKASRLGVGGSLATMQPVHGFDCRLAYKKNDSKKRPTHVIIGDWKKQDQKEMTVYPLFDPVNPTKYPVAIHHAKFGSYGMKEYALPEIYGALDWIKRSTSIPKIFQALTDNSLNIKWHIQSPAKYWADKRKILMSNCSAAIPKIEYKEQMLEDLKQEILGKLSTLLSGTKNVGKFWHNEYVVELIGGNAMEHGWKITPIEQKIKEYVAAQIEISNKADFATVAALGLHAALGNVGADGKSDSGSEQLYALKIHQLTSVNLPEFY…
NHE_Ingeline_1	NHE_Ingeline_1_gene_5	2	84	hp		ND	ND	ND	ND		NA	NA	NA	NA	NA	NA	NA	301.667	905	3083	3988	1	MHKIEIPELNKVFDFPENGTEFTQQQFLFFSNLMLQYNANAITYDQFKNKLVYEFLLLKRIVAIENIENNIVIENIMHIGRLVDFYFIDQKVDGKIYKVVDMVLFVQLMPKIVSEGVTFYGPESAMINTVYGEYIQALNAFLDYSNTGKEMYLDKLIATIYRPEKKNSNPDNPTSDYTSDVRTPFNPHLTDHYSKKLTKIAPQVKNAVYLFFASCQHFIVNSDALDVGGGNSIDVTVLFKQTGGAGNVKGLGIVGTLYSIAETTVFGDVDKVAATNTYDIFAFLVEQHNKMENLKNSKKNA
NHE_Ingeline_1	NHE_Ingeline_1_gene_8	1	85	phage tail tape measure protein, TP901 family		ND	ND	ND	ND	phage tail tape measure protein, TP901 family	3.24e-67	NA	NA	NA	NA	NA	NA	1010.67	3032	4982	8014	1	MAKKITDETLKFNIIINGDSAKKEYGQLERANRSLLNANEDLEAQAKKLEKANKTTSDSYKDLQLKIAANSKEVADNKNKMSALTKEIGLNNLSMRELSNEARKLNGIMSNLDPNSAEWSRYNTELQSVRGRMANLRDEMRPVSDAMDDQISIVENLGTGFSQIFTGLKTGDIKGAAQGFSTVANGIGAATKAAWAFITTPIGAALAVIVASVGAIKFWADYNEGIKESIILTEQITKLQGDQAEKVRQQATVLEDVYGADFKETLTVANGLVKDFGITFPEALDEIEKGLQKGQINNSEYFDSLKEYDTFFANAGFSIGEFRKVVETGYDLGVYSDKLPDAIKEFDLSIKEQTPAVKKALENAFGGAFTESLLARVNKGETTTKKALAEIAAQAGKSN…
Flavobacterium_phage_1H	Flavobacterium_phage_1H_gene_46	17		DNA primase		VOG4551	3.9e-36	DNA primase [n=259]	putative DNA primase [n=130]	toprim domain-containing protein	0	ProSiteProfiles	PS50880	Toprim domain profile.	259	340	43536	1185.67	3557	33308	36865	-1	MAYIKQSFIESLLERAHIDEVIGKYLDLKRSGANLKAKSPFTDDKTASLVVSPAKNIWKDFSSGKGGNMVNFIMEKEPCTYPEAIEKIASFYNEVVQYEAVEFSEKKKEQLEKKEVLRKTLIAVHELYKQEYKSIEVEHPAHQEVEIKRDYDQETIIDWGIGFAPENFLYNKLSASGKVFQGEELGLIIRQWDKYSNRVIYPIHDANGLLIGLAGRDVSAKPNAAKWINPNVDEHNILYNKSKVWFGLHKAKFSIRKKNEAFITEGYNDVIAWHRYGLENTVASCGTAITEQQINELKKLCSKIVFCMDPDESGMRAVLKQIPLFIKQGFRTEVIVLDYDPDDFVRNYHDVISLSGGLEEMFNTPSIRKDGFSLLVNEYIKKDYWKLEETLEVEKNILE…
Flavobacterium_phage_1H	Flavobacterium_phage_1H_gene_46	17		DNA primase		VOG4551	3.9e-36	DNA primase [n=259]	putative DNA primase [n=130]	toprim domain-containing protein	0	Pfam	PF13662	Toprim domain	260	333	1.6E-12	1185.67	3557	33308	36865	-1	MAYIKQSFIESLLERAHIDEVIGKYLDLKRSGANLKAKSPFTDDKTASLVVSPAKNIWKDFSSGKGGNMVNFIMEKEPCTYPEAIEKIASFYNEVVQYEAVEFSEKKKEQLEKKEVLRKTLIAVHELYKQEYKSIEVEHPAHQEVEIKRDYDQETIIDWGIGFAPENFLYNKLSASGKVFQGEELGLIIRQWDKYSNRVIYPIHDANGLLIGLAGRDVSAKPNAAKWINPNVDEHNILYNKSKVWFGLHKAKFSIRKKNEAFITEGYNDVIAWHRYGLENTVASCGTAITEQQINELKKLCSKIVFCMDPDESGMRAVLKQIPLFIKQGFRTEVIVLDYDPDDFVRNYHDVISLSGGLEEMFNTPSIRKDGFSLLVNEYIKKDYWKLEETLEVEKNILE…
Flavobacterium_phage_1H	Flavobacterium_phage_1H_gene_46	17		DNA primase		VOG4551	3.9e-36	DNA primase [n=259]	putative DNA primase [n=130]	toprim domain-containing protein	0	CDD	cd03364	TOPRIM_DnaG_primases	259	337	7.15495e-23	1185.67	3557	33308	36865	-1	MAYIKQSFIESLLERAHIDEVIGKYLDLKRSGANLKAKSPFTDDKTASLVVSPAKNIWKDFSSGKGGNMVNFIMEKEPCTYPEAIEKIASFYNEVVQYEAVEFSEKKKEQLEKKEVLRKTLIAVHELYKQEYKSIEVEHPAHQEVEIKRDYDQETIIDWGIGFAPENFLYNKLSASGKVFQGEELGLIIRQWDKYSNRVIYPIHDANGLLIGLAGRDVSAKPNAAKWINPNVDEHNILYNKSKVWFGLHKAKFSIRKKNEAFITEGYNDVIAWHRYGLENTVASCGTAITEQQINELKKLCSKIVFCMDPDESGMRAVLKQIPLFIKQGFRTEVIVLDYDPDDFVRNYHDVISLSGGLEEMFNTPSIRKDGFSLLVNEYIKKDYWKLEETLEVEKNILE…
Flavobacterium_phage_1H	Flavobacterium_phage_1H_gene_46	17		DNA primase		VOG4551	3.9e-36	DNA primase [n=259]	putative DNA primase [n=130]	toprim domain-containing protein	0	Pfam	PF08275	DNA primase catalytic core, N-terminal domain	145	252	5.8E-14	1185.67	3557	33308	36865	-1	MAYIKQSFIESLLERAHIDEVIGKYLDLKRSGANLKAKSPFTDDKTASLVVSPAKNIWKDFSSGKGGNMVNFIMEKEPCTYPEAIEKIASFYNEVVQYEAVEFSEKKKEQLEKKEVLRKTLIAVHELYKQEYKSIEVEHPAHQEVEIKRDYDQETIIDWGIGFAPENFLYNKLSASGKVFQGEELGLIIRQWDKYSNRVIYPIHDANGLLIGLAGRDVSAKPNAAKWINPNVDEHNILYNKSKVWFGLHKAKFSIRKKNEAFITEGYNDVIAWHRYGLENTVASCGTAITEQQINELKKLCSKIVFCMDPDESGMRAVLKQIPLFIKQGFRTEVIVLDYDPDDFVRNYHDVISLSGGLEEMFNTPSIRKDGFSLLVNEYIKKDYWKLEETLEVEKNILE…
Flavobacterium_phage_1H	Flavobacterium_phage_1H_gene_46	17		DNA primase		VOG4551	3.9e-36	DNA primase [n=259]	putative DNA primase [n=130]	toprim domain-containing protein	0	Pfam	PF01807	CHC2 zinc finger	5	99	1.7E-21	1185.67	3557	33308	36865	-1	MAYIKQSFIESLLERAHIDEVIGKYLDLKRSGANLKAKSPFTDDKTASLVVSPAKNIWKDFSSGKGGNMVNFIMEKEPCTYPEAIEKIASFYNEVVQYEAVEFSEKKKEQLEKKEVLRKTLIAVHELYKQEYKSIEVEHPAHQEVEIKRDYDQETIIDWGIGFAPENFLYNKLSASGKVFQGEELGLIIRQWDKYSNRVIYPIHDANGLLIGLAGRDVSAKPNAAKWINPNVDEHNILYNKSKVWFGLHKAKFSIRKKNEAFITEGYNDVIAWHRYGLENTVASCGTAITEQQINELKKLCSKIVFCMDPDESGMRAVLKQIPLFIKQGFRTEVIVLDYDPDDFVRNYHDVISLSGGLEEMFNTPSIRKDGFSLLVNEYIKKDYWKLEETLEVEKNILE…
Flavobacterium_phage_2A	Flavobacterium_phage_2A_gene_57	17		DNA primase		VOG4551	3.9e-36	DNA primase [n=259]	putative DNA primase [n=130]	toprim domain-containing protein	0	ProSiteProfiles	PS50880	Toprim domain profile.	259	340	43536	1185.67	3557	40594	44151	-1	MAYIKQSFIESLLERAHIDEVIGKYLDLKRSGANLKAKSPFTDDKTASLVVSPAKNIWKDFSSGKGGNMVNFIMEKEPCTYPEAIEKIASFYNEVVQYEAVEFSEKKKEQLEKKEVLRKTLIAVHELYKQEYKSIEVEHPAHQEVEIKRDYDQETIIDWGIGFAPENFLYNKLSASGKVFQGEELGLIIRQWDKYSNRVIYPIHDANGLLIGLAGRDVSAKPNAAKWINPNVDEHNILYNKSKVWFGLHKAKFSIRKKNEAFITEGYNDVIAWHRYGLENTVASCGTAITEQQINELKKLCSKIVFCMDPDESGMRAVLKQIPLFIKQGFRTEVIVLDYDPDDFVRNYHDVISLSGGLEEMFNTPSIRKDGFSLLVNEYIKKDYWKLEETLEVEKNILE…
Flavobacterium_phage_2A	Flavobacterium_phage_2A_gene_57	17		DNA primase		VOG4551	3.9e-36	DNA primase [n=259]	putative DNA primase [n=130]	toprim domain-containing protein	0	Pfam	PF13662	Toprim domain	260	333	1.6E-12	1185.67	3557	40594	44151	-1	MAYIKQSFIESLLERAHIDEVIGKYLDLKRSGANLKAKSPFTDDKTASLVVSPAKNIWKDFSSGKGGNMVNFIMEKEPCTYPEAIEKIASFYNEVVQYEAVEFSEKKKEQLEKKEVLRKTLIAVHELYKQEYKSIEVEHPAHQEVEIKRDYDQETIIDWGIGFAPENFLYNKLSASGKVFQGEELGLIIRQWDKYSNRVIYPIHDANGLLIGLAGRDVSAKPNAAKWINPNVDEHNILYNKSKVWFGLHKAKFSIRKKNEAFITEGYNDVIAWHRYGLENTVASCGTAITEQQINELKKLCSKIVFCMDPDESGMRAVLKQIPLFIKQGFRTEVIVLDYDPDDFVRNYHDVISLSGGLEEMFNTPSIRKDGFSLLVNEYIKKDYWKLEETLEVEKNILE…
Flavobacterium_phage_2A	Flavobacterium_phage_2A_gene_57	17		DNA primase		VOG4551	3.9e-36	DNA primase [n=259]	putative DNA primase [n=130]	toprim domain-containing protein	0	CDD	cd03364	TOPRIM_DnaG_primases	259	337	7.15495e-23	1185.67	3557	40594	44151	-1	MAYIKQSFIESLLERAHIDEVIGKYLDLKRSGANLKAKSPFTDDKTASLVVSPAKNIWKDFSSGKGGNMVNFIMEKEPCTYPEAIEKIASFYNEVVQYEAVEFSEKKKEQLEKKEVLRKTLIAVHELYKQEYKSIEVEHPAHQEVEIKRDYDQETIIDWGIGFAPENFLYNKLSASGKVFQGEELGLIIRQWDKYSNRVIYPIHDANGLLIGLAGRDVSAKPNAAKWINPNVDEHNILYNKSKVWFGLHKAKFSIRKKNEAFITEGYNDVIAWHRYGLENTVASCGTAITEQQINELKKLCSKIVFCMDPDESGMRAVLKQIPLFIKQGFRTEVIVLDYDPDDFVRNYHDVISLSGGLEEMFNTPSIRKDGFSLLVNEYIKKDYWKLEETLEVEKNILE…
Flavobacterium_phage_2A	Flavobacterium_phage_2A_gene_57	17		DNA primase		VOG4551	3.9e-36	DNA primase [n=259]	putative DNA primase [n=130]	toprim domain-containing protein	0	Pfam	PF08275	DNA primase catalytic core, N-terminal domain	145	252	5.8E-14	1185.67	3557	40594	44151	-1	MAYIKQSFIESLLERAHIDEVIGKYLDLKRSGANLKAKSPFTDDKTASLVVSPAKNIWKDFSSGKGGNMVNFIMEKEPCTYPEAIEKIASFYNEVVQYEAVEFSEKKKEQLEKKEVLRKTLIAVHELYKQEYKSIEVEHPAHQEVEIKRDYDQETIIDWGIGFAPENFLYNKLSASGKVFQGEELGLIIRQWDKYSNRVIYPIHDANGLLIGLAGRDVSAKPNAAKWINPNVDEHNILYNKSKVWFGLHKAKFSIRKKNEAFITEGYNDVIAWHRYGLENTVASCGTAITEQQINELKKLCSKIVFCMDPDESGMRAVLKQIPLFIKQGFRTEVIVLDYDPDDFVRNYHDVISLSGGLEEMFNTPSIRKDGFSLLVNEYIKKDYWKLEETLEVEKNILE…
Flavobacterium_phage_2A	Flavobacterium_phage_2A_gene_57	17		DNA primase		VOG4551	3.9e-36	DNA primase [n=259]	putative DNA primase [n=130]	toprim domain-containing protein	0	Pfam	PF01807	CHC2 zinc finger	5	99	1.7E-21	1185.67	3557	40594	44151	-1	MAYIKQSFIESLLERAHIDEVIGKYLDLKRSGANLKAKSPFTDDKTASLVVSPAKNIWKDFSSGKGGNMVNFIMEKEPCTYPEAIEKIASFYNEVVQYEAVEFSEKKKEQLEKKEVLRKTLIAVHELYKQEYKSIEVEHPAHQEVEIKRDYDQETIIDWGIGFAPENFLYNKLSASGKVFQGEELGLIIRQWDKYSNRVIYPIHDANGLLIGLAGRDVSAKPNAAKWINPNVDEHNILYNKSKVWFGLHKAKFSIRKKNEAFITEGYNDVIAWHRYGLENTVASCGTAITEQQINELKKLCSKIVFCMDPDESGMRAVLKQIPLFIKQGFRTEVIVLDYDPDDFVRNYHDVISLSGGLEEMFNTPSIRKDGFSLLVNEYIKKDYWKLEETLEVEKNILE…
Flavobacterium_phage_6H	Flavobacterium_phage_6H_gene_61	17		DNA primase		ND	ND	ND	ND		NA	NA	NA	NA	NA	NA	NA	175.667	527	40610	41137	-1	MMEHFKNQIALQTAKINSASIMIRFWDCFIASLRGARDERLQANYIVSIEENTLYIQWTHTMDKIERKWWLQYHELPPSRTTFKDELKKSGVFINDHKVHSFDKGRNANRSSAISVNLLQLSENVKEDIVGSIMYQLNEGTLWDGNTGKKENEASSQIAIPLTNHSDDDDDFPFS
Flavobacterium_phage_6H	Flavobacterium_phage_6H_gene_62	17		DNA primase		ND	ND	ND	ND	toprim domain-containing protein	0	NA	NA	NA	NA	NA	NA	693.667	2081	41241	43322	-1	LADILEKRIRIENKLKKKQWRMVFCMDPDESGMRAVLKQIPLFIKQGFRTEVIVLDYDPDDFVRNYHDVISLSGGLEEMFNTPSIRKDGFSLLVNEYIKKDYWKLEETLEVEKNILETLVSQDILNANKLKAKANQIKSDLIHSTSLLKETELVSGKKSEQYKSELLTNSTLKANLDKQNHLAKNIQESVELKQQRKVVAIQREKYTSAFDSAEINRANGAKKLCAEIINVQEKALFEIYINWIQKESGISKKALNDWIKELRSENEVDEDYDIEYELPKNVTIPFKNLEKTIKHYGMFLANNQIYMALPEGRDGKVHFSSVSNFAIEVLQHMSDEKSPTKLIRIKNVHNKEIIFDTYSENLNSPQNFYNTMSGHGNFNFKGNNSDLGLLRAYLFDNMG…
Flavobacterium_phage_6H	Flavobacterium_phage_6H_gene_63	17		DNA primase		VOG4551	3.9e-25	DNA primase [n=259]	putative DNA primase [n=130]	DNA primase	1.12e-56	Pfam	PF08275	DNA primase catalytic core, N-terminal domain	145	252	1.0E-14	401.667	1205	43348	44553	-1	MAYIKQSFIESLLERAHIDEVIGKYLDLKRSGANLKAKSPFTDDKTASLVVSPAKNIWKDFSSGKGGNMVNFIMEKEPCTYPEAIEKIASFYNEVVQYEAVEFSEKKKEQLEKKEVLRKTLIAVHELYKQEYKSIEVEHPAHQEVEIKRDYDQETIIDWGIGFAPENFLYNKLSASGKVFQGEELGLIIRQWDKYSNRVIYPIHDANGLLIGLAGRDVSAKPNAAKWINPNVDEHNILYNKSKVWFGLHKAKFSIRKKNEAFITEGYNDVIAWHRYGLENTVASCDADFIEFKKFLKSQSFSFDTKTDIALKEMLEEAKKEKIDTAIKLQYDALLASLQKAEDLEVDKNKPEILNLLRDEIITRNQYKEGLYLFYTKNNSEIKKATQLLNNTAAYNKIL…
Flavobacterium_phage_6H	Flavobacterium_phage_6H_gene_63	17		DNA primase		VOG4551	3.9e-25	DNA primase [n=259]	putative DNA primase [n=130]	DNA primase	1.12e-56	Pfam	PF01807	CHC2 zinc finger	5	99	3.5E-22	401.667	1205	43348	44553	-1	MAYIKQSFIESLLERAHIDEVIGKYLDLKRSGANLKAKSPFTDDKTASLVVSPAKNIWKDFSSGKGGNMVNFIMEKEPCTYPEAIEKIASFYNEVVQYEAVEFSEKKKEQLEKKEVLRKTLIAVHELYKQEYKSIEVEHPAHQEVEIKRDYDQETIIDWGIGFAPENFLYNKLSASGKVFQGEELGLIIRQWDKYSNRVIYPIHDANGLLIGLAGRDVSAKPNAAKWINPNVDEHNILYNKSKVWFGLHKAKFSIRKKNEAFITEGYNDVIAWHRYGLENTVASCDADFIEFKKFLKSQSFSFDTKTDIALKEMLEEAKKEKIDTAIKLQYDALLASLQKAEDLEVDKNKPEILNLLRDEIITRNQYKEGLYLFYTKNNSEIKKATQLLNNTAAYNKIL…
NHE_Ingeline_1	NHE_Ingeline_1_gene_3	8	94	adaptor protein (VirFam)		ND	ND	ND	ND		NA	NA	NA	NA	NA	NA	NA	308.667	926	1844	2770	1	MELIFNKNSTGQVEIKTLLGFTDGDFKYDNLESYIELQTPYLIDIIGQSVYDKVVTYYKEATVVDEKTKSILKKMQFYIVSMAYLDYAPNNDLTHGNSGRTFRSEDNEKIPWDWQIQASNKVTYKNAYTALDQLLVSLDASEWQEWIDSDAYKHANAIFIKNTLEFDKVYPINKSGQLYYKLVPFMDDFENEYVNAILTSDYAAQLKSKTNPSDNEKLLLLYIKKAIAYLSLAKGMKAFPVELLPDSLTFQENTRMKSAARAEVMEFLNAEGGKYLQKLEYEYSQQTATFTPIKTTNGLDEGTKYVNL
NHE_Ingeline_1	NHE_Ingeline_1_gene_6	7	95	hp		ND	ND	ND	ND		NA	NA	NA	NA	NA	NA	NA	152.667	458	3981	4439	1	MLSLIDLKIFVENHIAEREYLENFFIVASDDELVRAYKDTVNANLLCSFIVIIPSHDVNLQDEDNRKMLNNLYFMVIKKTDSKASENDRFNIFAHTQQEIKALLIKMVDLHHQYTDNCLFKELDLNGIRINPVQDYAGANGFEIEFSTNTEF
NHE_Ingeline_1	NHE_Ingeline_1_gene_7	3	96	hp		ND	ND	ND	ND		NA	NA	NA	NA	NA	NA	NA	126.667	380	4602	4982	1	MKALSTSQTALNNNRINDRYINRVLNEEGSNLIKSQARIASKYNLKDTIPEISRRSFKVSSNNLEVRHALRQRFVDMRKGKGTKKLTAPIHNKIVYSHFNAIINKLAFGLTQDIRNQISNEYNIEI
NHE_Ingeline_1	NHE_Ingeline_1_gene_28	40	97	integrase		VOG0275	1.2e-27	integrase [n=365]	putative integrase [n=46]	tyrosine-type recombinase/integrase	1.16e-59	Pfam	PF00589	Phage integrase family	115	255	2.2E-22	263.667	791	21703	22494	1	MNNKSVVLKKVKQLLELKYSGSTPKNYSHHIALFLEYAKNVPDRINNEDVLDYNISIRNKSNSYRNIAINAIRAYFNLYLRKKLHGFSSTRPPNQKRIPVVFDCDEMALKIDSITNLKHQAILAIALCCWLRKSELLNIKLSDINGKLQTLHIKQSKGCKDRILPISTKTLTILRTYYKVYKPKIYLFEGQQSDTYSAASVDKITKKYLYPSMRFHNIRASGATYALKKGTDIKTVSHLLGHAKIQTTEYYIPVLYNTVMHAI
NHE_Ingeline_1	NHE_Ingeline_1_gene_31	25	98	structural protein		VOG10065	2.5e-16	gp18.5 [n=1]	structural protein [n=1]	structural protein	8.23e-21	NA	NA	NA	NA	NA	NA	535.667	1607	24089	25696	1	MKNIITILLLLCSTIAISQVKAKQVRVDAASEGIVAINVEDALIELNSKIGGSLDPADQTKLDNITVTQAVNLDDIESKANSALQTETDPNLTKINVEGLGISYTSLTDVPTGGSSSFADLTGSPSDNTQLANELNSKVSFDNTTANSVEIGIVGGNSSDNAYVLIDNSGGSGGSWGDGGGSSNYVIKGENTITSNFTVKNSDGAGLSITNGNGGATNISGGIFPSDRTELIVSSNSIEALGYSNADITALGDRAVITKSYADANYGGGGSGTGLENIVEDLTPELGGNLDADGFGISGLSGISTKSILFTQLNANIDIKSNISGDLTYFKTISNDSTYGNTSIGYSALGALYGYESLDRSTAVGAFALKSASQSDNTAMGYGSLSGVIDGVQNTAIGS…
NHE_Ingeline_1	NHE_Ingeline_1_gene_32	39	99	pectate lyase		VOG5786	6.4e-267	structural protein [n=9]	pectate lyase [n=1]	pectate lyase	0	NA	NA	NA	NA	NA	NA	844.667	2534	25701	28235	1	MKKTLLILAILATALVSAQKDTTKLVIPTPSNVKDYFNTQTGEDRIDGTAIKNIVADSIKTGTLSEDRLPTTALKTSNVIDNLTSTTIDAPLSANAGKTLKDNLDLKASNEDVEARVKPITLAEYNAMDAATKLNNIGRQIIDPTGVPNSVTLADGSVSTTKIANSAVSEAKLDAAVLTKLDKADTALQEVVNGSITDAKINTDTYRKLYYAVPDGYISPRDYGAVMDGVTDDRDAFAATLAEANTLSKRVYVDSDMFLDVEETGTKSIFIADNTWIEGRDKDVNIITNNNLSPAFQIALTENITIKNITFLHDNTYDATTNTADLTINKTANIAQLKSYLETNKDIVFGSNSPRWSGPTAYRAYFLFSGGNNVLFDNVTIKAKGETADTFVVWAVKFK…
NHE_Ingeline_1	NHE_Ingeline_1_gene_43	15	100	hp		ND	ND	ND	ND	Uncharacterised protein	6.81e-60	NA	NA	NA	NA	NA	NA	719.667	2159	34360	36519	1	MKKWFLQALPLVAALMGFKEDGKEKLNFSAEDIQKLDAETGKEGFAEAFMKYYNEEHLKAEGSANDAYENFMKEFNASAPPVAGATEEEDVKSDAVPEADVKTLSAKLQAVIKKADGLLRTNAQLAADNAKLKDLPEGDIPEATITINPNKNKVKHSATHLFASNNEWDSLDRPWNKAAASNAPLTIKGDTEWNKINIDKLNEDLGAYARRNSNEIMDLLKDGYDIPAHWSVVSNISDQFTFASIVSGQITQAFKKAYLPKNNQRFVPVINKIYDKQIDGEWQASELKSIEKSWLNQFFNEGSTPYKDSFARYLITKLLIQARKEDKISIFKGVYSNPELQPEKAGHFLNSMSGFLKLIDAHRGVDYQPHNLPKLTPSNTYDVITKWCKEQLPIDIRNT…
NHE_Ingeline_1	NHE_Ingeline_1_gene_44	4	101	hp		ND	ND	ND	ND	uncharacterized protein BN535_01763	1.35e-19	NA	NA	NA	NA	NA	NA	273.667	821	36585	37406	1	MAYINPSLISKGRGAAESKNQEIIIIDAAELANYPVRDDGGVVMVGAYTMKPGKYITKMAVTASKTSLGLASEGEEDNVSINALPEFQFPGSTVDAEEFVGNWLNRSIIIGVRIGSCGDPNGFYRMYGSCAAPLSLLPEGTNNNDATAIMMKFQQYAKTGIMPGRYYGTFTEATSNVVDADATTVDVDGLYGEFQLQDNAAATEITDIENATTGKVYTLIGSGGTNPATIDATNTNFLLVGAVDWQGLVNSRITFEAHDQGSGDHVFVEKSRS
IMGVR2_3300008250_____Ga0105354_1000171	IMGVR2_3300008250_____Ga0105354_1000171_gene_45	19		hp		ND	ND	ND	ND		NA	NA	NA	NA	NA	NA	NA	100.667	302	33817	34119	1	MPTYIQYTCTMSMETHTLESAITSMKKLSAKGVPFSFSFMKLNGTRVKVYRAAIRKQAKSSKVKNSFALLEYVNTDTDECKHCYLPLLMSFNNKPIRIRR
NHE_Ingeline_1	NHE_Ingeline_1_gene_47	14	102	hp		ND	ND	ND	ND	Uncharacterised protein	1.47e-18	NA	NA	NA	NA	NA	NA	301.667	905	38902	39807	1	MSTHKNAVIAYIEQDRTLSGGRNLYNKLPQKNMAIQGSFTRMPTNETNIRKVCYELAKAVGLPERNLNILLQKPITKPELTTVNTDAKVAQDLLSVNDRLLLFTRETVDYKTAKAFIKELELKPVSNKKEDIYIALEDARVRLVDDKLFDLPENVKASIKLREQFPFLRESTCPDSLKLLVNELITAYDNFKTQQPNLHEALTEGDAAGIAANIVKNYIENKEAWNELEHYKANGTILGVHPMFERLQLKDDITALPTLDLVSKISNLKINIGKNSKKNNTDLVSRDTDLLAHAEAVLKSR
IMGVR2_3300008250_____Ga0105354_1000171	IMGVR2_3300008250_____Ga0105354_1000171_gene_28	20		hp		ND	ND	ND	ND		NA	NA	NA	NA	NA	NA	NA	350.667	1052	20001	21053	1	MSFQRNINLLGSPCSVAIKSVAGNQILTDFTKIYGKPSKIRVSVAPRLSKAGILFTKKVILEYPGISYTDFTKFFELMHDRFELLVTYSSGEVFQFSGVNAPMSLAAPYTNKGTKLSFETKDVRPIQFLNGTITTQDGDSTLTIIGAINTPQLITITQLDNYKVPGVYYFNTPALTINTVTYSVYPSATQLPLKTMSPSFNLQGAILEVYGAHTDTNNGYDHVTQKLTSGYTGEIFYRQYNSDQDGWHNWYSVRDTLKYIEVTASRNFLNSDKGCVLIIKNSNVVLTLDEHIELDADFNCCIKPLTGYNAKITPYVGAPVGFVDAPNGLEIEENKMVSVGRLGLTYIVSP
NHE_Ingeline_1	NHE_Ingeline_1_gene_48	13	122	hp		ND	ND	ND	ND	Uncharacterised protein	1.61e-06	NA	NA	NA	NA	NA	NA	108.667	326	39811	40137	1	LSDQKKISEPVTGVELEVIEELAEGNFAPSQIALSLRRDKRSFMHLWRDPKSAVRLAYERGRLEIEKTKVNQLITKIEGGSETAIQIHDKHTELQRFEDIKKTIFSFE
IMGVR2_3300008250_____Ga0105354_1000171	IMGVR2_3300008250_____Ga0105354_1000171_gene_11	21		helix-turn-helix transcriptional regulator		ND	ND	ND	ND	helix-turn-helix transcriptional regulator	6.51e-17	NA	NA	NA	NA	NA	NA	156.667	470	8090	8560	-1	MNVIDRVKEFIVLRKLSVSGFEKSLGLANNTIQKAIKRSGSVKDDTMNKILEVYPEINPIWLLMGKGDMILNESNQNHVKEGEPVYNRETGIDAQFEEMFARYLKSPKAKNEINKIVATQISGITDKLGLLILDNEIKAEIEKAVAENLKEQEVKQ
NHE_Ingeline_1	NHE_Ingeline_1_gene_49	12	123	hp		ND	ND	ND	ND		NA	NA	NA	NA	NA	NA	NA	215.667	647	40143	40790	1	MAKKKKLQSELEGLHYSILQDWVDKGRSEQMPEEMILYLEQLNFANRLWDSCNTPRAIIKKLEITYPDLDLLSAKSRFEDAMQWFYLDDKTPREVYRNMLFEKQLKLVDAAILSARTVDDYNKASLILQRAYVMKGLDKDEEDVIPDHAFDKPTKIYSLDTSDFADLPQNTNRNRLGEYIDTMNLTEEQSLKIKQEAGIEPKELFGNYEQEEDDK
IMGVR2_3300008250_____Ga0105354_1000171	IMGVR2_3300008250_____Ga0105354_1000171_gene_36	22		hp		ND	ND	ND	ND		NA	NA	NA	NA	NA	NA	NA	179.667	539	24454	24993	1	MKNNNQIVPFPLPIYLSTFFANQLTTEVETLIDGSDVKAFHIRKKSGLGTFILQRLKPTYKKPKIQEGITLYLSVENRKGERDKKQVDKRYSFVDFDEQGIKEITDFLKPLFEIALVNWCNGAKYVNELKENVKGVRNKAIIEFCKKNGVTYTNQNLEAWQKLIYRDNKTDKPILHRLL
NHE_Ingeline_1	NHE_Ingeline_1_gene_9	18	219	BACON domain-containing protein		ND	ND	ND	ND	BACON domain-containing protein	1.24e-113	CDD	cd14948	BACON	116	201	0.0459178	633.667	1901	8014	9915	1	MALPPIFSPSTINMTYEQQTPGSYYVDFTLNALDYSWKNGDPKPQFSNLPNWLTIVLTEPKRDHFFYYRAILDPTKANLVEPKTYNFDVNVKLEFLVGFVNTKIPFSVYIIGSTPLDITPTQFNFAYTIGGTLPLKQYLAVTSKINWQLEKDASWVVVNKTYASGSTTVEISTDPSGLSAGVYTGNILIKDGRTSKTVTVSLNVKGEDQSNEFLLITPDAFEIIENYQQLPKGTKTVNINTSHRADITSNVNWLSFSSSFVSSGDNSLTVTIVDTEALDKGIFEGKIFIATAFETKIVRVLLTINDTVISGIVSDEFYYADDRNKIVMLNNIPNSDLLLEFEPYAQESYKKKVPFFRGLASSVLGEEVKNLIVENEFLNRTTTRCFNPVSTVKFKIIAY…
NHE_Ingeline_1	NHE_Ingeline_1_gene_35	36	220	hp		VOG8747	6.5e-51	hypothetical protein [n=4]			NA	NA	NA	NA	NA	NA	NA	90.6667	272	30509	30781	1	MTKLIEKTESKAEKLWVLLFRIPGVFLFFLPFIPITLGYINSSTEKIGLDGGDWQLLGIGFFLVWGSSYFGILGNKLGMFLSAKFGVNKQ
NHE_Ingeline_1	NHE_Ingeline_1_gene_36	35	221	hp		VOG5868	3e-64	hypothetical protein [n=10]			NA	NA	NA	NA	NA	NA	NA	200.667	602	30867	31469	1	MILKFRVFFLQLIKNVSNFLGHLKSNKWVRTIIRLKVLVYLPIVVTNYFLYVEREKKEAAQVKAELYESQAKSTVKTYDNLKASFFVKIKRGERLIMLGTNDYYDYQFTSKLGLEGLDYLGREDEKIHDTISAKDFNVNDFKTINYLDRAWFSEEFIIKEDTQKVASFKFKRIEFNRDTLLYGLVFDLEKLKRELKLKDE
NHE_Ingeline_1	NHE_Ingeline_1_gene_30	26	294	hp		ND	ND	ND	ND		NA	NA	NA	NA	NA	NA	NA	225.667	677	23410	24087	1	MANALRPTWPTKTTNPADPLNVRTFQAIDANETSSVFHDHADKIDALLAALGLDTGSDSIGRFATLSILQAAYPDGANGSYAIIDDGLGGSLQVAEYNETTNLWVVSSGDSPIIFLTNLASRPDIGAENTMYLVKENSTIYYYDSEWKIAGGTPSSSSTTISEFNTNADVASQVFTLNNASTVIQVLNNGISIRAFEWSQSGSSLTVSPVNGGLFADGYIQVIQQ
NHE_Ingeline_1	NHE_Ingeline_1_gene_34	37	296	hp		ND	ND	ND	ND		NA	NA	NA	NA	NA	NA	NA	434.667	1304	29193	30497	1	MNKILFVFLILSINAIGQRTKTLSDWKLDYDTRYSYVGNYEEKGWRDAYNLSRDNGDIYPMAYVLYGDYLMWRATGEDTYIQRYISFYQGLFDRALLSSSVGLNGNTPDGFQYFTGDSYYSWYDYPQTTDVRSPDGMPQNFTGGDLGVSHFQIPNPTGYEQFSLDEGFGLRGVSDALLTMYKSPVWRSEGTNQSKYESLLNFMLTNVWDKWDSRYGNHFFRERTHMASHWANMGMNFYLITGEQKYLTVLDRFMTNMSAWNSEAINLTFPSYGMSNGQLRVDVDGGYVWDGVWGGEGVNDVNHANSEVATIIRSIELGFTYFSVSDLDKFKLAYDRIKLNDTYGSYNVDGSGAETWLINTFDVNGWLLLAPYYEDIVEGLEVASVNGSVYRLRRYASGA…
NHE_Ingeline_1	NHE_Ingeline_1_gene_16	21	448	helix-turn-helix transcriptional regulator		ND	ND	ND	ND	helix-turn-helix transcriptional regulator	2.65e-14	NA	NA	NA	NA	NA	NA	147.667	443	14344	14787	-1	MYINIYNMSTILERVKLFFEYKEMSARQFCKSIGVSSGYFTSAFKQHSSPSSEMLSDIIDKYEDLNSTWLLTGKGNMINEETNNTVSEPDLKYRPDTTIDSIVDEKVQFAISDFKKEIGILIHKIMEKEIIDVKNDIKNDSLTRSRD
NHE_Ingeline_1	NHE_Ingeline_1_gene_1	19	631	hp		ND	ND	ND	ND		NA	NA	NA	NA	NA	NA	NA	95.6667	287	188	475	1	MGNVLKYTEYQTPITLMRNLTRLNQPFRLEFRKVDGSRRIIQKALLRKQSLSTTDKRSAYKLNYINSQSEQMGSCYIPLLISVNDQKIILHEQSA
NHE_Ingeline_1	NHE_Ingeline_1_gene_14	30	632	hp		ND	ND	ND	ND	membrane protein	6.23e-14	NA	NA	NA	NA	NA	NA	145.667	437	13721	14158	1	MAIALYVIATPFFFYSYRLFPEDLTQISFLGLTIKAGLHGNLNYFAYYLFTKLVILILIIIWYVTNAFWWKQTLLVPISMLLFQIIAVINTSVNYIDEIDFWFSLPIIIAVLLPIIYTSKKLSFYTSSLDLKDEIETEINSITNQ
IMGVR2_3300008250_____Ga0105354_1000171	IMGVR2_3300008250_____Ga0105354_1000171_gene_9	30		hp		ND	ND	ND	ND	membrane protein	1.25e-09	NA	NA	NA	NA	NA	NA	83.6667	251	7639	7890	1	MIWFATCKYWWHHAIVVPIAMMWFQIIGLFNDEIFYKDTIEKPYVAIIILVITFLLYVVRRGLAEKIGLKELDDEIENEINNI
NHE_Ingeline_1	NHE_Ingeline_1_gene_29	20	633	hp		ND	ND	ND	ND		NA	NA	NA	NA	NA	NA	NA	151.667	455	22952	23407	1	MVLDKNSNLIVTPKRVQIKSVDQVVSVPILSTFYSTPSKIQYTISSAQTQQGNLHTKKLQIHYPGLSTEDFKKFSSLIRGVYQVFIKLHNNEVYEIATPNFPMVCSSSFNLKTGHQLNFSVVSPKEVSFLGIEEDSEILEKFDWDFNFNLT
NHE_Ingeline_1	NHE_Ingeline_1_gene_38	33	634	VHS1069 protein		VOG5787	1.1e-37	hypothetical protein [n=10]	VHS1069 protein [n=1]	coil containing protein	9.01e-11	NA	NA	NA	NA	NA	NA	143.667	431	31621	32052	1	MKNIYITRDLFFDKQASLGTCFVFEGQEQLFKSESLERGWVNNQNMISCIPEGVYDVVLEWSPKFRKFLWEIKGVPNRSECKFHVANYWYQLNGCIALGNNRKFIDGDAIMDITSSGNTMNDFHAAMGNDKKARLHVFNILNL
NHE_Ingeline_1	NHE_Ingeline_1_gene_41	22	635	hp		ND	ND	ND	ND		NA	NA	NA	NA	NA	NA	NA	193.667	581	32734	33315	1	MMSDDKYQYLPIQITDYLIPYFAVKLKSEFYEKDGKIIISLNRNTSIGASLLKNIETSRRTTLLKRNDVCYLKVSNFAGNNYSKTMPQGKRFFLTLKASVANDLNDLLKLDFEEALFSFVQGAEFSHRYNGWHPDQKKKGITKAAVVQFCSKYNMSPDQRRIDSLLKQIFRLKKAGKPSFNRGFEKFAQSLSF
NHE_Ingeline_1	NHE_Ingeline_1_gene_45	31	636	hp		ND	ND	ND	ND	DUF4468 domain-containing protein	8.85e-05	NA	NA	NA	NA	NA	NA	210.667	632	37508	38140	1	MMKSCVLLFAVFFTFSITAQNFKYDEEDLEFYFEKIVPVSISKDSVLELSKEWFALNFNDSNKVIKLTTDDKIIGKASSKINIVSGSASVPATMEYSILVSFKENKYRFQVVDIYIDTGIAKNLLYDYHQGLNFDYYEQTIAASKENTTDKNALKAIDKMLSNDKMMQQTFEVARQANQNMMDQALDNCIRLEQSFYTTVTGQTKENDDW
NHE_Ingeline_1	NHE_Ingeline_1_gene_4	49	1273	hp		ND	ND	ND	ND		NA	NA	NA	NA	NA	NA	NA	106.667	320	2770	3090	1	MLKQLNNFAWSIYKLTPKGKRSFILKSGLSNLKKKAALKTTTKLNIIDSATKVIKTKKIFGFNKGKSIVNTKKSNHQVRENVKNKHALELKERGLKITNTGKFRHA
NHE_Ingeline_1	NHE_Ingeline_1_gene_12	29	1274	hp		ND	ND	ND	ND		NA	NA	NA	NA	NA	NA	NA	89.6667	269	13074	13343	-1	MKDNFKKRILLLLEALSKKEKRDINVHLFCVEHNINYKSLYNSFAIDHIGIKMVHSLKNAVPKLNINWLLYEEGNMFMTHKLPSKVSNN
NHE_Ingeline_1	NHE_Ingeline_1_gene_13	48	1275	hp	Lipoprotein, non cytoplasmic domain	ND	ND	ND	ND		NA	ProSiteProfiles	PS51257	Prokaryotic membrane lipoprotein lipid attachment site profile.	1	20	6.0	49.6667	149	13549	13698	1	MKKITIYFTAAVILITSASCIKDAGDSEIYHNLNYEPPIDKGVPPPTNG
NHE_Ingeline_1	NHE_Ingeline_1_gene_15	47	1276	hp		ND	ND	ND	ND		NA	NA	NA	NA	NA	NA	NA	67.6667	203	14161	14364	1	MPVNSFTRILHDFILLKQTKSTLSNEQYLKELTKLQNNLIQNLEQTTLSKKDTKTYHLLISSIAGSR
NHE_Ingeline_1	NHE_Ingeline_1_gene_17	28	1277	hp		ND	ND	ND	ND		NA	NA	NA	NA	NA	NA	NA	122.667	368	14904	15272	1	MITKREASKYKKEIGSGYIAKVLSFFKTKHYTRLSGKEYSQQDIINIMGGRENITLEMRVIEVVAHYKLLKIQREAKKEALLNPKTIKNESSKTQSILSTNCDQFCVGSCQSNCSVIEQKKP
NHE_Ingeline_1	NHE_Ingeline_1_gene_19	46	1278	hp		ND	ND	ND	ND		NA	NA	NA	NA	NA	NA	NA	67.6667	203	15928	16131	1	MKSLHQIDAAISRADKQIAATNSDTKMSNLDKAIIIHGFMTKKGQLTHERIERIKAIEVKGAIVVHN
NHE_Ingeline_1	NHE_Ingeline_1_gene_20	50	1279	hp		ND	ND	ND	ND		NA	NA	NA	NA	NA	NA	NA	56.6667	170	16115	16285	1	LSYITNPKKALFILKNSNHDTHFREIENIVKQIEKLETYEPSQNLTVEEYYQKFLR
NHE_Ingeline_1	NHE_Ingeline_1_gene_21	27	1280	hp		ND	ND	ND	ND		NA	NA	NA	NA	NA	NA	NA	122.667	368	16230	16598	1	MSLVKTLQSKSITKNFYGKPITEETALEVTYVLADYYNALLHHKKLPIKPNKDLSFLIRCNAIANLYYTSINSSLKGVQMRNSALTQDQVIYTWLFAYKMETKKPLITLNNTSLIFNTIHNE
NHE_Ingeline_1	NHE_Ingeline_1_gene_22	45	1281	hp		ND	ND	ND	ND		NA	NA	NA	NA	NA	NA	NA	119.667	359	16591	16950	1	MNRDFTTPSLFLALIFFILLAVISELIFKSLKKQHINLNTINEIETGLSIDYYELKPGNIVRVWHIDDIEPKGGFWWYAKVVCFKNNNYLKQLDFNYTNTPEDIFTAASFKNYKIELLS
NHE_Ingeline_1	NHE_Ingeline_1_gene_24	44	1282	hp		ND	ND	ND	ND		NA	NA	NA	NA	NA	NA	NA	73.6667	221	20260	20481	1	MTAKEFCEHYGITLNYTEVSALHYRIDVIDANKIIFSSGEKKGVRIFKTNFLTIITDKTYQALMNLILDLKFS
NHE_Ingeline_1	NHE_Ingeline_1_gene_25	43	1283	hp	Lipoprotein, non cytoplasmic domain	VOG5338	3.1e-15	hypothetical protein [n=19]			NA	ProSiteProfiles	PS51257	Prokaryotic membrane lipoprotein lipid attachment site profile.	1	17	6.0	126.667	380	20484	20864	1	MKKISIILLLISLVVSCSKPVNELGSFYITSVIPISFVYNGEPDTIVICVDGQFFESEVYSIKGGWKMHNPIIITEGSYEVTSVVLLKNNQPIYEAKPLQYSPENIADIPFTINVYGVIDVGINVY
NHE_Ingeline_1	NHE_Ingeline_1_gene_26	42	1284	hp		ND	ND	ND	ND		NA	NA	NA	NA	NA	NA	NA	99.6667	299	20933	21232	1	MDKDKIIKMINSYWKFDDDQQPLSSWHDKQDLISAIEKLSIPLTSVRLSLPDEDEINSMQLEMDCPTPNEEEYTTSGFKSGVRWLKNAIERQMLKGNES
NHE_Ingeline_1	NHE_Ingeline_1_gene_27	41	1285	hp		ND	ND	ND	ND		NA	NA	NA	NA	NA	NA	NA	71.6667	215	21305	21520	1	MKAKSLTKVTEVIENIYHAISEANANGRFKHFIPHDVYVSDEVRLKLIDDGYKVYKGDWDGVMTNCLIIEW
NHE_Ingeline_1	NHE_Ingeline_1_gene_37	34	1286	hp		ND	ND	ND	ND		NA	NA	NA	NA	NA	NA	NA	44.6667	134	31486	31620	1	MITKFTALKEKAIGWFLGDHKEIKLLIGAIVALMLLGVIFNWIF
NHE_Ingeline_1	NHE_Ingeline_1_gene_39	24	1287	hp	potential spannin, lipoprotein, non cytoplasmic domain, transmembrane domian, cytoplasmic domain	ND	ND	ND	ND		NA	ProSiteProfiles	PS51257	Prokaryotic membrane lipoprotein lipid attachment site profile.	1	17	6.0	157.667	473	32052	32525	1	MKKIQIISIMCIFTTSCIGLKDRTVDVYKQTDFLVDKSVFEKTTPGDRVYITIPANNPERPKATTKNYMGTNGATTDVVFDENGTVTSIIADCPEQHEKQMFDIKYQHEEKSKEIESKANIELASTIGKWTAITLVPSFFFFATAWFFRGYFKDKTI
NHE_Ingeline_1	NHE_Ingeline_1_gene_40	32	1288	hp		ND	ND	ND	ND		NA	NA	NA	NA	NA	NA	NA	55.6667	167	32529	32696	1	MQSLQQLIEEEDVIFVEKIMDSNCVASLKKMKIGATINQCIIIDARIDNINFLVA
NHE_Ingeline_1	NHE_Ingeline_1_gene_46	23	1289	hp		ND	ND	ND	ND		NA	NA	NA	NA	NA	NA	NA	86.6667	260	38297	38557	1	MQSNSGNLSQAQLDLITAALVALADAEIDVVLEDLKFLYFKALENNLMDDSVLRSEKTFSFIQLHDFIAKVNMIYNKNESCHLLAV
IMGVR2_3300008250_____Ga0105354_1000171	IMGVR2_3300008250_____Ga0105354_1000171_gene_1	51		DNA primase		ND	ND	ND	ND	toprim domain-containing protein	4.23e-166	CDD	cd01029	TOPRIM_primases	12	86	0.00306098	716.333	2149	1	2150	1	KKKDEDIKLDNVIVVSGGSDGLNVASLSSDFTVIWFNSESEHLTWKEYQELKKDAKNICYLPDIDEAGIKQAVKLGNKFLDIKHIWLPEKLRLLKDDRGNFCKDAKDYITKYFRKNEPEQINTQFNNLVKSALPFQFWDSYKVKDTWKYKFNSAHAFHYLKHQGFYKIDDLTAKDGFSFIKITDNVVKKVTHVEMKDYINKFLLQTNKPTDLRNLIFDTTKLSEKQLSQLESIDLDFKDATKDSQYMFFENCSWKITPNEIVKIDTADTKKMVWEDKILEHSVKIQEPHFKINVLPKVNTKDPVKCTIDVLKTDNKFFNYMINTSRVHWRDDLEKPFQDDLEAKNKYFKANQFNIKGANLPTDKQQEQQQHLANKIYAFGYFLHRHKSKDNSYFCFGMD…
IMGVR2_3300008250_____Ga0105354_1000171	IMGVR2_3300008250_____Ga0105354_1000171_gene_16	51		DNA primase		ND	ND	ND	ND	toprim domain-containing protein	0	NA	NA	NA	NA	NA	NA	942.667	2828	10118	12946	1	MSQESLSDAILQQTDGGLQIIQDYYNDATTQSNKAFKIRKDEATASATLKQVDGTWLVADWGAWEKPKNAIAVCAFEDNLSYGEAVKKLAKLYRIEFKGYKNDAKAKFSTRPKKANENKGDYSYVYREEIPKHELAIFGPKVTNAHAKRFHLKSVKSYTFTTNTDTITLESTEDYPILAYDFGNWVKRYCPMDSEKANRFRYSGGRPKNHVFGLDDAKLQHKKLLDQARKNESEEEQDNKPVKLKDLVICSGDRDAINMASCGYNVVWLNSESASLTTDTYKVLSEMTDNIYNLPDLDNTGIREGVDLALTYLDLKTIWLPEYLAQSKDWRGNAKKDFTDFIKMKFNKERPAQFGKVLKKMFSNALPMKFWDEQPTEKGIKYHYNIVHAEHFLKHQGFY…
Flavobacterium_phage_1H	Flavobacterium_phage_1H_gene_22	52		phosphoadenosine phosphosulfate reductase family protein		VOG1422	2.2e-61	hypothetical protein [n=18]	PAPS reductase [n=8]	phosphoadenosine phosphosulfate reductase family protein	0	CDD	cd01713	PAPS_reductase	32	221	1.23348e-23	379.667	1139	18205	19344	-1	MARTVVRGIVDVLEAVNKRISFLFDNYENIQLAFSGGKDSTVLFHLINAEAIKRDRKFILYFQDQEAEYQGTINFVEWAMSQPNVIPMWYQVPIFMTNAASHQQLFLWAWGEDEEWIREKHPMAIHKIEKMYPKRFHKFNLWVGQNLRFLPGESVSIIGLRAEESPDRRFVMFGEDSDLFWLRRKNKPHKAYPIIDWKYTDVWKYLIENSLKYNRVYDKMYMLGGNLKFFRVSNLVHEKAFRCLTDLQELEPETYNKLEKRLKGVHTAAIYGKENLMYSIKSLPENFKSWKEYKDFLMSSIHPDLKRIFEYQWLRLQNVDDEDCFKYMVKRILLCDWEGNITSKKWTFGENVNYTKEQILERNGLRKSDEIIQKWMQLL
Flavobacterium_phage_1H	Flavobacterium_phage_1H_gene_22	52		phosphoadenosine phosphosulfate reductase family protein		VOG1422	2.2e-61	hypothetical protein [n=18]	PAPS reductase [n=8]	phosphoadenosine phosphosulfate reductase family protein	0	Pfam	PF01507	Phosphoadenosine phosphosulfate reductase family	30	221	6.3E-17	379.667	1139	18205	19344	-1	MARTVVRGIVDVLEAVNKRISFLFDNYENIQLAFSGGKDSTVLFHLINAEAIKRDRKFILYFQDQEAEYQGTINFVEWAMSQPNVIPMWYQVPIFMTNAASHQQLFLWAWGEDEEWIREKHPMAIHKIEKMYPKRFHKFNLWVGQNLRFLPGESVSIIGLRAEESPDRRFVMFGEDSDLFWLRRKNKPHKAYPIIDWKYTDVWKYLIENSLKYNRVYDKMYMLGGNLKFFRVSNLVHEKAFRCLTDLQELEPETYNKLEKRLKGVHTAAIYGKENLMYSIKSLPENFKSWKEYKDFLMSSIHPDLKRIFEYQWLRLQNVDDEDCFKYMVKRILLCDWEGNITSKKWTFGENVNYTKEQILERNGLRKSDEIIQKWMQLL
Flavobacterium_phage_2A	Flavobacterium_phage_2A_gene_27	52		phosphoadenosine phosphosulfate reductase family protein		VOG1422	2.2e-61	hypothetical protein [n=18]	PAPS reductase [n=8]	phosphoadenosine phosphosulfate reductase family protein	0	CDD	cd01713	PAPS_reductase	32	221	1.23348e-23	379.667	1139	22121	23260	-1	MARTVVRGIVDVLEAVNKRISFLFDNYENIQLAFSGGKDSTVLFHLINAEAIKRDRKFILYFQDQEAEYQGTINFVEWAMSQPNVIPMWYQVPIFMTNAASHQQLFLWAWGEDEEWIREKHPMAIHKIEKMYPKRFHKFNLWVGQNLRFLPGESVSIIGLRAEESPDRRFVMFGEDSDLFWLRRKNKPHKAYPIIDWKYTDVWKYLIENSLKYNRVYDKMYMLGGNLKFFRVSNLVHEKAFRCLTDLQELEPETYNKLEKRLKGVHTAAIYGKENLMYSIKSLPENFKSWKEYKDFLMSSIHPDLKRIFEYQWLRLQNVDDEDCFKYMVKRILLCDWEGNITSKKWTFGENVNYTKEQILERNGLRKSDEIIQKWMQLL
Flavobacterium_phage_2A	Flavobacterium_phage_2A_gene_27	52		phosphoadenosine phosphosulfate reductase family protein		VOG1422	2.2e-61	hypothetical protein [n=18]	PAPS reductase [n=8]	phosphoadenosine phosphosulfate reductase family protein	0	Pfam	PF01507	Phosphoadenosine phosphosulfate reductase family	30	221	6.3E-17	379.667	1139	22121	23260	-1	MARTVVRGIVDVLEAVNKRISFLFDNYENIQLAFSGGKDSTVLFHLINAEAIKRDRKFILYFQDQEAEYQGTINFVEWAMSQPNVIPMWYQVPIFMTNAASHQQLFLWAWGEDEEWIREKHPMAIHKIEKMYPKRFHKFNLWVGQNLRFLPGESVSIIGLRAEESPDRRFVMFGEDSDLFWLRRKNKPHKAYPIIDWKYTDVWKYLIENSLKYNRVYDKMYMLGGNLKFFRVSNLVHEKAFRCLTDLQELEPETYNKLEKRLKGVHTAAIYGKENLMYSIKSLPENFKSWKEYKDFLMSSIHPDLKRIFEYQWLRLQNVDDEDCFKYMVKRILLCDWEGNITSKKWTFGENVNYTKEQILERNGLRKSDEIIQKWMQLL
Flavobacterium_phage_6H	Flavobacterium_phage_6H_gene_27	52		phosphoadenosine phosphosulfate reductase family protein		ND	ND	ND	ND		NA	NA	NA	NA	NA	NA	NA	103.667	311	21249	21560	-1	MYSIKSLPENFKSWKEYKDFLMSSIHPDLKRIFEYQWLRLQNVDDEDCFKYMVKRILLCDWEGNITSKKWTFGENVNYTKEQILERNGLRKSDEIIQKWMQLL
Flavobacterium_phage_6H	Flavobacterium_phage_6H_gene_28	52		phosphoadenosine phosphosulfate reductase family protein		VOG1422	4.9e-55	hypothetical protein [n=18]	PAPS reductase [n=8]	phosphoadenosine phosphosulfate reductase family protein	0	Pfam	PF01507	Phosphoadenosine phosphosulfate reductase family	30	221	2.3E-17	261.667	785	21602	22387	-1	MARTVVRGIVDVLEAVNKRISFLFDNYENIQLAFSGGKDSTVLFHLINAEAIKRDRKFILYFQDQEAEYQGTINFVEWAMSQPNVIPMWYQVPIFMTNAASHQQLFLWAWGEDEEWIREKHPMAIHKIEKMYPKRFHKFNLWVGQNLRFLPGESVSIIGLRAEESPDRRFVMFGEDSDLFWLRRKNKPHKAYPIIDWKYTDVWKYLIENSLKYNRVYDKMYMLGGNLKFFRVSNLVHEKAFRCLTDLQELEPETYTNWKRD
Flavobacterium_phage_6H	Flavobacterium_phage_6H_gene_28	52		phosphoadenosine phosphosulfate reductase family protein		VOG1422	4.9e-55	hypothetical protein [n=18]	PAPS reductase [n=8]	phosphoadenosine phosphosulfate reductase family protein	0	CDD	cd01713	PAPS_reductase	32	221	3.7165e-25	261.667	785	21602	22387	-1	MARTVVRGIVDVLEAVNKRISFLFDNYENIQLAFSGGKDSTVLFHLINAEAIKRDRKFILYFQDQEAEYQGTINFVEWAMSQPNVIPMWYQVPIFMTNAASHQQLFLWAWGEDEEWIREKHPMAIHKIEKMYPKRFHKFNLWVGQNLRFLPGESVSIIGLRAEESPDRRFVMFGEDSDLFWLRRKNKPHKAYPIIDWKYTDVWKYLIENSLKYNRVYDKMYMLGGNLKFFRVSNLVHEKAFRCLTDLQELEPETYTNWKRD
Flavobacterium_phage_1H	Flavobacterium_phage_1H_gene_14	53		DUF932		ND	ND	ND	ND	DUF932 domain-containing protein	0	NA	NA	NA	NA	NA	NA	285.667	857	12321	13178	1	MKNNIYFKKPLQNDNIFVKSALLPITNITNIPTRSGLDSVIISENRIVNIVSKSYGHLPNEDFFYKVEEMLINSDINYITRSINRDNRSFAVDYILNDDNFSVNIKNGLDKIRPMLRFTNSYDGSCKTSGTFGFFREVCSNGLHTASTDIGFSLKHRGNINELVLPAIGKTIYNFLDNEFYELRRKFEVLADFKIADPSEIVQHIAQQTKLFKFESSDKNPAPSLNARLVIETIENETLILKEDANMWMVYNAFNELLHGKIKKTFDQQKKIDKEIFNLVLDYVN
Flavobacterium_phage_2A	Flavobacterium_phage_2A_gene_19	53		DUF932		ND	ND	ND	ND	DUF932 domain-containing protein	0	NA	NA	NA	NA	NA	NA	285.667	857	16237	17094	1	MKNNIYFKKPLQNDNIFVKSALLPITNITNIPTRSGLDSVIISENRIVNIVSKSYGHLPNEDFFYKVEEMLINSDINYITRSINRDNRSFAVDYILNDDNFSVNIKNGLDKIRPMLRFTNSYDGSCKTSGTFGFFREVCSNGLHTASTDIGFSLKHRGNINELVLPAIGKTIYNFLDNEFYELRRKFEVLADFKIADPSEIVQHIAQQTKLFKFESSDKNPAPSLNARLVIETIENETLILKEDANMWMVYNAFNELLHGKIKKTFDQQKKIDKEIFNLVLDYVN
Flavobacterium_phage_6H	Flavobacterium_phage_6H_gene_18	53		DUF932		ND	ND	ND	ND	DUF932 domain-containing protein	2.72e-99	NA	NA	NA	NA	NA	NA	170.667	512	14872	15384	1	MKNNIYFKKPLQNDNIFVKSALLPITNITNIPTRSGLDSVIISENRIVNIVSKSYGHLPNEDFFYKVEEMLINSDINYITRSINRDNRSFAVDYILNDDNFSVNIKNGLDKIRPMLRFTNSYDGSCKTSGTFGFFREVCSNGLHTERNNFSIKKSINNNKNLSHEKQHLF
Flavobacterium_phage_6H	Flavobacterium_phage_6H_gene_19	53		DUF932		ND	ND	ND	ND	DUF932 domain-containing protein	0	NA	NA	NA	NA	NA	NA	285.667	857	15362	16219	1	MKNNIYFKKPLQNDNIFVKSALLPITNITNIPTRSGLDSVIISENRIVNIVSKSYGHLPNEDFFYKVEEMLINSDINYITRSINRDNRSFAVDYILNDDNFSVNIKNGLDKIRPMLRFTNSYDGSCKTSGTFGFFREVCSNGLHTASTDIGFSLKHRGNINELVLPAIGKTIYNFLDNEFYELRRKFEVLADFKIADPSEIVQHIAQQTKLFKFESSDKNPAPSLNARLVIETIENETLILKEDANMWMVYNAFNELLHGKIKKTFDQQKKIDKEIFNLVLDYVN
Flavobacterium_phage_1H	Flavobacterium_phage_1H_gene_23	54		IbrB_like domain containing protein		VOG1931	7e-58	hypothetical protein [n=13]	gp5 [n=7]	nuclease	6.52e-131	CDD	cd16397	IbrB_like	8	108	3.06221e-55	182.667	548	19347	19895	-1	MSKKFKSPVYNVIAVPMDKIEANDYNPNHVAKREMDLLYQSIKADGYTMPVVAFYDQERDKYIIVDGFHRYTIMLTRKDIFERENGMLPVSVIEKDISDRMASTIRHNRARGKHEVELQASLVGMLKSGWDEIKIMKELGMTLEEVQRLIGLKGIASEIQGIPYSIERQIKEVEEDINPEFN
Flavobacterium_phage_1H	Flavobacterium_phage_1H_gene_23	54		IbrB_like domain containing protein		VOG1931	7e-58	hypothetical protein [n=13]	gp5 [n=7]	nuclease	6.52e-131	Pfam	PF02195	ParB-like nuclease domain	15	108	3.3E-10	182.667	548	19347	19895	-1	MSKKFKSPVYNVIAVPMDKIEANDYNPNHVAKREMDLLYQSIKADGYTMPVVAFYDQERDKYIIVDGFHRYTIMLTRKDIFERENGMLPVSVIEKDISDRMASTIRHNRARGKHEVELQASLVGMLKSGWDEIKIMKELGMTLEEVQRLIGLKGIASEIQGIPYSIERQIKEVEEDINPEFN
Flavobacterium_phage_2A	Flavobacterium_phage_2A_gene_28	54		IbrB_like domain containing protein		VOG1931	7e-58	hypothetical protein [n=13]	gp5 [n=7]	nuclease	6.52e-131	CDD	cd16397	IbrB_like	8	108	3.06221e-55	182.667	548	23263	23811	-1	MSKKFKSPVYNVIAVPMDKIEANDYNPNHVAKREMDLLYQSIKADGYTMPVVAFYDQERDKYIIVDGFHRYTIMLTRKDIFERENGMLPVSVIEKDISDRMASTIRHNRARGKHEVELQASLVGMLKSGWDEIKIMKELGMTLEEVQRLIGLKGIASEIQGIPYSIERQIKEVEEDINPEFN
Flavobacterium_phage_2A	Flavobacterium_phage_2A_gene_28	54		IbrB_like domain containing protein		VOG1931	7e-58	hypothetical protein [n=13]	gp5 [n=7]	nuclease	6.52e-131	Pfam	PF02195	ParB-like nuclease domain	15	108	3.3E-10	182.667	548	23263	23811	-1	MSKKFKSPVYNVIAVPMDKIEANDYNPNHVAKREMDLLYQSIKADGYTMPVVAFYDQERDKYIIVDGFHRYTIMLTRKDIFERENGMLPVSVIEKDISDRMASTIRHNRARGKHEVELQASLVGMLKSGWDEIKIMKELGMTLEEVQRLIGLKGIASEIQGIPYSIERQIKEVEEDINPEFN
Flavobacterium_phage_6H	Flavobacterium_phage_6H_gene_29	54		IbrB_like domain containing protein		VOG1931	7e-58	hypothetical protein [n=13]	gp5 [n=7]	nuclease	6.52e-131	CDD	cd16397	IbrB_like	8	108	3.06221e-55	182.667	548	22390	22938	-1	MSKKFKSPVYNVIAVPMDKIEANDYNPNHVAKREMDLLYQSIKADGYTMPVVAFYDQERDKYIIVDGFHRYTIMLTRKDIFERENGMLPVSVIEKDISDRMASTIRHNRARGKHEVELQASLVGMLKSGWDEIKIMKELGMTLEEVQRLIGLKGIASEIQGIPYSIERQIKEVEEDINPEFN
Flavobacterium_phage_6H	Flavobacterium_phage_6H_gene_29	54		IbrB_like domain containing protein		VOG1931	7e-58	hypothetical protein [n=13]	gp5 [n=7]	nuclease	6.52e-131	Pfam	PF02195	ParB-like nuclease domain	15	108	3.3E-10	182.667	548	22390	22938	-1	MSKKFKSPVYNVIAVPMDKIEANDYNPNHVAKREMDLLYQSIKADGYTMPVVAFYDQERDKYIIVDGFHRYTIMLTRKDIFERENGMLPVSVIEKDISDRMASTIRHNRARGKHEVELQASLVGMLKSGWDEIKIMKELGMTLEEVQRLIGLKGIASEIQGIPYSIERQIKEVEEDINPEFN
Flavobacterium_phage_1H	Flavobacterium_phage_1H_gene_24	55		DEAD/DEAH box helicase		VOG4548	1.4e-21	helicase [n=252]	putative helicase [n=120]	DEAD/DEAH box helicase	7.36e-169	CDD	cd17919	DEXHc_Snf	21	168	4.9342e-11	399.667	1199	19917	21116	-1	MLNLLPQQIEVKTKHLTNKAGALFMKPGTGKTRPTIELVNSVKDVDLVVWVGPLRSIKPKYGLPSIIDEINKWGGFNCQNVVYMGIETLQSSDRAYLQLYKQISTAWRCFLVVDESIKMKNFDAKRTQRMLTLSQMVEYKLILNGTPITKNLLDLWSQIHFLSPLILRMDYAEFKNTFLKYTTITKHLSGRKSYTKEFITGIENIPYLYSLIGEYIFECDLNLDIKQVWNNYNYILCDENKQEYEELKTKFLDNKTLEEKNNNIFLEMTQKMQHIYCCTPNKFEVLREHFKKYPEEKHIIFCKFIKSQEEVKKAFPKATVLSYQKESMSLNLQNYPYTIFWDKNFDWGLREQGTFRNYRTGNLEDCYYWDMTGDVGLEVLFDKNVSAKTNMVDYFKKSR
Flavobacterium_phage_1H	Flavobacterium_phage_1H_gene_24	55		DEAD/DEAH box helicase		VOG4548	1.4e-21	helicase [n=252]	putative helicase [n=120]	DEAD/DEAH box helicase	7.36e-169	CDD	cd18789	SF2_C_XPB	225	349	6.9393	399.667	1199	19917	21116	-1	MLNLLPQQIEVKTKHLTNKAGALFMKPGTGKTRPTIELVNSVKDVDLVVWVGPLRSIKPKYGLPSIIDEINKWGGFNCQNVVYMGIETLQSSDRAYLQLYKQISTAWRCFLVVDESIKMKNFDAKRTQRMLTLSQMVEYKLILNGTPITKNLLDLWSQIHFLSPLILRMDYAEFKNTFLKYTTITKHLSGRKSYTKEFITGIENIPYLYSLIGEYIFECDLNLDIKQVWNNYNYILCDENKQEYEELKTKFLDNKTLEEKNNNIFLEMTQKMQHIYCCTPNKFEVLREHFKKYPEEKHIIFCKFIKSQEEVKKAFPKATVLSYQKESMSLNLQNYPYTIFWDKNFDWGLREQGTFRNYRTGNLEDCYYWDMTGDVGLEVLFDKNVSAKTNMVDYFKKSR
Flavobacterium_phage_1H	Flavobacterium_phage_1H_gene_24	55		DEAD/DEAH box helicase		VOG4548	1.4e-21	helicase [n=252]	putative helicase [n=120]	DEAD/DEAH box helicase	7.36e-169	Pfam	PF00176	SNF2 family N-terminal domain	79	182	5.0E-8	399.667	1199	19917	21116	-1	MLNLLPQQIEVKTKHLTNKAGALFMKPGTGKTRPTIELVNSVKDVDLVVWVGPLRSIKPKYGLPSIIDEINKWGGFNCQNVVYMGIETLQSSDRAYLQLYKQISTAWRCFLVVDESIKMKNFDAKRTQRMLTLSQMVEYKLILNGTPITKNLLDLWSQIHFLSPLILRMDYAEFKNTFLKYTTITKHLSGRKSYTKEFITGIENIPYLYSLIGEYIFECDLNLDIKQVWNNYNYILCDENKQEYEELKTKFLDNKTLEEKNNNIFLEMTQKMQHIYCCTPNKFEVLREHFKKYPEEKHIIFCKFIKSQEEVKKAFPKATVLSYQKESMSLNLQNYPYTIFWDKNFDWGLREQGTFRNYRTGNLEDCYYWDMTGDVGLEVLFDKNVSAKTNMVDYFKKSR
Flavobacterium_phage_2A	Flavobacterium_phage_2A_gene_29	55		DEAD/DEAH box helicase		VOG4548	1.6e-21	helicase [n=252]	putative helicase [n=120]	DEAD/DEAH box helicase	1.73e-173	CDD	cd17919	DEXHc_Snf	21	168	5.70826e-10	407.667	1223	23808	25031	-1	MLNLLPQQIEVKTKHLTNKAGALFMKPGTGKTRPTIELVNSVKDVDLVVWVGPLRSIKPKYGLPSIIDEINKWGGFNCQNVVYMGIETLQSSDRAYLQLYKQISTAWRCFLVVDESIKMKNFDAKRTQRMLTLSQMVEYKLILNGTPITKNLLDLWSQIHFLSPLILRMDYAEFKNTFLKYTTITKHLSGRKSYTKEFITGIENIPYLYSLIGEYIFECDLNLDIKQVWNNYNYILCDENKQEYEELKTKFLDNKTLEEKNNNIFLEMTQKMQHIYCCTPNKFEVLRKHFKKYPEEKHIIFCKFIKSQEEVKKAFPKATVLSYQKESMSLNLQNYPYTIFWDKNFDWGLREQGTFRNYRTGNLEDCYYWDMTGDVGLEVLFDKNVSAKTNMVDYFKKVG…
Flavobacterium_phage_2A	Flavobacterium_phage_2A_gene_29	55		DEAD/DEAH box helicase		VOG4548	1.6e-21	helicase [n=252]	putative helicase [n=120]	DEAD/DEAH box helicase	1.73e-173	Pfam	PF00176	SNF2 family N-terminal domain	79	183	6.2E-8	407.667	1223	23808	25031	-1	MLNLLPQQIEVKTKHLTNKAGALFMKPGTGKTRPTIELVNSVKDVDLVVWVGPLRSIKPKYGLPSIIDEINKWGGFNCQNVVYMGIETLQSSDRAYLQLYKQISTAWRCFLVVDESIKMKNFDAKRTQRMLTLSQMVEYKLILNGTPITKNLLDLWSQIHFLSPLILRMDYAEFKNTFLKYTTITKHLSGRKSYTKEFITGIENIPYLYSLIGEYIFECDLNLDIKQVWNNYNYILCDENKQEYEELKTKFLDNKTLEEKNNNIFLEMTQKMQHIYCCTPNKFEVLRKHFKKYPEEKHIIFCKFIKSQEEVKKAFPKATVLSYQKESMSLNLQNYPYTIFWDKNFDWGLREQGTFRNYRTGNLEDCYYWDMTGDVGLEVLFDKNVSAKTNMVDYFKKVG…
Flavobacterium_phage_2A	Flavobacterium_phage_2A_gene_29	55		DEAD/DEAH box helicase		VOG4548	1.6e-21	helicase [n=252]	putative helicase [n=120]	DEAD/DEAH box helicase	1.73e-173	CDD	cd18789	SF2_C_XPB	225	349	0.00264498	407.667	1223	23808	25031	-1	MLNLLPQQIEVKTKHLTNKAGALFMKPGTGKTRPTIELVNSVKDVDLVVWVGPLRSIKPKYGLPSIIDEINKWGGFNCQNVVYMGIETLQSSDRAYLQLYKQISTAWRCFLVVDESIKMKNFDAKRTQRMLTLSQMVEYKLILNGTPITKNLLDLWSQIHFLSPLILRMDYAEFKNTFLKYTTITKHLSGRKSYTKEFITGIENIPYLYSLIGEYIFECDLNLDIKQVWNNYNYILCDENKQEYEELKTKFLDNKTLEEKNNNIFLEMTQKMQHIYCCTPNKFEVLRKHFKKYPEEKHIIFCKFIKSQEEVKKAFPKATVLSYQKESMSLNLQNYPYTIFWDKNFDWGLREQGTFRNYRTGNLEDCYYWDMTGDVGLEVLFDKNVSAKTNMVDYFKKVG…
Flavobacterium_phage_6H	Flavobacterium_phage_6H_gene_30	55		DEAD/DEAH box helicase		VOG4548	1.4e-21	helicase [n=252]	putative helicase [n=120]	DEAD/DEAH box helicase	7.36e-169	CDD	cd17919	DEXHc_Snf	21	168	4.9342e-11	399.667	1199	22960	24159	-1	MLNLLPQQIEVKTKHLTNKAGALFMKPGTGKTRPTIELVNSVKDVDLVVWVGPLRSIKPKYGLPSIIDEINKWGGFNCQNVVYMGIETLQSSDRAYLQLYKQISTAWRCFLVVDESIKMKNFDAKRTQRMLTLSQMVEYKLILNGTPITKNLLDLWSQIHFLSPLILRMDYAEFKNTFLKYTTITKHLSGRKSYTKEFITGIENIPYLYSLIGEYIFECDLNLDIKQVWNNYNYILCDENKQEYEELKTKFLDNKTLEEKNNNIFLEMTQKMQHIYCCTPNKFEVLREHFKKYPEEKHIIFCKFIKSQEEVKKAFPKATVLSYQKESMSLNLQNYPYTIFWDKNFDWGLREQGTFRNYRTGNLEDCYYWDMTGDVGLEVLFDKNVSAKTNMVDYFKKSR
Flavobacterium_phage_6H	Flavobacterium_phage_6H_gene_30	55		DEAD/DEAH box helicase		VOG4548	1.4e-21	helicase [n=252]	putative helicase [n=120]	DEAD/DEAH box helicase	7.36e-169	CDD	cd18789	SF2_C_XPB	225	349	6.9393	399.667	1199	22960	24159	-1	MLNLLPQQIEVKTKHLTNKAGALFMKPGTGKTRPTIELVNSVKDVDLVVWVGPLRSIKPKYGLPSIIDEINKWGGFNCQNVVYMGIETLQSSDRAYLQLYKQISTAWRCFLVVDESIKMKNFDAKRTQRMLTLSQMVEYKLILNGTPITKNLLDLWSQIHFLSPLILRMDYAEFKNTFLKYTTITKHLSGRKSYTKEFITGIENIPYLYSLIGEYIFECDLNLDIKQVWNNYNYILCDENKQEYEELKTKFLDNKTLEEKNNNIFLEMTQKMQHIYCCTPNKFEVLREHFKKYPEEKHIIFCKFIKSQEEVKKAFPKATVLSYQKESMSLNLQNYPYTIFWDKNFDWGLREQGTFRNYRTGNLEDCYYWDMTGDVGLEVLFDKNVSAKTNMVDYFKKSR
Flavobacterium_phage_6H	Flavobacterium_phage_6H_gene_30	55		DEAD/DEAH box helicase		VOG4548	1.4e-21	helicase [n=252]	putative helicase [n=120]	DEAD/DEAH box helicase	7.36e-169	Pfam	PF00176	SNF2 family N-terminal domain	79	182	5.0E-8	399.667	1199	22960	24159	-1	MLNLLPQQIEVKTKHLTNKAGALFMKPGTGKTRPTIELVNSVKDVDLVVWVGPLRSIKPKYGLPSIIDEINKWGGFNCQNVVYMGIETLQSSDRAYLQLYKQISTAWRCFLVVDESIKMKNFDAKRTQRMLTLSQMVEYKLILNGTPITKNLLDLWSQIHFLSPLILRMDYAEFKNTFLKYTTITKHLSGRKSYTKEFITGIENIPYLYSLIGEYIFECDLNLDIKQVWNNYNYILCDENKQEYEELKTKFLDNKTLEEKNNNIFLEMTQKMQHIYCCTPNKFEVLREHFKKYPEEKHIIFCKFIKSQEEVKKAFPKATVLSYQKESMSLNLQNYPYTIFWDKNFDWGLREQGTFRNYRTGNLEDCYYWDMTGDVGLEVLFDKNVSAKTNMVDYFKKSR
Flavobacterium_phage_1H	Flavobacterium_phage_1H_gene_26	56		hp		ND	ND	ND	ND		NA	NA	NA	NA	NA	NA	NA	107.667	323	21399	21722	-1	MKSLCYSVRLSSLTEISDKCYKAIAFDGSEALIPKSQVFGQDYSVSKSEAYWISAWILEQKSIQYSRKKQATFDSDTRKEVPVWVVEKNEPIKIEPLENNTIKELKK
Flavobacterium_phage_2A	Flavobacterium_phage_2A_gene_31	56		hp		ND	ND	ND	ND		NA	NA	NA	NA	NA	NA	NA	107.667	323	25314	25637	-1	MKSLCYSVRLSSLTEISDKCYKAIAFDGSEALIPKSQVFGQDYSVSKSEAYWISAWILEQKSIQYSRKKQATFDSDTRKEVPVWVVEKNEPIKIEPLENNTIKELKK
Flavobacterium_phage_6H	Flavobacterium_phage_6H_gene_32	56		hp		ND	ND	ND	ND		NA	NA	NA	NA	NA	NA	NA	107.667	323	24442	24765	-1	MKSLCYSVRLSSLTEISDKCYKAIAFDGSEALIPKSQVFGQDYSVSKSEAYWISAWILEQKSIQYSRKKQATFDSDTRKEVPVWVVEKNEPIKIEPLENNTIKELKK
Flavobacterium_phage_1H	Flavobacterium_phage_1H_gene_39	57		hp		ND	ND	ND	ND		NA	NA	NA	NA	NA	NA	NA	70.6667	212	30487	30699	-1	MAVSNRTIKKWLGKNVELTNTTNFLGTKGKIISIENSNIERAIFGYEVKIKLTCGLTVLAYKFEGLTIIS
Flavobacterium_phage_2A	Flavobacterium_phage_2A_gene_53	57		hp		ND	ND	ND	ND		NA	NA	NA	NA	NA	NA	NA	70.6667	212	39003	39215	-1	MAVSNRTIKKWLGKNVELTNTTNFLGTKGKIISIENSNIERAIFGYEVKIKLTCGLTVLAYKFEGLTIIS
Flavobacterium_phage_6H	Flavobacterium_phage_6H_gene_48	57		hp		ND	ND	ND	ND		NA	NA	NA	NA	NA	NA	NA	70.6667	212	34983	35195	-1	MAVSNRTIKKWLGKNVELTNTTNFLGTKGKIISIENSNIERAIFGYEVKIKLTCGLTVLAYKFEGLTIIS
Flavobacterium_phage_6H	Flavobacterium_phage_6H_gene_53	57		hp		ND	ND	ND	ND		NA	NA	NA	NA	NA	NA	NA	70.6667	212	37367	37579	-1	MAVSNRTIKKWLGKNVELTNTTNFLGTKGKIISIENSNIERAIFGYEVKIKLTCGLTVLAYKFEGLTIIS
IMGVR2_3300008250_____Ga0105354_1000171	IMGVR2_3300008250_____Ga0105354_1000171_gene_5	58		integrase		VOG0275	5.7e-27	integrase [n=365]	putative integrase [n=46]	site-specific integrase	4.35e-131	Pfam	PF13102	Phage integrase SAM-like domain	41	129	1.4E-7	325.667	977	4644	5621	-1	MISEINNRLLNGWNPFLENPKTKEFTLLFDVFNLYLKHITIEYNDKNLRFDTYRTYKSRIKILKEYIEDRDLQKILCYKFDDSVISDFLDHVRYDKNNSARTRDNYMTFINTLCLWMVSKKYLAVNSCESFKKINRKRKTRIIIPLEDRLKIFEYYKTTNINYLVLCMTCYYCLARRTELSKIKVGDVNLKNNTLYIKAEDSKSNLSAHVTIPKELSILLRTHIFNSKESNYLFSEDNYAPGVTRFKPNKSTSNWKRMRNKIGIAFEIKWYSLKDSGITDLITAGVPLISVRDQARHRDIKQTDEYTPRGMKKADAHIQNSGIKF
IMGVR2_3300008250_____Ga0105354_1000171	IMGVR2_3300008250_____Ga0105354_1000171_gene_5	58		integrase		VOG0275	5.7e-27	integrase [n=365]	putative integrase [n=46]	site-specific integrase	4.35e-131	Pfam	PF00589	Phage integrase family	151	307	8.1E-15	325.667	977	4644	5621	-1	MISEINNRLLNGWNPFLENPKTKEFTLLFDVFNLYLKHITIEYNDKNLRFDTYRTYKSRIKILKEYIEDRDLQKILCYKFDDSVISDFLDHVRYDKNNSARTRDNYMTFINTLCLWMVSKKYLAVNSCESFKKINRKRKTRIIIPLEDRLKIFEYYKTTNINYLVLCMTCYYCLARRTELSKIKVGDVNLKNNTLYIKAEDSKSNLSAHVTIPKELSILLRTHIFNSKESNYLFSEDNYAPGVTRFKPNKSTSNWKRMRNKIGIAFEIKWYSLKDSGITDLITAGVPLISVRDQARHRDIKQTDEYTPRGMKKADAHIQNSGIKF
IMGVR2_3300008250_____Ga0105354_1000171	IMGVR2_3300008250_____Ga0105354_1000171_gene_5	58		integrase		VOG0275	5.7e-27	integrase [n=365]	putative integrase [n=46]	site-specific integrase	4.35e-131	CDD	cd00397	DNA_BRE_C	150	307	4.40476e-11	325.667	977	4644	5621	-1	MISEINNRLLNGWNPFLENPKTKEFTLLFDVFNLYLKHITIEYNDKNLRFDTYRTYKSRIKILKEYIEDRDLQKILCYKFDDSVISDFLDHVRYDKNNSARTRDNYMTFINTLCLWMVSKKYLAVNSCESFKKINRKRKTRIIIPLEDRLKIFEYYKTTNINYLVLCMTCYYCLARRTELSKIKVGDVNLKNNTLYIKAEDSKSNLSAHVTIPKELSILLRTHIFNSKESNYLFSEDNYAPGVTRFKPNKSTSNWKRMRNKIGIAFEIKWYSLKDSGITDLITAGVPLISVRDQARHRDIKQTDEYTPRGMKKADAHIQNSGIKF
Flavobacterium_phage_1H	Flavobacterium_phage_1H_gene_3	59		hp		ND	ND	ND	ND		NA	NA	NA	NA	NA	NA	NA	566.667	1700	2453	4153	-1	MTIEILAREFHASTEVPIYTCWLFQIRYNDAQEIISNNENVLLKYKNNTINISSGIYGDNYNGQPPYGDNHAWIVVEQLDGLHGTGPKWWLRLNVLNNGFFNAVQDINNITAIEINTFLPASLHFEGVKDFCEPVAQVLNQTYGFNFTIEASSWLQVTPNSGTGATALSIVPAPTPTMLVGSYVGFVNIKNGAILYKVINITYNLTTIVKTPYQYKGVNFTLDTKYFNFKSQNSDTYFQTNAIIKVFSFFTDTAKIIQVPQKVLTFETVEKLNLGRIIHRLMNRFDTKNDYFYQYKYAELQLNVIEKLISNDTVIRNVNSDTIFFAAGLSKGVERGFGFLNINQKPNRVTKKSFAYLNILIPQNILTPQEGAYLLKIFKNKELVPTETIDFSNIQGNIF…
Flavobacterium_phage_2A	Flavobacterium_phage_2A_gene_3	59		hp		ND	ND	ND	ND		NA	NA	NA	NA	NA	NA	NA	560.667	1682	2454	4136	-1	MTIEILAREFYASTEVPIYTCWLFQIRYNDAQEIISNNENVLLKYKNNTINISSGIYGDNYNGQPPYGDNHAWSVVEQTVGLHGAEPKWWLRLNVLNNAFFNAVQDINNITAIEINTFLPASLHFEGVKDFCEPVAQVLNQTYGFNFTIEASSWLQVTPNLGTGATALSIVPAPTPTMLVGSYVGFVNIKNGAILYKVINITYNLTTIVKTPYQYKGVNFTLDTKYFNFKSQNSDTYFQTNAIIKVFSFFTDTAKIIQVPQKVLTFETVEKLNLGRIIHRLMNRFDTKNDYFYQYKYAELQLNVIEKLISNDTVVRNVNSDTIFFAAGLSKGVERGFGFLNINQKPNRVTKKSFAYLNILIPQEETYLLKIFKNKELVPTETIDFSNIQGNIFTYKIYF…
Flavobacterium_phage_6H	Flavobacterium_phage_6H_gene_3	59		hp		ND	ND	ND	ND		NA	NA	NA	NA	NA	NA	NA	566.667	1700	2435	4135	-1	MTIEILAREFHASTEVPIYTCWLFQIRYNDAQEIISNNENVLLKYKNNTINISSGIYGDNYNGQPPYGDNHAWIVVEQLDGLHGTGPKWWLRLNVLNNGFFNAVQDINNITAIEINTFLPASLHFEGVKDFCEPVAQVLNQTYGFNFTIEASSWLQVTPNSGTGATALSIVPAPTPTMLVGSYVGFVNIKNGAILYKVINITYNLTTIVKTPYQYKGVNFTLDTKYFNFKSQNSDTYFQTNAIIKVFSFFTDTAKIIQVPQKVLTFETVEKLNLGRIIHRLMNRFDTKNDYFYQYKYAELQLNVIEKLISNDTVIRNVNSDTIFFAAGLSKGVERGFGFLNINQKPNRVTKKSFAYLNILIPQNILTPQEGAYLLKIFKNKELVPTETIDFSNIQGNIF…
Flavobacterium_phage_1H	Flavobacterium_phage_1H_gene_8	60		Bacova_04320_like		ND	ND	ND	ND	DUF4468 domain-containing protein	4.28e-132	CDD	cd12190	Bacova_04320_like	18	173	3.62786e-22	184.667	554	10041	10595	-1	MKKIILLFALFPLLMFSQESSGKLTYKNVIKVDSLKKSSQLYMLSRSWFAEKYNSAKDVIQFEDKEEGKIIARGSFNYNSNVFVYSNATKGHITYTLTIIVKDGRYKYEASNFTHQGNPENIVGDVSFGLITSDEECPYNISAKGWRNRVWRDLKEQIDGYINPIIISLNKYIASAVVKEEEKW
Flavobacterium_phage_2A	Flavobacterium_phage_2A_gene_7	60		Bacova_04320_like		ND	ND	ND	ND	DUF4468 domain-containing protein	4.28e-132	CDD	cd12190	Bacova_04320_like	18	173	3.62786e-22	184.667	554	9522	10076	-1	MKKIILLFALFPLLMFSQESSGKLTYKNVIKVDSLKKSSQLYMLSRSWFAEKYNSAKDVIQFEDKEEGKIIARGSFNYNSNVFVYSNATKGHITYTLTIIVKDGRYKYEASNFTHQGNPENIVGDVSFGLITSDEECPYNISAKGWRNRVWRDLKEQIDGYINPIIISLNKYIASAVVKEEEKW
Flavobacterium_phage_6H	Flavobacterium_phage_6H_gene_5	60		Bacova_04320_like		ND	ND	ND	ND	DUF4468 domain-containing protein	4.28e-132	CDD	cd12190	Bacova_04320_like	18	173	3.62786e-22	184.667	554	8153	8707	-1	MKKIILLFALFPLLMFSQESSGKLTYKNVIKVDSLKKSSQLYMLSRSWFAEKYNSAKDVIQFEDKEEGKIIARGSFNYNSNVFVYSNATKGHITYTLTIIVKDGRYKYEASNFTHQGNPENIVGDVSFGLITSDEECPYNISAKGWRNRVWRDLKEQIDGYINPIIISLNKYIASAVVKEEEKW
Flavobacterium_phage_1H	Flavobacterium_phage_1H_gene_9	61		hp		ND	ND	ND	ND		NA	NA	NA	NA	NA	NA	NA	75.6667	227	10592	10819	-1	MKTKLIVCPKILALKKAEETFRFWYSVLLETEYMDDVDNRKDFQTALQTIADLQKKRERHSLFFLYLHLNLKNTL
Flavobacterium_phage_2A	Flavobacterium_phage_2A_gene_8	61		hp		ND	ND	ND	ND		NA	NA	NA	NA	NA	NA	NA	75.6667	227	10073	10300	-1	MKTKLIVCPKILALKKAEETFRFWYSVLLETEYMDDVDNRKDFQTALQTIADLQKKRERHSLFFLYLHLNLKNTL
Flavobacterium_phage_6H	Flavobacterium_phage_6H_gene_6	61		hp		ND	ND	ND	ND		NA	NA	NA	NA	NA	NA	NA	71.6667	215	8718	8933	-1	MKTKLIVCPKILALKKAEETFRFWYSVLLETEYMDDVDNRKDFQTALQTIADLQKKRERHSLFFLYIYTLT
Flavobacterium_phage_1H	Flavobacterium_phage_1H_gene_11	62		hp		ND	ND	ND	ND		NA	NA	NA	NA	NA	NA	NA	135.667	407	11446	11853	1	MSAQTAEQKKTENEKRVIIAQIAKPTEEVKKASILATIEKFKPEPPKTAEERILRKDQFDALTRRYLHLKEKSNDLKMFEAGNDKNSCSITFKNGQDFKFEIKNINVIEKLCKGAQEELSILLTEAESEVLTFQI
Flavobacterium_phage_2A	Flavobacterium_phage_2A_gene_16	62		hp		ND	ND	ND	ND		NA	NA	NA	NA	NA	NA	NA	135.667	407	15362	15769	1	MSAQTAEQKKTENEKRVIIAQIAKPTEEVKKASILATIEKFKPEPPKTAEERILRKDQFDALTRRYLHLKEKSNDLKMFEAGNDKNSCSITFKNGQDFKFEIKNINVIEKLCKGAQEELSILLTEAESEVLTFQI
Flavobacterium_phage_6H	Flavobacterium_phage_6H_gene_15	62		hp		ND	ND	ND	ND		NA	NA	NA	NA	NA	NA	NA	135.667	407	13997	14404	1	MSAQTAEQKKTENEKRVIIAQIAKPTEEVKKASILATIEKFKPEPPKTAEERILRKDQFDALTRRYLHLKEKSNDLKMFEAGNDKNSCSITFKNGQDFKFEIKNINVIEKLCKGAQEELSILLTEAESEVLTFQI
Flavobacterium_phage_1H	Flavobacterium_phage_1H_gene_12	63		hp		ND	ND	ND	ND		NA	NA	NA	NA	NA	NA	NA	76.6667	230	11918	12148	1	MTHNQTSKSHKNTPNKLSNQVKSILQEKGFSSVFNWQDYQYFKDQVKTAFNKSQAIAEKFIEDNNYQNSDFNEYIF
Flavobacterium_phage_2A	Flavobacterium_phage_2A_gene_17	63		hp		ND	ND	ND	ND		NA	NA	NA	NA	NA	NA	NA	76.6667	230	15834	16064	1	MTHNQTSKSHKNTPNKLSNQVKSILQEKGFSSVFNWQDYQYFKDQVKTAFNKSQAIAEKFIEDNNYQNSDFNEYIF
Flavobacterium_phage_6H	Flavobacterium_phage_6H_gene_16	63		hp		ND	ND	ND	ND		NA	NA	NA	NA	NA	NA	NA	76.6667	230	14469	14699	1	MTHNQTSKSHKNTPNKLSNQVKSILQEKGFSSVFNWQDYQYFKDQVKTAFNKSQAIAEKFIEDNNYQNSDFNEYIF
Flavobacterium_phage_1H	Flavobacterium_phage_1H_gene_13	64		Toxin SymE, type I toxin-antitoxin system		ND	ND	ND	ND	type I addiction module toxin, SymE family	9.92e-33	Pfam	PF08845	Toxin SymE, type I toxin-antitoxin system	25	59	2.0E-12	61.6667	185	12132	12317	1	MSTFFKSRTIKISSILCKSIWKKSLKPKITLSGDWIKQAGFEIGESVIISVSKNQLIITKI
Flavobacterium_phage_2A	Flavobacterium_phage_2A_gene_18	64		Toxin SymE, type I toxin-antitoxin system		ND	ND	ND	ND	type I addiction module toxin, SymE family	9.92e-33	Pfam	PF08845	Toxin SymE, type I toxin-antitoxin system	25	59	2.0E-12	61.6667	185	16048	16233	1	MSTFFKSRTIKISSILCKSIWKKSLKPKITLSGDWIKQAGFEIGESVIISVSKNQLIITKI
Flavobacterium_phage_6H	Flavobacterium_phage_6H_gene_17	64		Toxin SymE, type I toxin-antitoxin system		ND	ND	ND	ND	type I addiction module toxin, SymE family	9.92e-33	Pfam	PF08845	Toxin SymE, type I toxin-antitoxin system	25	59	2.0E-12	61.6667	185	14683	14868	1	MSTFFKSRTIKISSILCKSIWKKSLKPKITLSGDWIKQAGFEIGESVIISVSKNQLIITKI
Flavobacterium_phage_1H	Flavobacterium_phage_1H_gene_18	65		hp		ND	ND	ND	ND	Uncharacterised protein	5.55e-59	CDD	cd18465	BACK_KLHL26	28	62	0.0025112	198.667	596	16057	16653	-1	MLENKFFQIEEKGNDSEVLANNASELFISKYLNKHYLKIKSLSEDMLRLPTEEEIFFLQTDKSFNAFTFIPLIAKQQGIKELYASTYSINIRVIESLIELYDAGIVEQITLMISDSLIKRNPTTYDLLSALIKSRANIKVIYTWNHSKVSLIKTEHSNYVIEGSGNWSENALYEQYVFTNSKDVLEFRKEMFTNAKLK
Flavobacterium_phage_2A	Flavobacterium_phage_2A_gene_23	65		hp		ND	ND	ND	ND	Uncharacterised protein	5.55e-59	CDD	cd18465	BACK_KLHL26	28	62	0.0025112	198.667	596	19973	20569	-1	MLENKFFQIEEKGNDSEVLANNASELFISKYLNKHYLKIKSLSEDMLRLPTEEEIFFLQTDKSFNAFTFIPLIAKQQGIKELYASTYSINIRVIESLIELYDAGIVEQITLMISDSLIKRNPTTYDLLSALIKSRANIKVIYTWNHSKVSLIKTEHSNYVIEGSGNWSENALYEQYVFTNSKDVLEFRKEMFTNAKLK
Flavobacterium_phage_6H	Flavobacterium_phage_6H_gene_23	65		hp		ND	ND	ND	ND	Uncharacterised protein	5.55e-59	CDD	cd18465	BACK_KLHL26	28	62	0.0025112	198.667	596	19098	19694	-1	MLENKFFQIEEKGNDSEVLANNASELFISKYLNKHYLKIKSLSEDMLRLPTEEEIFFLQTDKSFNAFTFIPLIAKQQGIKELYASTYSINIRVIESLIELYDAGIVEQITLMISDSLIKRNPTTYDLLSALIKSRANIKVIYTWNHSKVSLIKTEHSNYVIEGSGNWSENALYEQYVFTNSKDVLEFRKEMFTNAKLK
Flavobacterium_phage_1H	Flavobacterium_phage_1H_gene_20	66		hp		ND	ND	ND	ND		NA	NA	NA	NA	NA	NA	NA	110.667	332	17634	17966	-1	MKKFEYIQPSFLFCEIPIKDKSQNDNRIWVYHLKSLSLIEFVCVNDVIDFQFKGIQERFDFENIDGVTEDWFGVFIYNNCELTEHNQNKVLKAAWEYLKEYFVWQDSQHI
Flavobacterium_phage_2A	Flavobacterium_phage_2A_gene_25	66		hp		ND	ND	ND	ND		NA	NA	NA	NA	NA	NA	NA	110.667	332	21550	21882	-1	MKKFEYIQPSFLFCEIPIKDKSQNDNRIWVYHLKSLSLIEFVCVNDVIDFQFKGIQERFDFENIDGVTEDWFGVFIYNNCELTEHNQNKVLKAAWEYLKEYFVWQDSQHI
Flavobacterium_phage_6H	Flavobacterium_phage_6H_gene_25	66		hp		ND	ND	ND	ND		NA	NA	NA	NA	NA	NA	NA	106.667	320	20690	21010	-1	MKKFEYIQPSFLFCEIPIKDKSQNDNRIWVYHLKSLSLIEFVCVNDVIDFQFKGIQERFDFENIDGVTEDWFGVFIYNNCELTEHNQNKVLKAAWEYLKEYFCLAG
Flavobacterium_phage_1H	Flavobacterium_phage_1H_gene_21	67		helix-turn-helix transcriptional regulator		ND	ND	ND	ND	helix-turn-helix transcriptional regulator	1.23e-51	CDD	cd00093	HTH_XRE	21	75	4.55102e-06	82.6667	248	17953	18201	-1	MKEPQNVVEQMLIEEKRQKVASIIRTARIKKGWTQQELADRIRCKVQTINKIENVRFSPNADILYILLDCLDLTLKIGNEKI
Flavobacterium_phage_1H	Flavobacterium_phage_1H_gene_21	67		helix-turn-helix transcriptional regulator		ND	ND	ND	ND	helix-turn-helix transcriptional regulator	1.23e-51	Pfam	PF01381	Helix-turn-helix	24	75	4.4E-12	82.6667	248	17953	18201	-1	MKEPQNVVEQMLIEEKRQKVASIIRTARIKKGWTQQELADRIRCKVQTINKIENVRFSPNADILYILLDCLDLTLKIGNEKI
Flavobacterium_phage_1H	Flavobacterium_phage_1H_gene_21	67		helix-turn-helix transcriptional regulator		ND	ND	ND	ND	helix-turn-helix transcriptional regulator	1.23e-51	ProSiteProfiles	PS50943	Cro/C1-type HTH domain profile.	24	78	12906	82.6667	248	17953	18201	-1	MKEPQNVVEQMLIEEKRQKVASIIRTARIKKGWTQQELADRIRCKVQTINKIENVRFSPNADILYILLDCLDLTLKIGNEKI
Flavobacterium_phage_2A	Flavobacterium_phage_2A_gene_26	67		helix-turn-helix transcriptional regulator		ND	ND	ND	ND	helix-turn-helix transcriptional regulator	1.23e-51	CDD	cd00093	HTH_XRE	21	75	4.55102e-06	82.6667	248	21869	22117	-1	MKEPQNVVEQMLIEEKRQKVASIIRTARIKKGWTQQELADRIRCKVQTINKIENVRFSPNADILYILLDCLDLTLKIGNEKI
Flavobacterium_phage_2A	Flavobacterium_phage_2A_gene_26	67		helix-turn-helix transcriptional regulator		ND	ND	ND	ND	helix-turn-helix transcriptional regulator	1.23e-51	Pfam	PF01381	Helix-turn-helix	24	75	4.4E-12	82.6667	248	21869	22117	-1	MKEPQNVVEQMLIEEKRQKVASIIRTARIKKGWTQQELADRIRCKVQTINKIENVRFSPNADILYILLDCLDLTLKIGNEKI
Flavobacterium_phage_2A	Flavobacterium_phage_2A_gene_26	67		helix-turn-helix transcriptional regulator		ND	ND	ND	ND	helix-turn-helix transcriptional regulator	1.23e-51	ProSiteProfiles	PS50943	Cro/C1-type HTH domain profile.	24	78	12906	82.6667	248	21869	22117	-1	MKEPQNVVEQMLIEEKRQKVASIIRTARIKKGWTQQELADRIRCKVQTINKIENVRFSPNADILYILLDCLDLTLKIGNEKI
Flavobacterium_phage_6H	Flavobacterium_phage_6H_gene_26	67		helix-turn-helix transcriptional regulator		ND	ND	ND	ND	helix-turn-helix transcriptional regulator	1.23e-51	CDD	cd00093	HTH_XRE	21	75	4.55102e-06	82.6667	248	20997	21245	-1	MKEPQNVVEQMLIEEKRQKVASIIRTARIKKGWTQQELADRIRCKVQTINKIENVRFSPNADILYILLDCLDLTLKIGNEKI
Flavobacterium_phage_6H	Flavobacterium_phage_6H_gene_26	67		helix-turn-helix transcriptional regulator		ND	ND	ND	ND	helix-turn-helix transcriptional regulator	1.23e-51	Pfam	PF01381	Helix-turn-helix	24	75	4.4E-12	82.6667	248	20997	21245	-1	MKEPQNVVEQMLIEEKRQKVASIIRTARIKKGWTQQELADRIRCKVQTINKIENVRFSPNADILYILLDCLDLTLKIGNEKI
Flavobacterium_phage_6H	Flavobacterium_phage_6H_gene_26	67		helix-turn-helix transcriptional regulator		ND	ND	ND	ND	helix-turn-helix transcriptional regulator	1.23e-51	ProSiteProfiles	PS50943	Cro/C1-type HTH domain profile.	24	78	12906	82.6667	248	20997	21245	-1	MKEPQNVVEQMLIEEKRQKVASIIRTARIKKGWTQQELADRIRCKVQTINKIENVRFSPNADILYILLDCLDLTLKIGNEKI
Flavobacterium_phage_1H	Flavobacterium_phage_1H_gene_25	68		hp		ND	ND	ND	ND		NA	NA	NA	NA	NA	NA	NA	97.6667	293	21109	21402	-1	MRNRIYIQYSGKITKNTIALMETYLICDFIGRTVIDGRRAYIDLKQSENPNLDEVSQFILALDGTDFITFWGYPLEDGSNITTNEDFKDFSISEIDA
Flavobacterium_phage_2A	Flavobacterium_phage_2A_gene_30	68		hp		ND	ND	ND	ND		NA	NA	NA	NA	NA	NA	NA	97.6667	293	25024	25317	-1	MRNRIYIQYSGKITKNTIALMETYLICDFIGRTVIDGRRAYIDLKQSENPNLDEVSQFILALDGTDFITFWGYPLEDGSNITTNEDFKDFSISEIDA
Flavobacterium_phage_6H	Flavobacterium_phage_6H_gene_31	68		hp		ND	ND	ND	ND		NA	NA	NA	NA	NA	NA	NA	97.6667	293	24152	24445	-1	MRNRIYIQYSGKITKNTIALMETYLICDFIGRTVIDGRRAYIDLKQSENPNLDEVSQFILALDGTDFITFWGYPLEDGSNITTNEDFKDFSISEIDA
Flavobacterium_phage_1H	Flavobacterium_phage_1H_gene_27	69		hp		ND	ND	ND	ND		NA	NA	NA	NA	NA	NA	NA	170.667	512	21722	22234	-1	MENSKKVFQVKVYQQQGPFVFTGVNSQEIIEVLKDKGLIVNEASEKHIRVLTKEATSEVLIPYNHFSAGNNSGNPLVCIDDVTGANNDSFSQQKLNEIKEFIQNKYPKKDLKPFYKLYEDGTIQIVLGLNWYWVEREKRHFPIHEFFYKEKNIDVSEVKSKIVNFIKNNK
Flavobacterium_phage_2A	Flavobacterium_phage_2A_gene_32	69		hp		ND	ND	ND	ND		NA	NA	NA	NA	NA	NA	NA	170.667	512	25637	26149	-1	MENSKKVFQVKVYQQQGPFVFTGVNSQEIIEVLKDKGLIVNEASEKHIRVLTKEATSEVLIPYNHFSAGNNSGNPLVCIDDVTGANNDSFSQQKLNEIKEFIQNKYPKKDLKPFYKLYEDGTIQIVLGLNWYWVEREKRHFPIHEFFYKEKNIDVSEVKSKIVNFIKNNK
Flavobacterium_phage_6H	Flavobacterium_phage_6H_gene_33	69		hp		ND	ND	ND	ND		NA	NA	NA	NA	NA	NA	NA	170.667	512	24765	25277	-1	MENSKKVFQVKVYQQQGPFVFTGVNSQEIIEVLKDKGLIVNEASEKHIRVLTKEATSEVLIPYNHFSAGNNSGNPLVCIDDVTGANNDSFSQQKLNEIKEFIQNKYPKKDLKPFYKLYEDGTIQIVLGLNWYWVEREKRHFPIHEFFYKEKNIDVSEVKSKIVNFIKNNK
Flavobacterium_phage_1H	Flavobacterium_phage_1H_gene_31	70		hp		ND	ND	ND	ND		NA	NA	NA	NA	NA	NA	NA	155.667	467	26409	26876	-1	MKKHKEKESVKVDLNKESDSSAFVKTKIEELKKEQAKETEESCEEATEIQVKDGDSLEVTNYDSSGKKTGSKKYKGSGSIKNTLSKKKNEKLLNINTKTKIDSKSKTEISKCTNSKIEASRVSVNKEKKGFSFWSYLWLLIIVVLLYLNKRFRLI
Flavobacterium_phage_2A	Flavobacterium_phage_2A_gene_36	70		hp		ND	ND	ND	ND		NA	NA	NA	NA	NA	NA	NA	155.667	467	30324	30791	-1	MKKHKEKESVKVDLNKESDSSAFVKTKIEELKKEQAKETEESCEEATEIQVKDGDSLEVTNYDSSGKKTGSKKYKGSGSIKNTLSKKKNEKLLNINTKTKIDSKSKTEISKCTNSKIEASRVSVNKEKKGFSFWSYLWLLIIVVLLYLNKRFRLI
Flavobacterium_phage_6H	Flavobacterium_phage_6H_gene_37	70		hp		ND	ND	ND	ND		NA	NA	NA	NA	NA	NA	NA	155.667	467	29452	29919	-1	MKKHKEKESVKVDLNKESDSSAFVKTKIEELKKEQAKETEESCEEATEIQVKDGDSLEVTNYDSSGKKTGSKKYKGSGSIKNTLSKKKNEKLLNINTKTKIDSKSKTEISKCTNSKIEASRVSVNKEKKGFSFWSYLWLLIIVVLLYLNKRFRLI
Flavobacterium_phage_1H	Flavobacterium_phage_1H_gene_32	71		N-acetylmuramoyl-L-alanine amidase		ND	ND	ND	ND	N-acetylmuramoyl-L-alanine amidase	2.82e-111	NA	NA	NA	NA	NA	NA	151.667	455	26965	27420	-1	MQDFWKTLGWKSPGYATWIDYDGTPNNLSNYNVPTNGVAGFNMQCLHMSYRGGVEQTNVNKAKDTRTQAQKNAIIREILLMLQWLKDNGNDLQDVMIVGHYHFSTDQNHNGAIESWERIKECPSFDAYSEYAYIMEKYNKEYHKLKLPKNR
Flavobacterium_phage_2A	Flavobacterium_phage_2A_gene_37	71		N-acetylmuramoyl-L-alanine amidase		ND	ND	ND	ND	N-acetylmuramoyl-L-alanine amidase	2.82e-111	NA	NA	NA	NA	NA	NA	151.667	455	30880	31335	-1	MQDFWKTLGWKSPGYATWIDYDGTPNNLSNYNVPTNGVAGFNMQCLHMSYRGGVEQTNVNKAKDTRTQAQKNAIIREILLMLQWLKDNGNDLQDVMIVGHYHFSTDQNHNGAIESWERIKECPSFDAYSEYAYIMEKYNKEYHKLKLPKNR
Flavobacterium_phage_6H	Flavobacterium_phage_6H_gene_38	71		N-acetylmuramoyl-L-alanine amidase		ND	ND	ND	ND	N-acetylmuramoyl-L-alanine amidase	2.82e-111	NA	NA	NA	NA	NA	NA	151.667	455	30008	30463	-1	MQDFWKTLGWKSPGYATWIDYDGTPNNLSNYNVPTNGVAGFNMQCLHMSYRGGVEQTNVNKAKDTRTQAQKNAIIREILLMLQWLKDNGNDLQDVMIVGHYHFSTDQNHNGAIESWERIKECPSFDAYSEYAYIMEKYNKEYHKLKLPKNR
Flavobacterium_phage_1H	Flavobacterium_phage_1H_gene_33	72		hp		ND	ND	ND	ND		NA	NA	NA	NA	NA	NA	NA	72.6667	218	27486	27704	-1	MKTGISLIAILTFSALVIPPILPKIYPSNPVVKQREDVAVKEKELQETISKIENAIKKDSIKIDKLKQQKKR
Flavobacterium_phage_2A	Flavobacterium_phage_2A_gene_38	72		hp		ND	ND	ND	ND		NA	NA	NA	NA	NA	NA	NA	72.6667	218	31401	31619	-1	MKTGISLIAILTFSALVIPPILPKIYPSNPVVKQREDVAVKEKELQETISKIENAIKKDSIKIDKLKQQKKR
Flavobacterium_phage_6H	Flavobacterium_phage_6H_gene_39	72		hp		ND	ND	ND	ND		NA	NA	NA	NA	NA	NA	NA	72.6667	218	30529	30747	-1	MKTGISLIAILTFSALVIPPILPKIYPSNPVVKQREDVAVKEKELQETISKIENAIKKDSIKIDKLKQQKKR
Flavobacterium_phage_1H	Flavobacterium_phage_1H_gene_34	73		hp		ND	ND	ND	ND		NA	NA	NA	NA	NA	NA	NA	70.6667	212	27701	27913	-1	VVIIAAYKNDECHRENSHSLSDRIDAVNDFRAKEQERYTQKLESYSDKFNHLLELLIQQKKEVEQLNKLK
Flavobacterium_phage_2A	Flavobacterium_phage_2A_gene_39	73		hp		ND	ND	ND	ND		NA	NA	NA	NA	NA	NA	NA	70.6667	212	31616	31828	-1	VVIIAAYKNDECHRENSHSLSDRIDAVNDFRAKEQERYTQKLESYSDKFNHLLELLIQQKKEVEQLNKLK
Flavobacterium_phage_6H	Flavobacterium_phage_6H_gene_40	73		hp		ND	ND	ND	ND		NA	NA	NA	NA	NA	NA	NA	70.6667	212	30744	30956	-1	VVIIAAYKNDECHRENSHSLSDRIDAVNDFRAKEQERYTQKLESYSDKFNHLLELLIQQKKEVEQLNKLK
Flavobacterium_phage_1H	Flavobacterium_phage_1H_gene_35	74		hp		ND	ND	ND	ND		NA	NA	NA	NA	NA	NA	NA	178.667	536	28079	28615	-1	MNIVPVQIRPHLIPFFYKEFEGVEVNHLSKKVKACKVNSESALGFMIMLSLQKCKFPVKTTGKFYVYLEISPAIFSESKLFNIANGKNSFLEVPPYLNNKINEILEDIFRIAFQYQTRGMLKANPNLLVRDAIIEFMNEYQLDEYGFQVESIRRLLDRGQKNKLSRLQSKVANRVLNI
Flavobacterium_phage_2A	Flavobacterium_phage_2A_gene_40	74		hp		ND	ND	ND	ND		NA	NA	NA	NA	NA	NA	NA	178.667	536	31994	32530	-1	MNIVPVQIRPHLIPFFYKEFEGVEVNHLSKKVKACKVNSESALGFMIMLSLQKCKFPVKTTGKFYVYLEISPAIFSESKLFNIANGKNSFLEVPPYLNNKINEILEDIFRIAFQYQTRGMLKANPNLLVRDAIIEFMNEYQLDEYGFQVESIRRLLDRGQKNKLSRLQSKVANRVLNI
Flavobacterium_phage_6H	Flavobacterium_phage_6H_gene_41	74		hp		ND	ND	ND	ND		NA	NA	NA	NA	NA	NA	NA	178.667	536	31122	31658	-1	MNIVPVQIRPHLIPFFYKEFEGVEVNHLSKKVKACKVNSESALGFMIMLSLQKCKFPVKTTGKFYVYLEISPAIFSESKLFNIANGKNSFLEVPPYLNNKINEILEDIFRIAFQYQTRGMLKANPNLLVRDAIIEFMNEYQLDEYGFQVESIRRLLDRGQKNKLSRLQSKVANRVLNI
Flavobacterium_phage_1H	Flavobacterium_phage_1H_gene_36	75		hp		ND	ND	ND	ND		NA	NA	NA	NA	NA	NA	NA	183.667	551	28626	29177	-1	MENEKDIKRLEVTLAVFLAFIALINRLIEGVWLPSISAYVDSKVVVGLLGFELGIAGTLFIYNGIGYKRHWYNVILGLSLWGVAIFHYETYSKIHNACAGIFFLGSIIAIGLSSDILFRGYKYLIAGIAFLAILLNIVWVLLFHKMLYSILIMETIGIIPFTNFFIVKNYTHKIKYIIKLIRK
Flavobacterium_phage_2A	Flavobacterium_phage_2A_gene_41	75		hp		ND	ND	ND	ND		NA	NA	NA	NA	NA	NA	NA	183.667	551	32541	33092	-1	MENEKDIKRLEVTLAVFLAFIALINRLIEGVWLPSISAYVDSKVVVGLLGFELGIAGTLFIYNGIGYKRHWYNVILGLSLWGVAIFHYETYSKIHNACAGIFFLGSIIAIGLSSDILFRGYKYLIAGIAFLAILLNIVWVLLFHKMLYSILIMETIGIIPFTNFFIVKNYTHKIKYIIKLIRK
Flavobacterium_phage_6H	Flavobacterium_phage_6H_gene_42	75		hp		ND	ND	ND	ND		NA	NA	NA	NA	NA	NA	NA	183.667	551	31669	32220	-1	MENEKDIKRLEVTLAVFLAFIALINRLIEGVWLPSISAYVDSKVVVGLLGFELGIAGTLFIYNGIGYKRHWYNVILGLSLWGVAIFHYETYSKIHNACAGIFFLGSIIAIGLSSDILFRGYKYLIAGIAFLAILLNIVWVLLFHKMLYSILIMETIGIIPFTNFFIVKNYTHKIKYIIKLIRK
Flavobacterium_phage_1H	Flavobacterium_phage_1H_gene_37	76		hp		ND	ND	ND	ND		NA	NA	NA	NA	NA	NA	NA	218.667	656	29179	29835	-1	MLKARIVGNKWENNYDSLFLEQYKDIEINGDLVSNWVLTEILPGEMLKSPVWNGTQWDEGITSQEIEDFEKAKVAPLLSKVLGKIKRYSLALAMGKSVNDDLDYFEMAYINKYKMANSLLAYYLNNNLPNPDPYQTLLAESKIEGYVTLNEYLNDVVAKFEKGSKFRDIALQMSEVLRKLVAKDTTEKALQRLNIVDSLQDNVRASDIRGIFEQVLNL
Flavobacterium_phage_2A	Flavobacterium_phage_2A_gene_42	76		hp		ND	ND	ND	ND		NA	NA	NA	NA	NA	NA	NA	218.667	656	33094	33750	-1	MLKARIVGNKWANNYDSLFLEQYKDIEINGDLVSNWVLTEILPGEMLKSPVWNGTQWDEGITSQEIEDFEKAKVAPLLSKVLGKIKRYSLALAMGKSVNDDLDYFEMAYINKYKMANSLLAYYLNNNLPNPDPYQTLLAESKMEGYATLNEYLNDVVAKFEKGSKFRDIALQMSEVLRKLVAKDTTEKALQRLNIVDSLQDNVRASDIRGIFEQVLNL
Flavobacterium_phage_6H	Flavobacterium_phage_6H_gene_43	76		hp		ND	ND	ND	ND		NA	NA	NA	NA	NA	NA	NA	218.667	656	32222	32878	-1	MLKARIVGNKWANNYDSLFLEQYKDIEINGDLVSNWVLTEILPGEMLKSPVWNGTQWDEGITSQEIEDFEKAKVAPLLSKVLGKIKRYSLALAMGKSVNDDLDYFEMAYINKYKMANSLLAYYLNNNLPNPDPYQTLLAESKIEGYVTLNEYLNDVVAKFEKGSKFRDIALQMSEVLRKLVAKDTTEKALQRLNIVDSLQDNVRASDIRGIFEQVLNL
Flavobacterium_phage_1H	Flavobacterium_phage_1H_gene_38	77		hp		ND	ND	ND	ND		NA	NA	NA	NA	NA	NA	NA	89.6667	269	30131	30400	-1	MSENNSNTDQAKQSCKTGVSGSFSSDDVKWLLFYGYTKDKTVDLNTEQKGELDYFIEQMFETMKETSRFNIDMVKKAFWQRIEALANYR
Flavobacterium_phage_2A	Flavobacterium_phage_2A_gene_50	77		hp		ND	ND	ND	ND		NA	NA	NA	NA	NA	NA	NA	89.6667	269	37854	38123	-1	MSENNSNTDQAKQSCKTGVSGSFSSDDVKWLLFYGYTKDKTVDLNTEQKGELDYFIEQMFETMKETSRFNIDMVKKAFWQRIEALANYR
Flavobacterium_phage_6H	Flavobacterium_phage_6H_gene_52	77		hp		ND	ND	ND	ND		NA	NA	NA	NA	NA	NA	NA	89.6667	269	37011	37280	-1	MSENNSNTDQAKQSCKTGVSGSFSSDDVKWLLFYGYTKDKTVDLNTEQKGELDYFIEQMFETMKETSRFNIDMVKKAFWQRIEALANYR
Flavobacterium_phage_1H	Flavobacterium_phage_1H_gene_43	78		hp		ND	ND	ND	ND		NA	NA	NA	NA	NA	NA	NA	75.6667	227	32108	32335	-1	MYSINETRLIFARCKDYIELEKICDAFLLIIYDNNFSQKKLDYIKLQAKIRFRQLKALNFILGKSMQRFKELENL
Flavobacterium_phage_2A	Flavobacterium_phage_2A_gene_54	78		hp		ND	ND	ND	ND		NA	NA	NA	NA	NA	NA	NA	75.6667	227	39394	39621	-1	MYSINETRLIFARCKDYIELEKICDAFLLIIYDNNFSQKKLDYIKLQAKIRFRQLKALNFILGKSMQRFKELENL
Flavobacterium_phage_6H	Flavobacterium_phage_6H_gene_57	78		hp		ND	ND	ND	ND		NA	NA	NA	NA	NA	NA	NA	75.6667	227	38988	39215	-1	MYSINETRLIFARCKDYIELEKICDAFLLIIYDNNFSQKKLDYIKLQAKIRFRQLKALNFILGKSMQRFKELENL
Flavobacterium_phage_1H	Flavobacterium_phage_1H_gene_44	79		hp		ND	ND	ND	ND		NA	CDD	cd17015	ING_plant	52	93	0.00730314	173.667	521	32336	32857	-1	MEKVKYFKIRGTLVRASSNDFIDDHGIFIEEKIFFVKNIINKKFETTYKISSINSVHKDILQLAIEKYTIAEFTFLLEHDLIYKLSDSHNELDFKFYLIVKTATIFDVFYNYKWLKINACYYEMNTFSNTLTGPYYFRENDDIEKIKILVDKSLIYIPTKKQTFEPLINKKSA
Flavobacterium_phage_2A	Flavobacterium_phage_2A_gene_55	79		hp		ND	ND	ND	ND		NA	CDD	cd17015	ING_plant	52	93	0.00730314	173.667	521	39622	40143	-1	MEKVKYFKIRGTLVRASSNDFIDDHGIFIEEKIFFVKNIINKKFETTYKISSINSVHKDILQLAIEKYTIAEFTFLLEHDLIYKLSDSHNELDFKFYLIVKTATIFDVFYNYKWLKINACYYEMNTFSNTLTGPYYFRENDNIEKIKILVDKSLIYIPTKKQTFEPLINKKSA
Flavobacterium_phage_6H	Flavobacterium_phage_6H_gene_58	79		hp		ND	ND	ND	ND		NA	CDD	cd17015	ING_plant	52	93	0.00730314	173.667	521	39216	39737	-1	MEKVKYFKIRGTLVRASSNDFIDDHGIFIEEKIFFVKNIINKKFETTYKISSINSVHKDILQLAIEKYTIAEFTFLLEHDLIYKLSDSHNELDFKFYLIVKTATIFDVFYNYKWLKINACYYEMNTFSNTLTGPYYFRENDDIEKIKILVDKSLIYIPTKKQTFEPLINKKSA
Flavobacterium_phage_1H	Flavobacterium_phage_1H_gene_45	80		hp		ND	ND	ND	ND		NA	NA	NA	NA	NA	NA	NA	65.6667	197	32835	33032	-1	MYKEFEILEIFESIITLSDLNKVCNAFKYLIDNGFITTSVFLHRISHITFRRITNSEDYGKSKIL
Flavobacterium_phage_2A	Flavobacterium_phage_2A_gene_56	80		hp		ND	ND	ND	ND		NA	NA	NA	NA	NA	NA	NA	65.6667	197	40121	40318	-1	MYKEFEILEIFESIITLSDLNKVCNAFKYLIDNGFITTSVFLHRISHITFRRITNSEDYGKSKIL
Flavobacterium_phage_6H	Flavobacterium_phage_6H_gene_59	80		hp		ND	ND	ND	ND		NA	NA	NA	NA	NA	NA	NA	63.6667	191	39715	39906	-1	MYCEILEIFESIITLSDLNKVCNAFKYLIDNGFITTSXFLHRISHITFRRITNSEDYGKSKIL
Flavobacterium_phage_1H	Flavobacterium_phage_1H_gene_47	81		hp		ND	ND	ND	ND		NA	NA	NA	NA	NA	NA	NA	78.6667	236	36865	37101	-1	MSDEIIKSKIELLEEQISNIERSGFYTEQQINKLTCPLVMELTTLRLSLAFSESAFSVKNFTTKTNEIVVNNPKIITE
Flavobacterium_phage_2A	Flavobacterium_phage_2A_gene_58	81		hp		ND	ND	ND	ND		NA	NA	NA	NA	NA	NA	NA	78.6667	236	44151	44387	-1	MSDEIIKSKIELLEEQISNIERSGFYTEQQINKLTCPLVMELTTLRLSLAFSESAFSVKNFTTKTNEIVVNNPKIITE
Flavobacterium_phage_6H	Flavobacterium_phage_6H_gene_64	81		hp		ND	ND	ND	ND		NA	NA	NA	NA	NA	NA	NA	78.6667	236	44553	44789	-1	MSDEIIKSKIELLEEQISNIERSGFYTEQQINKLTCPLVMELTTLRLSLAFSESAFSVKNFTTKTNEIVVNNPKIITE
Flavobacterium_phage_1H	Flavobacterium_phage_1H_gene_49	82		hp		ND	ND	ND	ND		NA	NA	NA	NA	NA	NA	NA	91.6667	275	37785	38060	-1	MTNIGEKSKTNNVHLHIENAFKIIDAHLPDYYVDKVMQKLPEGSKVTKGQIRNIRNRVKKVEEKRIEIVNVLVEIALEYKKAIQKLEKLTT
Flavobacterium_phage_2A	Flavobacterium_phage_2A_gene_60	82		hp		ND	ND	ND	ND		NA	NA	NA	NA	NA	NA	NA	91.6667	275	45071	45346	-1	MTNIGEKSKTNNVHLHIENAFKIIDAHLPDYYVDKVMQKLPEGSKVTKGQIRNIRNRVKKVEEKRIEIVNVLVEIALEYKKAIQKLEKLTT
Flavobacterium_phage_6H	Flavobacterium_phage_6H_gene_66	82		hp		ND	ND	ND	ND		NA	NA	NA	NA	NA	NA	NA	91.6667	275	45473	45748	-1	MTNIGEKSKTNNVHLHIENAFKIIDAHLPDYYVDKVMQKLPEGSKVTKGQIRNIRNRVKKVEEKRIEIVNVLVEIALEYKKAIQKLEKLTT
Flavobacterium_phage_1H	Flavobacterium_phage_1H_gene_50	83		putative XRE family transcriptional regulator		ND	ND	ND	ND	XRE family transcriptional regulator	3.06e-66	NA	NA	NA	NA	NA	NA	103.667	311	38182	38493	1	MSFSKKIQEYFDKKGLSNRDVSVIMQGYSESMISKYINSDKLSTTFIKKLIEYFPDIDMNYLIKDDHDLNRVEESRTEYKKRSVVLVDEIEERLNELKLILTQ
Flavobacterium_phage_2A	Flavobacterium_phage_2A_gene_61	83		putative XRE family transcriptional regulator		ND	ND	ND	ND	XRE family transcriptional regulator	3.06e-66	NA	NA	NA	NA	NA	NA	103.667	311	45468	45779	1	MSFSKKIQEYFDKKGLSNRDVSVIMQGYSESMISKYINSDKLSTTFIKKLIEYFPDIDMNYLIKDDHDLNRVEESRTEYKKRSVVLVDEIEERLNELKLILTQ
Flavobacterium_phage_6H	Flavobacterium_phage_6H_gene_67	83		putative XRE family transcriptional regulator		ND	ND	ND	ND	XRE family transcriptional regulator	3.06e-66	NA	NA	NA	NA	NA	NA	103.667	311	45870	46181	1	MSFSKKIQEYFDKKGLSNRDVSVIMQGYSESMISKYINSDKLSTTFIKKLIEYFPDIDMNYLIKDDHDLNRVEESRTEYKKRSVVLVDEIEERLNELKLILTQ
Flavobacterium_phage_1H	Flavobacterium_phage_1H_gene_6	84		hp		ND	ND	ND	ND		NA	NA	NA	NA	NA	NA	NA	134.667	404	8970	9374	-1	MDNHEIKIIYPKGMRVTLKGTTFRKAVQIALANNNAVPDEPLKMIFLSTGKILFLDKNAFSSYLNGTITQKELIELTECDELYRNNNDMQINDHYIDKGSLWKGVKQQAILIDDDVYVFTKLDLNIFEAVEPSL
Flavobacterium_phage_2A	Flavobacterium_phage_2A_gene_5	84		hp		ND	ND	ND	ND		NA	NA	NA	NA	NA	NA	NA	134.667	404	8445	8849	-1	MDNHEIKIIYPKGMRVTLKGTTFRKAVQIALANNNAVPDEPLKMIFLSTGKILFLDKNAFSSYLNGTITQKELIELTECDELYRNNNDMQINDHYIDKGSLWKGVKQQAILIDDDVYVFTKLDLNIFEAVEPLQ
Flavobacterium_phage_1H	Flavobacterium_phage_1H_gene_7	85		hp		ND	ND	ND	ND		NA	NA	NA	NA	NA	NA	NA	102.667	308	9367	9675	-1	MTKENQQDSKLLNLVPNLLTGLKSVDANRYHEIAKFLKTAFLELSDHELFDDVTYRRQWADNICVIEALSFPFEGYSNQEKSMAIDISLLVLSQSKKEVTHG
Flavobacterium_phage_2A	Flavobacterium_phage_2A_gene_6	85		hp		ND	ND	ND	ND		NA	NA	NA	NA	NA	NA	NA	103.667	311	8842	9153	-1	MQKENEQQDSKLLNLVPNLLTVLKTSDANRYHEIAKFLKTAFLELSDHELFDDVTYRRQWADNICVIEALSFPFEGYSNQEKTMAIDISLLVLSQSRKEVSHG
Flavobacterium_phage_1H	Flavobacterium_phage_1H_gene_40	86		hp		ND	ND	ND	ND		NA	NA	NA	NA	NA	NA	NA	92.6667	278	30853	31131	-1	MSNKILENWKSIEEIENKVKDKTGDPRAGFNASSFFLGDDGRHLIIPCLYRGKKGKKGSEDFTTSYKEIMVYAKFCPFSGKPLYDDSNEAEG
Flavobacterium_phage_6H	Flavobacterium_phage_6H_gene_54	86		hp		ND	ND	ND	ND		NA	NA	NA	NA	NA	NA	NA	92.6667	278	37733	38011	-1	MSNKILENWKSIEEIENKVKDKTGDPRAGFNASSFFLGDDGRHLIIPCLYRGKKGKKGSEDFTTSYKEIMVYAKFCPFSGKPLYDDSNEAEG
Flavobacterium_phage_1H	Flavobacterium_phage_1H_gene_41	87		hp		ND	ND	ND	ND		NA	NA	NA	NA	NA	NA	NA	145.667	437	31307	31744	-1	MDKNKTIPTLSETTVMPCAISDDDLKSAYEKIQIDFEPIQAEFDIIKSKFESDKKERNDTFKIILEKYYDERFLDKEGTPIKIGDTISDGKSFYYVSDRGMQMIFGTMIFNNRITCKKLDKDLRIGKKDFSFFPRDLTDFVVHKA
Flavobacterium_phage_6H	Flavobacterium_phage_6H_gene_55	87		hp		ND	ND	ND	ND		NA	NA	NA	NA	NA	NA	NA	145.667	437	38187	38624	-1	MDKNKTIPTLSETTVMPCAISDDDLKSAYEKIQIDFEPIQAEFDIIKSKFESDKKERNDTFKIILEKYYDERFLDKEGTPIKIGDTISDGKSFYYVSDRGMQMIFGTMIFNNRITCKKLDKDLRIGKKDFSFFPRDLTDFVVHKA
Flavobacterium_phage_1H	Flavobacterium_phage_1H_gene_42	88		hp		ND	ND	ND	ND		NA	NA	NA	NA	NA	NA	NA	58.6667	176	31826	32002	-1	MQIMRYKEKYSLTPNFIAYRKSGNYLFIQELLNKPNKYHYNIGVWIIKYKNSSTEKES
Flavobacterium_phage_6H	Flavobacterium_phage_6H_gene_56	88		hp		ND	ND	ND	ND		NA	NA	NA	NA	NA	NA	NA	58.6667	176	38706	38882	-1	MQIMRYKEKYSLTPNFIAYRKSGNYLFIQELLNKPNKYHYNIGVWIIKYKNSSTEKES
Flavobacterium_phage_2A	Flavobacterium_phage_2A_gene_10	89		hp		ND	ND	ND	ND		NA	NA	NA	NA	NA	NA	NA	73.6667	221	10718	10939	-1	LNTYLKIMTPEEINQLFEKQIFIKGIHKNLEIDKNQMANYRRRCNELSLGLKLELLLKLDVIKIQPNEPKRPA
Flavobacterium_phage_6H	Flavobacterium_phage_6H_gene_8	89		hp		ND	ND	ND	ND		NA	NA	NA	NA	NA	NA	NA	73.6667	221	9351	9572	-1	LNTYLKIMTPEEINQLFEKQIFIKGIHNNLEIDKNQIANYRRRCNELSFGLKLELLLKLDVIKIQPNEPKRPA
Flavobacterium_phage_2A	Flavobacterium_phage_2A_gene_15	90		hp		ND	ND	ND	ND	Uncharacterised protein	7.78e-11	NA	NA	NA	NA	NA	NA	81.6667	245	14653	14898	-1	MRALTGINVPFSFSYISYSEVLNKSEGYKRVNKGLLRAGYRANQSERSNILIAYIDYDKKEADRQFYLPLLMTFNNIQVIP
Flavobacterium_phage_6H	Flavobacterium_phage_6H_gene_14	90		hp		ND	ND	ND	ND	Uncharacterised protein	7.78e-11	NA	NA	NA	NA	NA	NA	81.6667	245	13288	13533	-1	MRALTGINVPFSFSYISYSEVLNKSEGYKRVNKGLLRAGYRANQSERSNILIAYIDYDKKEADRQFYLPLLMTFNNIQVIP
Flavobacterium_phage_2A	Flavobacterium_phage_2A_gene_43	91		hp		ND	ND	ND	ND		NA	NA	NA	NA	NA	NA	NA	220.667	662	33753	34415	-1	MSIQKIEWEDKVNSPELLAAIQQFGKKHYLSAEQINELRDKINSLIIEGSTPKSDSLMYTSKRVFLRLDVLNEWRTSDASSEDADFFGAESAQGIGTTPNDWTNALIFPIPTGYILEEVLVNMNYKMANRTPSTLEFLIQREETTGTVQTNAGVNAITICNDTLSTDAGRFINNKVFKNLAVNTHLLPTLNFSYLQIAIRETQESSGYFGIILQLKFKKV
Flavobacterium_phage_6H	Flavobacterium_phage_6H_gene_44	91		hp		ND	ND	ND	ND		NA	NA	NA	NA	NA	NA	NA	220.667	662	32881	33543	-1	MSIQKIEWEDKVNSPELLAAIQQFGKKHYLSAEQINELRDKINSLIIEGSTPKSDSLMYTSKRVFLRLDVLNEWRTSDASSEDADFFGAESAQGIGTTPNDWTNALIFPIPTGYILEEVLVNMNYKMANRTPSTLEFLIQREETTGTVQTNAGVNAITICNDTLSTDAGRFINNKVFKNLAVNTHLLPTLNFSYLQIAIRETQESSGYFGIILQLKFKKV
Flavobacterium_phage_2A	Flavobacterium_phage_2A_gene_44	92		hp		ND	ND	ND	ND		NA	NA	NA	NA	NA	NA	NA	164.667	494	34417	34911	-1	MQILDRVSSNINLCGIELAFNADVAPSIINGWQPFYNTTFKNSDFTPAYANGVSIKFGEESVRSVAGISYTQIVSFRFPNSDKNRAERISLLQKIKYIKLKQTNGLDLVIGRNDFYQNTNPVVKIKNEEQLCVVEVESQSISPSGYTPSFTTYGLPVMIPVILL
Flavobacterium_phage_6H	Flavobacterium_phage_6H_gene_45	92		hp		ND	ND	ND	ND		NA	NA	NA	NA	NA	NA	NA	164.667	494	33545	34039	-1	MQILDRVSSNINLCGIELAFNADVAPSIINGWQPFYNTTFKNSDFTPAYANGVSIKFGEESVRSVAGISYTQIVSFRFPNSDKNRAERISLLQKIKYIKLKQTNGLDLVIGRNDFYQNTNPVVKIKNEEQLCVVEVESQSISPSGYTPSFTTYGLPVMIPVILL
Flavobacterium_phage_2A	Flavobacterium_phage_2A_gene_45	93		YopX protein		VOG0044	2e-12	hypothetical protein [n=98]	YopX protein [n=13]		NA	Pfam	PF09643	YopX protein	34	121	3.7E-9	123.667	371	35224	35595	-1	MKTLKFEYGFQGENGIEKKIYTAKDILTIEHINKSMSLIYIRQFTTFKTKAGTELYQDDIIQLSNNEGKTFIGNINWSDRRGCYEVIARYKSKEYNRLWLDQVTAHNAIHLGNIYENLDLLRN
Flavobacterium_phage_6H	Flavobacterium_phage_6H_gene_46	93		YopX protein		VOG0044	2e-12	hypothetical protein [n=98]	YopX protein [n=13]		NA	Pfam	PF09643	YopX protein	34	121	3.7E-9	123.667	371	34352	34723	-1	MKTLKFEYGFQGENGIEKKIYTAKDILTIEHINKSMSLIYIRQFTTFKTKAGTELYQDDIIQLSNNEGKTFIGNINWSDRRGCYEVIARYKSKEYNRLWLDQVTAHNAIHLGNIYENLDLLRN
Flavobacterium_phage_2A	Flavobacterium_phage_2A_gene_46	94		hp		ND	ND	ND	ND		NA	NA	NA	NA	NA	NA	NA	67.6667	203	35597	35800	-1	LKKYTKTKVIRISEIQLKTLQKMKTYNIDVGNFIRDAIAEKIKREYIDLLPKPKKKYCPFSNNTIEI
Flavobacterium_phage_6H	Flavobacterium_phage_6H_gene_47	94		hp		ND	ND	ND	ND		NA	NA	NA	NA	NA	NA	NA	67.6667	203	34725	34928	-1	LKKYTKTKVIRISEIQLKTLQKMKTYNIDVGNFIRDAIAEKIKREYIDLLPKPKKKYCPFSNNTIEI
Flavobacterium_phage_2A	Flavobacterium_phage_2A_gene_49	95		RNA ligase		ND	ND	ND	ND	ATP dependent DNA ligase-like protein	2.35e-50	Pfam	PF09414	RNA ligase	45	211	4.9E-16	236.667	710	36986	37696	-1	MKPLGIKNYGSIPHLSNSKLGTGDHFIDKGQERILTEKLRDKNDEIFVFEKYDGSNVGIGKVENRIVALTRSGYIANTSPYKQHHLFSDWVYKNIMTWMDLLENGERITGEWLAQAHGIKYNIDSRLQPIVFFDHFTANNQRSSFDVLDSFYNKYEIQLPRLLHRGKSETVENILPELNKKTYGIMPDEKPEGMVYRVERKGKVDFLAKWVRSDFEAGKYIMNKEEKDLVYNVNFL
Flavobacterium_phage_6H	Flavobacterium_phage_6H_gene_51	95		RNA ligase		ND	ND	ND	ND	ATP dependent DNA ligase-like protein	4.44e-48	Pfam	PF09414	RNA ligase	45	201	2.4E-15	244.667	734	36119	36853	-1	MKPLGIKNYGSIPHLSNSKLGTGDHFIDKGQERILTEKLRDKNDEIFVFEKYDGSNVGIGKVENRIVALTRSGYIANTSPYKQHHLFSDWVYKNIMTWMDLLENGERITGEWLAQAHGIKYNIDSRLQPIVFFDHFTANNQRSSFDVLDSFYNKYEIQLPRLLHRGKSETVENILPELNKKTYGIMPDEKPEGMVYRVERKGKVDFLLNYYTKNPKPGATAKVLILFIGKSLKKPRFNPVENEF
IMGVR2_3300008250_____Ga0105354_1000171	IMGVR2_3300008250_____Ga0105354_1000171_gene_35	114		hp		ND	ND	ND	ND		NA	NA	NA	NA	NA	NA	NA	138.667	416	23971	24387	1	MKNVLKKLLLFVTLTACQLLLSQTHIDSTLENSNVLISVPAKALYKANIKLVDYHRLLDQDFENKFVQALVFSDKLELQITQLEALHNTKDEKLLLLENRLAVIEPKYEKLRLQKGKGFIIGTVCFSVGLLTSILLIK
IMGVR2_3300008250_____Ga0105354_1000171	IMGVR2_3300008250_____Ga0105354_1000171_gene_34	115		hp		ND	ND	ND	ND		NA	NA	NA	NA	NA	NA	NA	114.667	344	23709	24053	1	MDVLKQPEGSVLVILLILSLIMNVFLSNPWSSTSGVNEIQTFKPEYLQLKKTEAVQVKSIDSLKSEIQVLKDSLKLKIIHTKTTNTHYEKRIKKAIAIRNIDSLSTTFISNAYR
IMGVR2_3300008250_____Ga0105354_1000171	IMGVR2_3300008250_____Ga0105354_1000171_gene_33	116		peptidase M15 (plate protein)		VOG0352	4e-21	hypothetical protein [n=27]	plate protein [n=9]	peptidase M15	2.22e-47	Pfam	PF08291	Peptidase M15	5	106	4.2E-17	119.667	359	23362	23721	1	MELKYFKISEFDSPDEPGSGKFMSESTLLMLDKTRDLSKTSFVITSGYRTPKHNKKVGGVNGSAHTKGRAVDVKCYSSTGRYKIIKAALEVGFNRIGVSGSFIHLDNDPDKSPHVIWTY
IMGVR2_3300008250_____Ga0105354_1000171	IMGVR2_3300008250_____Ga0105354_1000171_gene_33	116		peptidase M15 (plate protein)		VOG0352	4e-21	hypothetical protein [n=27]	plate protein [n=9]	peptidase M15	2.22e-47	CDD	cd14844	Zn-DD-carboxypeptidase_like	42	109	0.016516	119.667	359	23362	23721	1	MELKYFKISEFDSPDEPGSGKFMSESTLLMLDKTRDLSKTSFVITSGYRTPKHNKKVGGVNGSAHTKGRAVDVKCYSSTGRYKIIKAALEVGFNRIGVSGSFIHLDNDPDKSPHVIWTY
IMGVR2_3300008250_____Ga0105354_1000171	IMGVR2_3300008250_____Ga0105354_1000171_gene_32	117		hp		ND	ND	ND	ND		NA	NA	NA	NA	NA	NA	NA	225.667	677	22682	23359	1	MDFLKDISGSLGTMTPVLTFIFLLIAFVLYTFKDTIIEYVKSRRKKKDIKNLEYHDVHATADSVLEKMHDIDFTSKGKTDPYKTELLHELVGLNISVLKRYLNKLLSNKDLASYSGQRLKHEINTMFIDVENEYCAQADTNFRQRGINTTDSKYLIKSYESFRKDVTEGFHERVESITTNADYASNYDRISAIFEVIAISLYIIPKDAKSACDKINGRFIKYQNK
IMGVR2_3300008250_____Ga0105354_1000171	IMGVR2_3300008250_____Ga0105354_1000171_gene_31	118		hp		ND	ND	ND	ND		NA	NA	NA	NA	NA	NA	NA	150.667	452	22222	22674	1	MLFSKNNFFQPVPGETKAQTNARLDSKRLDVLEYLRIKRIQGVWKMWILKAYDYFEQHPDEFDGASIVKDLDDLPNLSLAALVHDYLYLIDLKKYSGVRWFYKKCEFDYRYGKLLEMFGKGIWTPYLRTGLLVLSTPFYLLLLAVKKKQN
IMGVR2_3300008250_____Ga0105354_1000171	IMGVR2_3300008250_____Ga0105354_1000171_gene_30	119		hp		ND	ND	ND	ND		NA	NA	NA	NA	NA	NA	NA	154.667	464	21758	22222	1	MLPIIQSKVEVIIKSNDRSGAILQSGIVEIEIALESRIPATGDWIFTIEDYVLVPRAAYIDPGTDEEVPVGFTRQKLEIKPATINKKAEYSKEVSMPKAKYDELMDWFDANMPEASHNLRLAHGLLDITKADPIYYKLDRTKMTSDDYEIKTQA
IMGVR2_3300008250_____Ga0105354_1000171	IMGVR2_3300008250_____Ga0105354_1000171_gene_29	120		putative sialidase		ND	ND	ND	ND		NA	Pfam	PF02973	Sialidase, N-terminal domain	152	222	1.7E-4	232.667	698	21053	21751	1	MNTPHLNVYSQNSVMESIFSYYCKFNGNTTDEINGLTPTTDTLTYEAGPSGQSGIFNTSNDLVLNSSEAFKANDGVDDLPFSIIIYMKRDLNDNCYIYTSYPETLRFYCTSNLIRYIALSKGSYSNFFYGYYSNPTALGTYFTSILTYGGSGSGGVKMYHNGILKPHTPVNAGTFVGLNHIPNVSTYIGGRSGDSAWDLDGKINTFAFVKKEFTPEEVTEIHNKLINGTGLI
IMGVR2_3300008250_____Ga0105354_1000171	IMGVR2_3300008250_____Ga0105354_1000171_gene_27	121		YopX protein		VOG0044	3.1e-16	hypothetical protein [n=98]	YopX protein [n=13]	putative phage protein (TIGR01671 family)	1.7e-10	Pfam	PF09643	YopX protein	29	131	1.9E-12	133.667	401	19001	19402	1	MVNREIKYRGLAKGIWKYGFIMNWAGNAQIWENTDEAHNCIVNEKTVGQFTGFKDCNGVEIYEGDTLIDVDVTLEENIKLEDTKQQVYWCEKEGCWKLDNTFSQNKKEGWYLGKDLKDFRFKVSGNVYENALS
IMGVR2_3300008250_____Ga0105354_1000171	IMGVR2_3300008250_____Ga0105354_1000171_gene_26	122		hp		ND	ND	ND	ND		NA	NA	NA	NA	NA	NA	NA	73.6667	221	18786	19007	1	MKTYKFRIQIKWWKNDNGGDIRTISIDYTDEKDKQNQVNKILNDFRTKPMDLGENKSKIPYSVSTTIKNFRRW
IMGVR2_3300008250_____Ga0105354_1000171	IMGVR2_3300008250_____Ga0105354_1000171_gene_25	123		hp		ND	ND	ND	ND		NA	NA	NA	NA	NA	NA	NA	82.6667	248	18436	18684	1	VLAVVNFKTMKILKKPDYIIFDTDNPDKMKFSRTPLGLPQPLNAVTMKTDHDFLSENFRPKDNTIHPIFKNFGSSYYYFISG
IMGVR2_3300008250_____Ga0105354_1000171	IMGVR2_3300008250_____Ga0105354_1000171_gene_24	124		hp		ND	ND	ND	ND		NA	NA	NA	NA	NA	NA	NA	169.667	509	17681	18190	1	MKTIRYNYKENQSFNIDLIESIKIKSLFSNEWLDSEHWGWNDEGENGQPFCDFGCFGEIMFDISKTGMRLYFPHAINFFYSIFFPNKLYAQPYNRVDLKELEQSPFSFDAELNIDKPITNMFDLRNHLQGFVIQCINDIEDLKIKHDMWINRPINIGIPTVAPYSDLPF
IMGVR2_3300008250_____Ga0105354_1000171	IMGVR2_3300008250_____Ga0105354_1000171_gene_23	125		RNA ligase		VOG0676	3.9e-22	RNA ligase [n=75]	RNA ligase 2 [n=47]	DNA ligase	0	Pfam	PF09414	RNA ligase	29	191	1.3E-18	308.667	926	16519	17445	1	MEFKKYQHLERFGTTEVQNIELGRTYIFPKIDGTNASVWIDEKGEVQAGSRKRHLTLESDNAGFYAWVKQQNNLLEYLKENPKHRLYGEWLVPHSLKTYKEDAWRNFYVFDVAIDKDESEITHEADDKINYLPYDDYKPLLEAKEINFIAPISIITNASYEQLVNQLMKNVFLIEDGKGVGEGIVIKNYDFKNKYGRNTFAKIVTSEFKEKHSKVMGASEIKGKKMVEEEIAKEFVTTALVDKVYAKIENDKGFNSRSIPQLLNTVFYDVVKEDAWNFVKKHKNPSINFKTLQHFVFAEVKEKSPQLF
IMGVR2_3300008250_____Ga0105354_1000171	IMGVR2_3300008250_____Ga0105354_1000171_gene_22	126		putative ASCH domain-containing protein		VOG0244	1.7e-49	hypothetical protein [n=14]	Hypothetical protein [n=1]	ASCH domain-containing protein	5.09e-32	NA	NA	NA	NA	NA	NA	268.667	806	15443	16249	1	MKTKPILFNTEMVAAISNDTKTQTRRVVELDKYYNDYELSIEVRRGLFQLFINRPTMGVTRWHFAENIKPKYNIGDVMWVREKFRKVSHYGFEDPLIQYADESTNAHCTVVDPDQFIPMTNWKPSIHMPKSVCRTFLEVTNVRVERLNDISEEDSKNEGVKTSGKFWLNYIDEEYRTTQFIYNLNSAKNSFKTLWCLIIGRDSWKENPFVFVYEFKKVKRPLRFLMTEQPTTDENGNTWCNCSIPELVSSGVSDRRAYCLKCTEYWYN
IMGVR2_3300008250_____Ga0105354_1000171	IMGVR2_3300008250_____Ga0105354_1000171_gene_21	127		hp		ND	ND	ND	ND		NA	NA	NA	NA	NA	NA	NA	144.667	434	15012	15446	1	MTQEIQNKLDALIDNKYTYRGLVFTINKYKSVSGNVVVFTTVRTFNLLVNEVDEFIDSLVPFTEKRAVVVPQSKTVDEVTVPDMVTYQKSATHIKLEDSLKTMIDKVMVDKDAIPQATALCNIANTMVNLEKQQLNFLKTTNQL
IMGVR2_3300008250_____Ga0105354_1000171	IMGVR2_3300008250_____Ga0105354_1000171_gene_20	128		HNH endonuclease		VOG5562	2e-20	hypothetical protein [n=8]	HNH_3 domain protein [n=3]	HNH endonuclease	3.01e-53	Pfam	PF13392	HNH endonuclease	188	231	1.7E-7	266.667	800	14234	15034	1	MKTTTLTPQNIVFIRDNYQTKSRRNMAKELGITVCPINNYMRKEGLSVTKEQSRAFTADAMRGRSSFTKKEDAYLKKNYLLMPVKTIARTINRSYTGISTRLEQLELVIPKELIEQRKQDSYLKKGNIPFTKGKKQLEYMSAEAIEKLKATQFQKGSTPHNQLPLHSEHITTDGYTDVKIKQPSVWKHKHRIVYEKHHSVKLKTTDNIVFVDGNKQNFSPGNLKLFSNKELMSKNTISQYPQALKELILLKNKLLKNIKNDSRNSK
IMGVR2_3300008250_____Ga0105354_1000171	IMGVR2_3300008250_____Ga0105354_1000171_gene_19	129		hp		ND	ND	ND	ND		NA	NA	NA	NA	NA	NA	NA	73.6667	221	14013	14234	1	MGNITNIEVIGLQTKNGKLVATISYQDLNNFSDINNGYNWKEVPVNIRKMQKSSRDNYLVNQSKKSFVDKTNI
IMGVR2_3300008250_____Ga0105354_1000171	IMGVR2_3300008250_____Ga0105354_1000171_gene_18	130		DNA adenine methylase		VOG4694	7e-21	hypothetical protein [n=55]	DNA adenine methylase [n=48]	DNA adenine methylase	5.17e-129	Pfam	PF02086	D12 class N6 adenine-specific DNA methyltransferase	4	213	4.1E-13	245.667	737	13226	13963	1	MKTQLQSHFPKHKLRIELFFGAGGSFFTLPKPKYSILNDFDDDVANLYRVILDHKEELIKQIQILPISEGMIKYWKKNNETDPLKKAVRFLLLSNFTYLGKGDTLRLGICNTKKVLINNIEPTFLGLQDSKITNVDFREVLKKISFSDSLTPKKSAFVYLDPVYLDTEHYYKVPKWTVNDTEDCFKIMANSGIKCALSEFDHEAVLDFASDYKMNVINLGERSNIKNRKNEILVTNYLDRQTSLF
Flavobacterium_phage_1H	Flavobacterium_phage_1H_gene_5	131		hp		ND	ND	ND	ND		NA	NA	NA	NA	NA	NA	NA	115.667	347	8575	8922	-1	MNSNYLKLNISVPKNEVKKETFYIMNAEGEDLKNIIYSFLNCIVKLRQVASDGNVPADLLPELNSSYSVIELLSKFPVNEGLTLSKRYTIRETMKCVLDESMAYVVDPEAFFVKM
Flavobacterium_phage_2A	Flavobacterium_phage_2A_gene_47	132		hp		ND	ND	ND	ND		NA	NA	NA	NA	NA	NA	NA	196.667	590	35853	36443	-1	MNNEEFYKEYEDKNGFDLSDEVKELLNKQNFECDCCGNYFKETFDDYQVVDDRREEKKDVLICWNCYQDDYLTTCSICEDSFENPETPQETVLYVNEYASKEIGRNIGFYQVLKFPYYLSDGFSMSLFGDTLKQFSSIDLRKLGYNDNYMSGSKVCPECASIYRGEKRIVNNFCNRKANLHSVIYKRGLIKSSLLT
Flavobacterium_phage_2A	Flavobacterium_phage_2A_gene_48	133		hp		ND	ND	ND	ND		NA	NA	NA	NA	NA	NA	NA	59.6667	179	36548	36727	-1	LVKQKEQSQLNTNLEQQKQLIDIQMLGLVLRIFSDSNRIRHNVLRVYFSCGKAQNQVSD
Flavobacterium_phage_2A	Flavobacterium_phage_2A_gene_51	134		hp		ND	ND	ND	ND		NA	NA	NA	NA	NA	NA	NA	69.6667	209	38202	38411	-1	MDDYNKRFEVMKNYLDDTNQDIADITGLKMTSIKNQTQPNKPFPKWLKYTIDVFERMIKKQEASNETET
Flavobacterium_phage_2A	Flavobacterium_phage_2A_gene_52	135		hp		ND	ND	ND	ND		NA	NA	NA	NA	NA	NA	NA	92.6667	278	38464	38742	-1	MELKKYKLRAECSNDVVNFLNNIHTQLHSFKFERWKNLPDCQLIFSTELALDEIQCCLLDIEDCHVMAQTVQPYRLYTGNRNYELTKKSFGI
Flavobacterium_phage_6H	Flavobacterium_phage_6H_gene_49	136		cytochrome c oxidase subunit I		ND	ND	ND	ND	cytochrome c oxidase subunit I	6.05e-106	Pfam	PF00115	Cytochrome C and Quinol oxidase polypeptide I	1	59	1.1E-9	146.667	440	35439	35879	1	MNKNLGYIHFWITAICAYGVFYPMHFIGMAGLPRRYYTNTNFPLFDDLADVNKVITTFALIGAAFQLVFMWNFFTSIFYGKKAVQNPWRSNTLEWTTPVEHVHGNWPGAIPEVYRWPYDYSKPGHDEDFVPQTVPMKEGEEELHHS
Flavobacterium_phage_6H	Flavobacterium_phage_6H_gene_49	136		cytochrome c oxidase subunit I		ND	ND	ND	ND	cytochrome c oxidase subunit I	6.05e-106	ProSiteProfiles	PS50855	Cytochrome oxidase subunit I profile.	1	138	9869	146.667	440	35439	35879	1	MNKNLGYIHFWITAICAYGVFYPMHFIGMAGLPRRYYTNTNFPLFDDLADVNKVITTFALIGAAFQLVFMWNFFTSIFYGKKAVQNPWRSNTLEWTTPVEHVHGNWPGAIPEVYRWPYDYSKPGHDEDFVPQTVPMKEGEEELHHS
Flavobacterium_phage_6H	Flavobacterium_phage_6H_gene_50	137		putative PorT family protein		ND	ND	ND	ND	PorT family protein	6.39e-19	NA	NA	NA	NA	NA	NA	87.6667	263	35961	36224	1	MQKLFNVVLLLFCLNVFSQEELNFSAIDSLYREDQFYFGVTYNILNLKPIDVSQNSFSTGLNLGFLRDFPINKMRTFAVAPGFGFFV
Flavobacterium_phage_6H	Flavobacterium_phage_6H_gene_60	138		di-trans,poly-cis-decaprenylcistransferase		ND	ND	ND	ND	di-trans,poly-cis-decaprenylcistransferase	3.57e-90	TIGRFAM	TIGR00055	uppS: di-trans,poly-cis-decaprenylcistransferase	2	137	3.0E-46	137.667	413	39896	40309	-1	LLMKILINSLKKKLATLVKNNIKLNSIGNLDNLPKSVQKELLEVIAQTKNNTRMTLTLALSYGSREEIINAVKIISDKVKNNIISIDSIDDSILNKHLYTHNLPDVDLVIRTSGEHRISNFLLWQIAYAEFYFTDVL
Flavobacterium_phage_6H	Flavobacterium_phage_6H_gene_60	138		di-trans,poly-cis-decaprenylcistransferase		ND	ND	ND	ND	di-trans,poly-cis-decaprenylcistransferase	3.57e-90	CDD	cd00475	Cis_IPPS	2	137	8.59416e-65	137.667	413	39896	40309	-1	LLMKILINSLKKKLATLVKNNIKLNSIGNLDNLPKSVQKELLEVIAQTKNNTRMTLTLALSYGSREEIINAVKIISDKVKNNIISIDSIDDSILNKHLYTHNLPDVDLVIRTSGEHRISNFLLWQIAYAEFYFTDVL
Flavobacterium_phage_6H	Flavobacterium_phage_6H_gene_60	138		di-trans,poly-cis-decaprenylcistransferase		ND	ND	ND	ND	di-trans,poly-cis-decaprenylcistransferase	3.57e-90	ProSitePatterns	PS01066	Undecaprenyl pyrophosphate synthase family signature.	107	124	-	137.667	413	39896	40309	-1	LLMKILINSLKKKLATLVKNNIKLNSIGNLDNLPKSVQKELLEVIAQTKNNTRMTLTLALSYGSREEIINAVKIISDKVKNNIISIDSIDDSILNKHLYTHNLPDVDLVIRTSGEHRISNFLLWQIAYAEFYFTDVL
Flavobacterium_phage_6H	Flavobacterium_phage_6H_gene_60	138		di-trans,poly-cis-decaprenylcistransferase		ND	ND	ND	ND	di-trans,poly-cis-decaprenylcistransferase	3.57e-90	Pfam	PF01255	Putative undecaprenyl diphosphate synthase	2	137	5.0E-40	137.667	413	39896	40309	-1	LLMKILINSLKKKLATLVKNNIKLNSIGNLDNLPKSVQKELLEVIAQTKNNTRMTLTLALSYGSREEIINAVKIISDKVKNNIISIDSIDDSILNKHLYTHNLPDVDLVIRTSGEHRISNFLLWQIAYAEFYFTDVL
IMGVR2_3300008250_____Ga0105354_1000171	IMGVR2_3300008250_____Ga0105354_1000171_gene_2	232		hp		ND	ND	ND	ND		NA	NA	NA	NA	NA	NA	NA	85.6667	257	2153	2410	1	MNTEELHRTWCIRNDIKIYPIRLETPTERYKIGVTTDTAPEKIGKQVYQVDTNKKSVGVYDKIKEMQQYFYELNNNTNTTNSNQQ
IMGVR2_3300008250_____Ga0105354_1000171	IMGVR2_3300008250_____Ga0105354_1000171_gene_3	233		hp		ND	ND	ND	ND		NA	NA	NA	NA	NA	NA	NA	55.6667	167	2546	2713	-1	MGLLKLLTQNTQEGDMNQYGHKGVFLDWVLIVNNKYLVNMPQTTEKQGDSYLSVS
IMGVR2_3300008250_____Ga0105354_1000171	IMGVR2_3300008250_____Ga0105354_1000171_gene_4	234		putative ATP-dependent DNA helicase recG		ND	ND	ND	ND	putative transcriptional regulator with HTH domain	0	Pfam	PF13749	Putative ATP-dependent DNA helicase recG C-terminal	325	408	8.7E-19	489.667	1469	2649	4118	-1	MNELSKQMERDIVLIDELLSGDSEISCVEFKHNNEDPEMIGKLCSALSNAARIEEKDFAYVVWGIEDETQNILGTTFKPEAKRKGSQVFIMWLSLMLSPRIAFNFRKVNHSNGDVILLEIPATHTTPVEFNKTAYIRIGSATPRLSDYPEHYLKLINSLRSYNWEKAIAKSFITADEVVNLIDYPAYFKLTNQNLPANKKGILERLLADDLIKKDVGGHWNITNLGAILFAENLDNFDTALSRKGIRFVAYDGDNRASTVKQRIDGKKGYANAFSGIVGYINNLLPVNEHIGSTQRKPQLLFPEIAIRETIANALIHQDMTISGTGPLVELFNTRLEVTNPGKSLIKTDRMIDLPPRSRNEALASLMRRMNMCEEQGTGLDKVIISIELNQLPPPKFQE…
IMGVR2_3300008250_____Ga0105354_1000171	IMGVR2_3300008250_____Ga0105354_1000171_gene_4	234		putative ATP-dependent DNA helicase recG		ND	ND	ND	ND	putative transcriptional regulator with HTH domain	0	Pfam	PF04326	Putative DNA-binding domain	27	145	1.4E-11	489.667	1469	2649	4118	-1	MNELSKQMERDIVLIDELLSGDSEISCVEFKHNNEDPEMIGKLCSALSNAARIEEKDFAYVVWGIEDETQNILGTTFKPEAKRKGSQVFIMWLSLMLSPRIAFNFRKVNHSNGDVILLEIPATHTTPVEFNKTAYIRIGSATPRLSDYPEHYLKLINSLRSYNWEKAIAKSFITADEVVNLIDYPAYFKLTNQNLPANKKGILERLLADDLIKKDVGGHWNITNLGAILFAENLDNFDTALSRKGIRFVAYDGDNRASTVKQRIDGKKGYANAFSGIVGYINNLLPVNEHIGSTQRKPQLLFPEIAIRETIANALIHQDMTISGTGPLVELFNTRLEVTNPGKSLIKTDRMIDLPPRSRNEALASLMRRMNMCEEQGTGLDKVIISIELNQLPPPKFQE…
IMGVR2_3300008250_____Ga0105354_1000171	IMGVR2_3300008250_____Ga0105354_1000171_gene_6	235		hp		ND	ND	ND	ND		NA	NA	NA	NA	NA	NA	NA	54.6667	164	6108	6272	-1	MDTTKKNQDKKKAVAFDVPGAKYDDCKLANDLEQLMSSPDFKVFELTPGKKTDK
IMGVR2_3300008250_____Ga0105354_1000171	IMGVR2_3300008250_____Ga0105354_1000171_gene_7	236		hp		ND	ND	ND	ND		NA	NA	NA	NA	NA	NA	NA	170.667	512	6558	7070	1	MKKAVLVLLLATITQSLLAQKIVKNEVDEFTGHSVKETSWTTFTSKSKLYSYTRLRKVDNTCFLGFKMVTKGVVCSVKEGETLFFKLSNNEIMKVTNLDHEITSVGAGAASVSWSNVLGLHLKCSLNKDQIAKLNKHNIVKVRVNTSVGYIEAELKEKQSLKFKKALALL
IMGVR2_3300008250_____Ga0105354_1000171	IMGVR2_3300008250_____Ga0105354_1000171_gene_8	237		hp		ND	ND	ND	ND		NA	NA	NA	NA	NA	NA	NA	59.6667	179	7287	7466	1	MTFKEFVFGLFVGALLAIGVSQIPSEFENDETKDQIENTANKDGDEDIEPPKVKIPTNG
IMGVR2_3300008250_____Ga0105354_1000171	IMGVR2_3300008250_____Ga0105354_1000171_gene_10	238		hp		ND	ND	ND	ND		NA	NA	NA	NA	NA	NA	NA	64.6667	194	7906	8100	1	MIVSPKTTKAKLTLEELRENKSNMSASDYLQALRTLQFEVRANLSDDVGVTKEQRNLIHALITA
IMGVR2_3300008250_____Ga0105354_1000171	IMGVR2_3300008250_____Ga0105354_1000171_gene_12	239		hp		ND	ND	ND	ND		NA	NA	NA	NA	NA	NA	NA	103.667	311	8709	9020	1	MDIEIRNKLKEHIGGRGDNYAVIIAGRLLEAKEFNLKGNPFPAEMVRMVFSGKRKNKVIESFLVALFEEREAEFEAHVQKSKSLKKKLGIQTKKSEADTSDSK
IMGVR2_3300008250_____Ga0105354_1000171	IMGVR2_3300008250_____Ga0105354_1000171_gene_14	240		hp		ND	ND	ND	ND		NA	NA	NA	NA	NA	NA	NA	85.6667	257	9642	9899	1	MNLRTPKQIQSDSNRVSAQRAVVLNDPKFKGDEEKELIKTYDAQLDNLRVELNEAQEMCDFIEESLNVKLQDNGTFLKNHHVVSC
IMGVR2_3300008250_____Ga0105354_1000171	IMGVR2_3300008250_____Ga0105354_1000171_gene_15	241		hp		ND	ND	ND	ND		NA	NA	NA	NA	NA	NA	NA	73.6667	221	9893	10114	1	MLKNILIKTTCNSCCQTLDTRYRLIKFIPGTITPEDKNAIAENIPLITDCTQCGSKAIVHTYATTSTVTIKPT
IMGVR2_3300008250_____Ga0105354_1000171	IMGVR2_3300008250_____Ga0105354_1000171_gene_17	242		hp		ND	ND	ND	ND		NA	NA	NA	NA	NA	NA	NA	86.6667	260	12930	13190	1	MRPLTNTLEIQELAGKLLKRGLRVFIEPVTGMNYSIKGYVIAYQTVLTNGHWGKTIRFEKQVSKDWVTDAYVKTVMYLYNKQFKTD
IMGVR2_3300008250_____Ga0105354_1000171	IMGVR2_3300008250_____Ga0105354_1000171_gene_44	243		hp		ND	ND	ND	ND		NA	NA	NA	NA	NA	NA	NA	225.667	677	32837	33514	1	MKLSEIERLTEKNDRDQLHSYLTITIDKSKSLEKEVKQLTITMLLLIVLHYFIDTSTGTGLTIMGIEIKDLEVAKTFMPLIFAFILLKYIILTFHKMDLGRIIKIVACKYFDYKTAEDEDVYDFIRCLVPVSIYTEVNKFFILKGGCVAMLFITILTLSVFIFPLVIELIWLWDLVLEFECLDFYGKCSVGLTICLILIMITILFKNIYYLMKDQSKKKEGVLNN
IMGVR2_3300008250_____Ga0105354_1000171	IMGVR2_3300008250_____Ga0105354_1000171_gene_48	244		hp		ND	ND	ND	ND		NA	NA	NA	NA	NA	NA	NA	96.6667	290	36430	36720	1	MKKFLINLFNWLFKFNKMRKARRARKMMATMDSFLNERTAKKNIVKKGIAHYVARKNKIKPLTKHENLQLASKVFGNDLTAAGINIDTKNLEFKNA
IMGVR2_3300008250_____Ga0105354_1000171	IMGVR2_3300008250_____Ga0105354_1000171_gene_51	245		C-5 cytosine-specific DNA methylase		VOG4567	5e-28	DNA methylase [n=78]	hypothetical protein [n=72]	DNA (cytosine-5-)-methyltransferase	0	ProSitePatterns	PS00094	C-5 cytosine-specific DNA methylases active site.	55	67	-	312.667	938	38453	39391	1	MGYKLAGFNHLGGVEIDKRMQKIYLANHNPKYFYLEDIREFNKRKNLPKELYDLDILDGSPPCSTFSMSGKREKTWGVEKKFKEGQKLQVLDDLVYVYCDTIKKLQPKVAILENVTGIVAGKAKAYTIGIYNRLVKAGYSVQIFRINSATMGVAQSRERIFFIARRKDLSLPKLKLQFNELPIYFSAIADKASTTHKPMWPSIQVRWPFVEKGDQNLKFADAKYRNKNTYNAFFSTYILYDNVVPGTLTSSGSTIYYEEERNLNDVEYRRMSSFPEDFDFCGTDVRYVCGMSVPPLMIKGIAESIKTQWFKK
IMGVR2_3300008250_____Ga0105354_1000171	IMGVR2_3300008250_____Ga0105354_1000171_gene_51	245		C-5 cytosine-specific DNA methylase		VOG4567	5e-28	DNA methylase [n=78]	hypothetical protein [n=72]	DNA (cytosine-5-)-methyltransferase	0	Pfam	PF00145	C-5 cytosine-specific DNA methylase	2	306	4.6E-39	312.667	938	38453	39391	1	MGYKLAGFNHLGGVEIDKRMQKIYLANHNPKYFYLEDIREFNKRKNLPKELYDLDILDGSPPCSTFSMSGKREKTWGVEKKFKEGQKLQVLDDLVYVYCDTIKKLQPKVAILENVTGIVAGKAKAYTIGIYNRLVKAGYSVQIFRINSATMGVAQSRERIFFIARRKDLSLPKLKLQFNELPIYFSAIADKASTTHKPMWPSIQVRWPFVEKGDQNLKFADAKYRNKNTYNAFFSTYILYDNVVPGTLTSSGSTIYYEEERNLNDVEYRRMSSFPEDFDFCGTDVRYVCGMSVPPLMIKGIAESIKTQWFKK
IMGVR2_3300008250_____Ga0105354_1000171	IMGVR2_3300008250_____Ga0105354_1000171_gene_51	245		C-5 cytosine-specific DNA methylase		VOG4567	5e-28	DNA methylase [n=78]	hypothetical protein [n=72]	DNA (cytosine-5-)-methyltransferase	0	ProSiteProfiles	PS51679	C-5 cytosine-specific DNA methylase (Dnmt) domain profile.	1	312	34382	312.667	938	38453	39391	1	MGYKLAGFNHLGGVEIDKRMQKIYLANHNPKYFYLEDIREFNKRKNLPKELYDLDILDGSPPCSTFSMSGKREKTWGVEKKFKEGQKLQVLDDLVYVYCDTIKKLQPKVAILENVTGIVAGKAKAYTIGIYNRLVKAGYSVQIFRINSATMGVAQSRERIFFIARRKDLSLPKLKLQFNELPIYFSAIADKASTTHKPMWPSIQVRWPFVEKGDQNLKFADAKYRNKNTYNAFFSTYILYDNVVPGTLTSSGSTIYYEEERNLNDVEYRRMSSFPEDFDFCGTDVRYVCGMSVPPLMIKGIAESIKTQWFKK
IMGVR2_3300008250_____Ga0105354_1000171	IMGVR2_3300008250_____Ga0105354_1000171_gene_51	245		C-5 cytosine-specific DNA methylase		VOG4567	5e-28	DNA methylase [n=78]	hypothetical protein [n=72]	DNA (cytosine-5-)-methyltransferase	0	PRINTS	PR00105	Cytosine-specific DNA methyltransferase signature	152	165	2.8E-6	312.667	938	38453	39391	1	MGYKLAGFNHLGGVEIDKRMQKIYLANHNPKYFYLEDIREFNKRKNLPKELYDLDILDGSPPCSTFSMSGKREKTWGVEKKFKEGQKLQVLDDLVYVYCDTIKKLQPKVAILENVTGIVAGKAKAYTIGIYNRLVKAGYSVQIFRINSATMGVAQSRERIFFIARRKDLSLPKLKLQFNELPIYFSAIADKASTTHKPMWPSIQVRWPFVEKGDQNLKFADAKYRNKNTYNAFFSTYILYDNVVPGTLTSSGSTIYYEEERNLNDVEYRRMSSFPEDFDFCGTDVRYVCGMSVPPLMIKGIAESIKTQWFKK
IMGVR2_3300008250_____Ga0105354_1000171	IMGVR2_3300008250_____Ga0105354_1000171_gene_51	245		C-5 cytosine-specific DNA methylase		VOG4567	5e-28	DNA methylase [n=78]	hypothetical protein [n=72]	DNA (cytosine-5-)-methyltransferase	0	PRINTS	PR00105	Cytosine-specific DNA methyltransferase signature	106	120	2.8E-6	312.667	938	38453	39391	1	MGYKLAGFNHLGGVEIDKRMQKIYLANHNPKYFYLEDIREFNKRKNLPKELYDLDILDGSPPCSTFSMSGKREKTWGVEKKFKEGQKLQVLDDLVYVYCDTIKKLQPKVAILENVTGIVAGKAKAYTIGIYNRLVKAGYSVQIFRINSATMGVAQSRERIFFIARRKDLSLPKLKLQFNELPIYFSAIADKASTTHKPMWPSIQVRWPFVEKGDQNLKFADAKYRNKNTYNAFFSTYILYDNVVPGTLTSSGSTIYYEEERNLNDVEYRRMSSFPEDFDFCGTDVRYVCGMSVPPLMIKGIAESIKTQWFKK
IMGVR2_3300008250_____Ga0105354_1000171	IMGVR2_3300008250_____Ga0105354_1000171_gene_52	246		hp		ND	ND	ND	ND		NA	NA	NA	NA	NA	NA	NA	250.667	752	39452	40204	1	MKYRILLLLIVLCSTSFNAQNNNPQPKRIIDSVTISNLNNSLVQTQALLKAKSLVTSEELKIHEEKIIEKIDSKNILTNVLPILVVALGAFLALLQMRLNTISKARIEWAENLRISIAKFASSYKRFKLNIIQHKLAKKIKSPDIVKERRAKLLDDLAVLLSDFEECETMVCLYLNRDNLSHNNLYELIKDARKHINETHSHNSGEIEAVTTNFDVNDVIEASNLVLKKSWEDAKSFKDFWPWSGKKKVA

## Sheet: Leef
phage_names	gene_name	name	protein_cluster_VirClust	consensus_annotation	additional_features	pVOGs	pVOGs_eval	pVOGs_product1	pVOGs_product2	BlastP_product	BlastP_evalue	IP_analysis	IP_Accession	IP_Description	IP_start	IP_end	IP_eval	protein_length	gene_length	start	end	strand	Prot_seq
GOV2_Station168_DCM_ALL_assembly_NODE_1833_length_41265_cov_31.413807	GOV2_Station168_DCM_ALL_assembly_NODE_1833_length_41265_cov_31.413807_gene_50	1		protease ClpP		VOG4573	2.2e-47	hypothetical protein [n=31]	Clp protease [n=28]	Clp protease ClpP	1.75e-96	CDD	cd07016	S14_ClpP_1	21	189	1.27905e-46	382.667	1148	36911	38059	-1	LKNKQYKGFYNIVKNEAKREATILIYGVIGGFDWDSYSFINTSDKFVQEFKEVEAVADIIHIKINSPGGNVHDGLPIYNTIKNSKKTIYTYVDGIAYSMAALIALAGDKVYGNKNSLFMVHNASTYFFGNAQDIREEADVLDKYDSSLGSIIEDKLNLTEDQVKEKHLNYKDNYFTGKEALAEGFFDELLKTSGSGSNDVPTDIKNMSQKDVLDHYAKMNFEEAPKKVTPPQKQPAKTNKMNTSLKNIEAVLDATFEADQTKEGILLNEQESTKLDAHLGTLVTDLETAKDAEATAKQSVTDMETANTSIIDEINTSLELEGDAKVTDVAGAIAAMKNKIEDLGEQPGETHTNLGADGKLIPENSQMDFNTPFYNKTKKLLN
GOV2_Station168_DCM_ALL_assembly_NODE_1833_length_41265_cov_31.413807	GOV2_Station168_DCM_ALL_assembly_NODE_1833_length_41265_cov_31.413807_gene_50	1		protease ClpP		VOG4573	2.2e-47	hypothetical protein [n=31]	Clp protease [n=28]	Clp protease ClpP	1.75e-96	Pfam	PF00574	Clp protease	53	191	2.1E-28	382.667	1148	36911	38059	-1	LKNKQYKGFYNIVKNEAKREATILIYGVIGGFDWDSYSFINTSDKFVQEFKEVEAVADIIHIKINSPGGNVHDGLPIYNTIKNSKKTIYTYVDGIAYSMAALIALAGDKVYGNKNSLFMVHNASTYFFGNAQDIREEADVLDKYDSSLGSIIEDKLNLTEDQVKEKHLNYKDNYFTGKEALAEGFFDELLKTSGSGSNDVPTDIKNMSQKDVLDHYAKMNFEEAPKKVTPPQKQPAKTNKMNTSLKNIEAVLDATFEADQTKEGILLNEQESTKLDAHLGTLVTDLETAKDAEATAKQSVTDMETANTSIIDEINTSLELEGDAKVTDVAGAIAAMKNKIEDLGEQPGETHTNLGADGKLIPENSQMDFNTPFYNKTKKLLN
GOV2_Station168_DCM_ALL_assembly_NODE_1833_length_41265_cov_31.413807	GOV2_Station168_DCM_ALL_assembly_NODE_1833_length_41265_cov_31.413807_gene_50	1		protease ClpP		VOG4573	2.2e-47	hypothetical protein [n=31]	Clp protease [n=28]	Clp protease ClpP	1.75e-96	PRINTS	PR00127	Clp protease catalytic subunit P signature	168	187	9.0E-10	382.667	1148	36911	38059	-1	LKNKQYKGFYNIVKNEAKREATILIYGVIGGFDWDSYSFINTSDKFVQEFKEVEAVADIIHIKINSPGGNVHDGLPIYNTIKNSKKTIYTYVDGIAYSMAALIALAGDKVYGNKNSLFMVHNASTYFFGNAQDIREEADVLDKYDSSLGSIIEDKLNLTEDQVKEKHLNYKDNYFTGKEALAEGFFDELLKTSGSGSNDVPTDIKNMSQKDVLDHYAKMNFEEAPKKVTPPQKQPAKTNKMNTSLKNIEAVLDATFEADQTKEGILLNEQESTKLDAHLGTLVTDLETAKDAEATAKQSVTDMETANTSIIDEINTSLELEGDAKVTDVAGAIAAMKNKIEDLGEQPGETHTNLGADGKLIPENSQMDFNTPFYNKTKKLLN
GOV2_Station168_DCM_ALL_assembly_NODE_1833_length_41265_cov_31.413807	GOV2_Station168_DCM_ALL_assembly_NODE_1833_length_41265_cov_31.413807_gene_50	1		protease ClpP		VOG4573	2.2e-47	hypothetical protein [n=31]	Clp protease [n=28]	Clp protease ClpP	1.75e-96	PRINTS	PR00127	Clp protease catalytic subunit P signature	59	79	9.0E-10	382.667	1148	36911	38059	-1	LKNKQYKGFYNIVKNEAKREATILIYGVIGGFDWDSYSFINTSDKFVQEFKEVEAVADIIHIKINSPGGNVHDGLPIYNTIKNSKKTIYTYVDGIAYSMAALIALAGDKVYGNKNSLFMVHNASTYFFGNAQDIREEADVLDKYDSSLGSIIEDKLNLTEDQVKEKHLNYKDNYFTGKEALAEGFFDELLKTSGSGSNDVPTDIKNMSQKDVLDHYAKMNFEEAPKKVTPPQKQPAKTNKMNTSLKNIEAVLDATFEADQTKEGILLNEQESTKLDAHLGTLVTDLETAKDAEATAKQSVTDMETANTSIIDEINTSLELEGDAKVTDVAGAIAAMKNKIEDLGEQPGETHTNLGADGKLIPENSQMDFNTPFYNKTKKLLN
GOV2_Station168_DCM_ALL_assembly_NODE_1833_length_41265_cov_31.413807	GOV2_Station168_DCM_ALL_assembly_NODE_1833_length_41265_cov_31.413807_gene_50	1		protease ClpP		VOG4573	2.2e-47	hypothetical protein [n=31]	Clp protease [n=28]	Clp protease ClpP	1.75e-96	PRINTS	PR00127	Clp protease catalytic subunit P signature	90	107	9.0E-10	382.667	1148	36911	38059	-1	LKNKQYKGFYNIVKNEAKREATILIYGVIGGFDWDSYSFINTSDKFVQEFKEVEAVADIIHIKINSPGGNVHDGLPIYNTIKNSKKTIYTYVDGIAYSMAALIALAGDKVYGNKNSLFMVHNASTYFFGNAQDIREEADVLDKYDSSLGSIIEDKLNLTEDQVKEKHLNYKDNYFTGKEALAEGFFDELLKTSGSGSNDVPTDIKNMSQKDVLDHYAKMNFEEAPKKVTPPQKQPAKTNKMNTSLKNIEAVLDATFEADQTKEGILLNEQESTKLDAHLGTLVTDLETAKDAEATAKQSVTDMETANTSIIDEINTSLELEGDAKVTDVAGAIAAMKNKIEDLGEQPGETHTNLGADGKLIPENSQMDFNTPFYNKTKKLLN
IMGVR2_3300001122_____JGI12148J13107_100002	IMGVR2_3300001122_____JGI12148J13107_100002_gene_8	1		protease ClpP		VOG4573	5e-24	hypothetical protein [n=31]	Clp protease [n=28]	peptidase S49	1.36e-133	Pfam	PF01343	Peptidase family S49	134	273	3.6E-19	440.667	1322	4150	5472	-1	MISNLHSLFNRPWYIEQNYGMSHLPLLFGILDGKSLEIKSTDKKRPEFTKMNSMGIYSGEEESAQKFVSVISIKTPIYKYSQECGPRGTKFHQQVMDRLKTNDQVAGVVLDVDSGGGQAYGTPEFRDYILNYPKPVVTYTDGLLCSAAYYFASGSKEIIANKRAEAIGSIGAYAQFLDLTGFYESKGAKVHTLYADQSSEKNKSYRDILEGNYKTYIKEDLNPLVDNFIADIKETRPNIKDEVFKGATYPGPEAKEKGLVDSLGTLQDAVDRVFALDKTNSNSTNTMSKQNSRPNIENALGLESPLANSEKGTYLNDEQLDSLEAALAPNAEKIKTAQDAQKKAEDNLATEKDERKKAVDAETAKVAAATQNLRDAATLAGVENLAEDASAEDIATALT…
IMGVR2_3300001605_____Draft_10001254	IMGVR2_3300001605_____Draft_10001254_gene_37	1		protease ClpP		VOG4573	2.1e-46	hypothetical protein [n=31]	Clp protease [n=28]	Clp protease ClpP	1.7e-130	CDD	cd07016	S14_ClpP_1	21	189	8.50921e-47	372.667	1118	24140	25258	1	MKNKNYKGFYNIVKNAASKEATIYIYGVIGGYDWETNSYINLASNFVKDFQALEKTADTIHVKINSPGGSIGEGLPIYNVLKNSEKTVYTYVDGIAYSMASLIALAGKKVYGYRNSMFMVHNGSTVAWGNAQDMRQTADELDKYDLALGTIIEDKLNITADEVAKTYLNFKDNYFVGDEALEAGFFDEIIEAKKADVPEDLTNMSAADILNHYSKMNFTDFKEPVNTQNSNQNMKEIKAPSIQNALGYETPFQATDEGVFMQESEMITLEAALTSATANATTLQGDLDTVNATVTDTATVIDAALDNAEIEHTPEMSLSQKITLLNDQRNEFAKKPSKQNTAAISDGDDAPDGAPVKKVYAHNEYAKQLLNQ
IMGVR2_3300001605_____Draft_10001254	IMGVR2_3300001605_____Draft_10001254_gene_37	1		protease ClpP		VOG4573	2.1e-46	hypothetical protein [n=31]	Clp protease [n=28]	Clp protease ClpP	1.7e-130	PRINTS	PR00127	Clp protease catalytic subunit P signature	168	187	5.1E-10	372.667	1118	24140	25258	1	MKNKNYKGFYNIVKNAASKEATIYIYGVIGGYDWETNSYINLASNFVKDFQALEKTADTIHVKINSPGGSIGEGLPIYNVLKNSEKTVYTYVDGIAYSMASLIALAGKKVYGYRNSMFMVHNGSTVAWGNAQDMRQTADELDKYDLALGTIIEDKLNITADEVAKTYLNFKDNYFVGDEALEAGFFDEIIEAKKADVPEDLTNMSAADILNHYSKMNFTDFKEPVNTQNSNQNMKEIKAPSIQNALGYETPFQATDEGVFMQESEMITLEAALTSATANATTLQGDLDTVNATVTDTATVIDAALDNAEIEHTPEMSLSQKITLLNDQRNEFAKKPSKQNTAAISDGDDAPDGAPVKKVYAHNEYAKQLLNQ
IMGVR2_3300001605_____Draft_10001254	IMGVR2_3300001605_____Draft_10001254_gene_37	1		protease ClpP		VOG4573	2.1e-46	hypothetical protein [n=31]	Clp protease [n=28]	Clp protease ClpP	1.7e-130	PRINTS	PR00127	Clp protease catalytic subunit P signature	59	79	5.1E-10	372.667	1118	24140	25258	1	MKNKNYKGFYNIVKNAASKEATIYIYGVIGGYDWETNSYINLASNFVKDFQALEKTADTIHVKINSPGGSIGEGLPIYNVLKNSEKTVYTYVDGIAYSMASLIALAGKKVYGYRNSMFMVHNGSTVAWGNAQDMRQTADELDKYDLALGTIIEDKLNITADEVAKTYLNFKDNYFVGDEALEAGFFDEIIEAKKADVPEDLTNMSAADILNHYSKMNFTDFKEPVNTQNSNQNMKEIKAPSIQNALGYETPFQATDEGVFMQESEMITLEAALTSATANATTLQGDLDTVNATVTDTATVIDAALDNAEIEHTPEMSLSQKITLLNDQRNEFAKKPSKQNTAAISDGDDAPDGAPVKKVYAHNEYAKQLLNQ
IMGVR2_3300001605_____Draft_10001254	IMGVR2_3300001605_____Draft_10001254_gene_37	1		protease ClpP		VOG4573	2.1e-46	hypothetical protein [n=31]	Clp protease [n=28]	Clp protease ClpP	1.7e-130	PRINTS	PR00127	Clp protease catalytic subunit P signature	90	107	5.1E-10	372.667	1118	24140	25258	1	MKNKNYKGFYNIVKNAASKEATIYIYGVIGGYDWETNSYINLASNFVKDFQALEKTADTIHVKINSPGGSIGEGLPIYNVLKNSEKTVYTYVDGIAYSMASLIALAGKKVYGYRNSMFMVHNGSTVAWGNAQDMRQTADELDKYDLALGTIIEDKLNITADEVAKTYLNFKDNYFVGDEALEAGFFDEIIEAKKADVPEDLTNMSAADILNHYSKMNFTDFKEPVNTQNSNQNMKEIKAPSIQNALGYETPFQATDEGVFMQESEMITLEAALTSATANATTLQGDLDTVNATVTDTATVIDAALDNAEIEHTPEMSLSQKITLLNDQRNEFAKKPSKQNTAAISDGDDAPDGAPVKKVYAHNEYAKQLLNQ
IMGVR2_3300001605_____Draft_10001254	IMGVR2_3300001605_____Draft_10001254_gene_37	1		protease ClpP		VOG4573	2.1e-46	hypothetical protein [n=31]	Clp protease [n=28]	Clp protease ClpP	1.7e-130	Pfam	PF00574	Clp protease	41	192	2.1E-29	372.667	1118	24140	25258	1	MKNKNYKGFYNIVKNAASKEATIYIYGVIGGYDWETNSYINLASNFVKDFQALEKTADTIHVKINSPGGSIGEGLPIYNVLKNSEKTVYTYVDGIAYSMASLIALAGKKVYGYRNSMFMVHNGSTVAWGNAQDMRQTADELDKYDLALGTIIEDKLNITADEVAKTYLNFKDNYFVGDEALEAGFFDEIIEAKKADVPEDLTNMSAADILNHYSKMNFTDFKEPVNTQNSNQNMKEIKAPSIQNALGYETPFQATDEGVFMQESEMITLEAALTSATANATTLQGDLDTVNATVTDTATVIDAALDNAEIEHTPEMSLSQKITLLNDQRNEFAKKPSKQNTAAISDGDDAPDGAPVKKVYAHNEYAKQLLNQ
IMGVR2_3300005080_____Ga0069611_10000122	IMGVR2_3300005080_____Ga0069611_10000122_gene_10	1		protease ClpP		VOG4573	1e-22	hypothetical protein [n=31]	Clp protease [n=28]	peptidase S49	8.96e-55	Pfam	PF01343	Peptidase family S49	148	292	1.1E-13	457.667	1373	6433	7806	1	MKRNSTNIQNLHSLLSSKWLISDNSANGLMPDLARLLNGLDPVEIKSENPYFYSRIEKEFYFDDDEDLEGDEVEDFATRKNTIAILPIKSTIFKYSQFCGPMGTREMSAYLDRWENDETIDGVLLDIDSGGGQVAGTAEFAARIKTFSKPIIVYSDGMICSAAYWIAAATDYIIANEYCDDIGSIGTMAKGFILDGVIEKAGGKILEEYATKSTEKSFSIRKYKEGDPTPYITLELDPINERFHSKMKEYRPQLNEAVFTGVAYVLSSDALNNNLIDEIGDKKRALEKLNELIDEQHKSNNNKDMSKKNYANIASAIGVDEVYASTLIPGVGAKTSSFNEAQLEAIDNGLVANNSAELTERISTLEASLEKSNEEKEAAQSDYKELEASLKKALTDNSL…
IMGVR2_3300005080_____Ga0069611_10000213	IMGVR2_3300005080_____Ga0069611_10000213_gene_28	1		protease ClpP		VOG4573	7.9e-23	hypothetical protein [n=31]	Clp protease [n=28]	peptidase S49	1.3e-61	Pfam	PF01343	Peptidase family S49	145	286	5.5E-17	467.667	1403	22262	23665	-1	MKKNQTGITNLYSLLSSKWLITDNSANELMPSLLRIINGDDPVKVENAKPFFYSTVKKEFYFDDLDEDDDEEFEVQPGSIAILPIKGAILKYSQWCGPMGTKTMGAYLDDWKNSENIVGVLCDFDSGGGQCSGTPELASKIKSFPKPIVAYTDGMICSAAYWLASACDYIIANEYCDDIGSIGTMAKGVIVDGIIEKAGGKIIEEYATASTEKNNTFRELKKGNSKPFIELDLDPINERFHKMVKTYRPQLNESVFTGISYCISSDALKQGLVDEIGTMETAIDKIYSLIDHQKEESSTTESESLNKNNMSQSIKYVALATALGVAAIETKKGFFDKEAKANFSLTEDQLDALETALTNGGGDVSQIAQLTADLATARTELTAAKTAQATAETSLNTLT…
IMGVR2_3300009508_____Ga0115567_10000451	IMGVR2_3300009508_____Ga0115567_10000451_gene_34	1		protease ClpP		VOG4573	4.9e-47	hypothetical protein [n=31]	Clp protease [n=28]	Clp protease ClpP	0	PRINTS	PR00127	Clp protease catalytic subunit P signature	96	113	7.5E-12	390.667	1172	23276	24448	1	VNEQYLILAELKLPYFNVVKNLAAREATIYIYGVIGGIDWDTYEEINTAAKFADEFKEVEKDADVIHVRVNSPGGYVFEGLAIYNVLFASEKYIHTYNDGICASMAALILLAGDEIHAFSNSLLMIHNSSSGFYGNKKEVEEQLQASEKIDKALGTAIEARLGITAEEVAETYLNYKDNWFTSDEAKESGFYDTIIQKKKAQVPSDAVNMSPKQLFEKYAAMSFTIPTKNTKPKNKMSKPNSFPNLEATLGLKAPLAVNDNGSYLNEDQKNTIERSLSASATALKNAQDAKATAEAALQTEKDAHQAALTDESGKATALITALKAAATLAGVENIADDATAEAVQTALTAQIEVLNKKPGATHTATGAEVDETDTTPSYVNKEAYANMFK
IMGVR2_3300009508_____Ga0115567_10000451	IMGVR2_3300009508_____Ga0115567_10000451_gene_34	1		protease ClpP		VOG4573	4.9e-47	hypothetical protein [n=31]	Clp protease [n=28]	Clp protease ClpP	0	PRINTS	PR00127	Clp protease catalytic subunit P signature	174	193	7.5E-12	390.667	1172	23276	24448	1	VNEQYLILAELKLPYFNVVKNLAAREATIYIYGVIGGIDWDTYEEINTAAKFADEFKEVEKDADVIHVRVNSPGGYVFEGLAIYNVLFASEKYIHTYNDGICASMAALILLAGDEIHAFSNSLLMIHNSSSGFYGNKKEVEEQLQASEKIDKALGTAIEARLGITAEEVAETYLNYKDNWFTSDEAKESGFYDTIIQKKKAQVPSDAVNMSPKQLFEKYAAMSFTIPTKNTKPKNKMSKPNSFPNLEATLGLKAPLAVNDNGSYLNEDQKNTIERSLSASATALKNAQDAKATAEAALQTEKDAHQAALTDESGKATALITALKAAATLAGVENIADDATAEAVQTALTAQIEVLNKKPGATHTATGAEVDETDTTPSYVNKEAYANMFK
IMGVR2_3300009508_____Ga0115567_10000451	IMGVR2_3300009508_____Ga0115567_10000451_gene_34	1		protease ClpP		VOG4573	4.9e-47	hypothetical protein [n=31]	Clp protease [n=28]	Clp protease ClpP	0	PRINTS	PR00127	Clp protease catalytic subunit P signature	65	85	7.5E-12	390.667	1172	23276	24448	1	VNEQYLILAELKLPYFNVVKNLAAREATIYIYGVIGGIDWDTYEEINTAAKFADEFKEVEKDADVIHVRVNSPGGYVFEGLAIYNVLFASEKYIHTYNDGICASMAALILLAGDEIHAFSNSLLMIHNSSSGFYGNKKEVEEQLQASEKIDKALGTAIEARLGITAEEVAETYLNYKDNWFTSDEAKESGFYDTIIQKKKAQVPSDAVNMSPKQLFEKYAAMSFTIPTKNTKPKNKMSKPNSFPNLEATLGLKAPLAVNDNGSYLNEDQKNTIERSLSASATALKNAQDAKATAEAALQTEKDAHQAALTDESGKATALITALKAAATLAGVENIADDATAEAVQTALTAQIEVLNKKPGATHTATGAEVDETDTTPSYVNKEAYANMFK
IMGVR2_3300009508_____Ga0115567_10000451	IMGVR2_3300009508_____Ga0115567_10000451_gene_34	1		protease ClpP		VOG4573	4.9e-47	hypothetical protein [n=31]	Clp protease [n=28]	Clp protease ClpP	0	CDD	cd07016	S14_ClpP_1	27	195	1.04769e-44	390.667	1172	23276	24448	1	VNEQYLILAELKLPYFNVVKNLAAREATIYIYGVIGGIDWDTYEEINTAAKFADEFKEVEKDADVIHVRVNSPGGYVFEGLAIYNVLFASEKYIHTYNDGICASMAALILLAGDEIHAFSNSLLMIHNSSSGFYGNKKEVEEQLQASEKIDKALGTAIEARLGITAEEVAETYLNYKDNWFTSDEAKESGFYDTIIQKKKAQVPSDAVNMSPKQLFEKYAAMSFTIPTKNTKPKNKMSKPNSFPNLEATLGLKAPLAVNDNGSYLNEDQKNTIERSLSASATALKNAQDAKATAEAALQTEKDAHQAALTDESGKATALITALKAAATLAGVENIADDATAEAVQTALTAQIEVLNKKPGATHTATGAEVDETDTTPSYVNKEAYANMFK
IMGVR2_3300009508_____Ga0115567_10000451	IMGVR2_3300009508_____Ga0115567_10000451_gene_34	1		protease ClpP		VOG4573	4.9e-47	hypothetical protein [n=31]	Clp protease [n=28]	Clp protease ClpP	0	Pfam	PF00574	Clp protease	58	198	3.3E-27	390.667	1172	23276	24448	1	VNEQYLILAELKLPYFNVVKNLAAREATIYIYGVIGGIDWDTYEEINTAAKFADEFKEVEKDADVIHVRVNSPGGYVFEGLAIYNVLFASEKYIHTYNDGICASMAALILLAGDEIHAFSNSLLMIHNSSSGFYGNKKEVEEQLQASEKIDKALGTAIEARLGITAEEVAETYLNYKDNWFTSDEAKESGFYDTIIQKKKAQVPSDAVNMSPKQLFEKYAAMSFTIPTKNTKPKNKMSKPNSFPNLEATLGLKAPLAVNDNGSYLNEDQKNTIERSLSASATALKNAQDAKATAEAALQTEKDAHQAALTDESGKATALITALKAAATLAGVENIADDATAEAVQTALTAQIEVLNKKPGATHTATGAEVDETDTTPSYVNKEAYANMFK
IMGVR2_3300012032_____Ga0136554_1000067	IMGVR2_3300012032_____Ga0136554_1000067_gene_29	1		protease ClpP		VOG4573	1.2e-46	hypothetical protein [n=31]	Clp protease [n=28]	peptidase S14 ClpP	4.21e-134	CDD	cd07016	S14_ClpP_1	17	185	8.82029e-41	386.667	1160	25447	26607	-1	LNTNYFKFTKNEAKQEATVFIYGAIGDMDYETWELINTASKFRAEFENATANADTVKVRISSPGGYVDEGLAIYNIIFGSKKKIITYNDGLCASMAAIILLSGDEIHAYRNSLLMIHNCSGMTFGNVKEIEEQLESQRKMDSSMGTAIEDRLGISAKDVEKNYLNYKDNWFESSEALELGFYDKIIQKDKDVPTDLKNMSAKKMHQKYAAFFKKKMPTNTHPKPKKMPKPNSFPNLQAALGLDQPIATTDEGSYINDEQKSLIENKITGLKSSLQALRDEKEGEMKILKDEKADLDTKLTAANFATTEGLTFLKAIAKAAGVVDLKEDATLTEINDAITAQVAVLNKKPGSSHTSGKVDPKGDQDKKHAYLDLDASIYDEYNKLKK
IMGVR2_3300012032_____Ga0136554_1000067	IMGVR2_3300012032_____Ga0136554_1000067_gene_29	1		protease ClpP		VOG4573	1.2e-46	hypothetical protein [n=31]	Clp protease [n=28]	peptidase S14 ClpP	4.21e-134	PRINTS	PR00127	Clp protease catalytic subunit P signature	55	75	4.3E-10	386.667	1160	25447	26607	-1	LNTNYFKFTKNEAKQEATVFIYGAIGDMDYETWELINTASKFRAEFENATANADTVKVRISSPGGYVDEGLAIYNIIFGSKKKIITYNDGLCASMAAIILLSGDEIHAYRNSLLMIHNCSGMTFGNVKEIEEQLESQRKMDSSMGTAIEDRLGISAKDVEKNYLNYKDNWFESSEALELGFYDKIIQKDKDVPTDLKNMSAKKMHQKYAAFFKKKMPTNTHPKPKKMPKPNSFPNLQAALGLDQPIATTDEGSYINDEQKSLIENKITGLKSSLQALRDEKEGEMKILKDEKADLDTKLTAANFATTEGLTFLKAIAKAAGVVDLKEDATLTEINDAITAQVAVLNKKPGSSHTSGKVDPKGDQDKKHAYLDLDASIYDEYNKLKK
IMGVR2_3300012032_____Ga0136554_1000067	IMGVR2_3300012032_____Ga0136554_1000067_gene_29	1		protease ClpP		VOG4573	1.2e-46	hypothetical protein [n=31]	Clp protease [n=28]	peptidase S14 ClpP	4.21e-134	PRINTS	PR00127	Clp protease catalytic subunit P signature	164	183	4.3E-10	386.667	1160	25447	26607	-1	LNTNYFKFTKNEAKQEATVFIYGAIGDMDYETWELINTASKFRAEFENATANADTVKVRISSPGGYVDEGLAIYNIIFGSKKKIITYNDGLCASMAAIILLSGDEIHAYRNSLLMIHNCSGMTFGNVKEIEEQLESQRKMDSSMGTAIEDRLGISAKDVEKNYLNYKDNWFESSEALELGFYDKIIQKDKDVPTDLKNMSAKKMHQKYAAFFKKKMPTNTHPKPKKMPKPNSFPNLQAALGLDQPIATTDEGSYINDEQKSLIENKITGLKSSLQALRDEKEGEMKILKDEKADLDTKLTAANFATTEGLTFLKAIAKAAGVVDLKEDATLTEINDAITAQVAVLNKKPGSSHTSGKVDPKGDQDKKHAYLDLDASIYDEYNKLKK
IMGVR2_3300012032_____Ga0136554_1000067	IMGVR2_3300012032_____Ga0136554_1000067_gene_29	1		protease ClpP		VOG4573	1.2e-46	hypothetical protein [n=31]	Clp protease [n=28]	peptidase S14 ClpP	4.21e-134	PRINTS	PR00127	Clp protease catalytic subunit P signature	86	103	4.3E-10	386.667	1160	25447	26607	-1	LNTNYFKFTKNEAKQEATVFIYGAIGDMDYETWELINTASKFRAEFENATANADTVKVRISSPGGYVDEGLAIYNIIFGSKKKIITYNDGLCASMAAIILLSGDEIHAYRNSLLMIHNCSGMTFGNVKEIEEQLESQRKMDSSMGTAIEDRLGISAKDVEKNYLNYKDNWFESSEALELGFYDKIIQKDKDVPTDLKNMSAKKMHQKYAAFFKKKMPTNTHPKPKKMPKPNSFPNLQAALGLDQPIATTDEGSYINDEQKSLIENKITGLKSSLQALRDEKEGEMKILKDEKADLDTKLTAANFATTEGLTFLKAIAKAAGVVDLKEDATLTEINDAITAQVAVLNKKPGSSHTSGKVDPKGDQDKKHAYLDLDASIYDEYNKLKK
IMGVR2_3300012032_____Ga0136554_1000067	IMGVR2_3300012032_____Ga0136554_1000067_gene_29	1		protease ClpP		VOG4573	1.2e-46	hypothetical protein [n=31]	Clp protease [n=28]	peptidase S14 ClpP	4.21e-134	Pfam	PF00574	Clp protease	49	188	2.9E-26	386.667	1160	25447	26607	-1	LNTNYFKFTKNEAKQEATVFIYGAIGDMDYETWELINTASKFRAEFENATANADTVKVRISSPGGYVDEGLAIYNIIFGSKKKIITYNDGLCASMAAIILLSGDEIHAYRNSLLMIHNCSGMTFGNVKEIEEQLESQRKMDSSMGTAIEDRLGISAKDVEKNYLNYKDNWFESSEALELGFYDKIIQKDKDVPTDLKNMSAKKMHQKYAAFFKKKMPTNTHPKPKKMPKPNSFPNLQAALGLDQPIATTDEGSYINDEQKSLIENKITGLKSSLQALRDEKEGEMKILKDEKADLDTKLTAANFATTEGLTFLKAIAKAAGVVDLKEDATLTEINDAITAQVAVLNKKPGSSHTSGKVDPKGDQDKKHAYLDLDASIYDEYNKLKK
IMGVR2_3300015214_____Ga0172382_10001576	IMGVR2_3300015214_____Ga0172382_10001576_gene_34	1		protease ClpP		VOG4573	4.5e-23	hypothetical protein [n=31]	Clp protease [n=28]	peptidase S49	5.61e-97	Pfam	PF01343	Peptidase family S49	98	242	4.7E-17	408.667	1226	28722	29948	-1	MTGNSIQNQHSEAELMDKAQHNLSVGESDSEKYVAIVTIKQPIIKYSYYGYLGSKSYQRILSSFASDPNVLGVVLDIDSGGGQSYGTAEFYDFIQNYSKPIVTYTDGLLCSAAYYIGAASSSIIANSRSENIGSIGAYSSMVDFTGIIEKLGGKVHEFYATESTEKNSEWREAMKGNYEPYIKNVLDPLVKTFQTDMKKARPQLDEKVFKGGTWGAEESLKLGLIDEIGTLENAVSKVIEMANQSSNSNQLNNPDMSQQTVTLVALAAVLGVEKVDAKKANIFSAEETVSLNIDQLQKIEDALNAKTPDEALKTQISELKTELETSKSETTAEKQKVTDLNAAVDTAIATAGLTAEKKTTTAENIALLSEKVVEYGGKDGAAPTNVHSDADANAPEAES…
NHE_Leef_1	NHE_Leef_1_gene_48	5	36	hp		ND	ND	ND	ND	Uncharacterised protein	2.14e-115	NA	NA	NA	NA	NA	NA	504.667	1514	35950	37464	1	MKKQIKLNLAQLVAVLAKQKIKYLEWGRGTGKSTILAYFMIMMCKYMPRATFILVGNTYAQILSNTLKSTKKGLTFFGIYEGVDYIVGSSEGKKMGYRLPYETPNQWNNIIHFSNGTVFQLVGLDSPNSSNSGRGINSSGFLVDEAALIDQEKLAVNVKNTNRAVAETIYGDNPFMFSETYISSTPVTKKGKWFTEAEKLMIEKPNEYFFHSATAHWNLDNVRPDYFEYMKEGYGNNTVLYKAEMLNIRPKEITDGYYSQLNPDIHYYTKKDNSYLESIDLMKLDGSSFNCKQDADLDTTQPLLISVDWGANINTLTVSQLQEREYKVLKEFYVKSPKILDHLFIEEFIPYYASYPNKTIRFYGDRSGNSRVANSKFTFAEQAAKILRDAGWKVTLMTV…
GOV2_Station168_DCM_ALL_assembly_NODE_1833_length_41265_cov_31.413807	GOV2_Station168_DCM_ALL_assembly_NODE_1833_length_41265_cov_31.413807_gene_34	2		hp		ND	ND	ND	ND		NA	NA	NA	NA	NA	NA	NA	312.667	938	24273	25211	-1	MATLLKTIDDVKKYVSVSKNTKWESLEPYVLQADRKYIKNLVGDLIYDDYAATEPTDAKQKQVFELLREASANLAWFIYLPLANVNVTDGGISVNSGEDYKAAEWWQIRDLRRSLLDAGLMALDEALKIMEANETDFITWTATESYTVFNELFVKKTETFDRWFSINTSRKTFLALRPAMLECYHQYFAKVFNAATIATIKTGVDDVQKQVLQFVQASLVNYTVSKVVHNGAFVLTSSGMYQQFDELPGYKQNPLSAEHLHTLKVDRLTAGEEYFKEAIRLIEANADLFTDYETKATSTVVSVKNTKSTFSL
IMGVR2_3300001122_____JGI12148J13107_100002	IMGVR2_3300001122_____JGI12148J13107_100002_gene_56	2		hp		ND	ND	ND	ND		NA	NA	NA	NA	NA	NA	NA	313.667	941	38627	39568	-1	MATLVKSIQTVQKHATVSYNASWNVFEPYIKQAERKHLKPAVSRELLSALITEETPEGLRADVIELLEEASTKLALLAYSKTAIITIGDNGLMISQSQNSKPAEWWQVRDLQRELFKSGTDAIDEALEIMEASETDFQEWVNTQSYTKFKELFTQQTKNFQRWYNINNSRLTFQQLRPHLLKVEDKYFNALLGSETIFQIKNGSTPEENKALEICQSAQVMLCLAEVAEEGLFLIDRSGLFIVSDEVQGESKQGLTQKERENFSLKKQQDGNEYLRKLVNYLKDNPEVFVQYALKEETEKINPVYNTKSTVSF
IMGVR2_3300005080_____Ga0069611_10000122	IMGVR2_3300005080_____Ga0069611_10000122_gene_21	2		hp		ND	ND	ND	ND		NA	NA	NA	NA	NA	NA	NA	303.667	911	15618	16529	1	MEFITTKEQFAKYVTFEGDISFSKFSPYINRVERGLREIIGKKLIIQILSPEANETLKEANEYASEYISNLALSQGLNALKLKISNTGIKLSAPQTTDNPNWWDVKDLNRDLIKAAGTALNYLLKLFDENGSEFPNWKDAPIQKNNADLLIKDLAEFEQYFSLNGSFTTLVALRPFIRDQQLLKIEKQLQGCFRNEKISKEATNNLKAALVNYTIASVADTSLFKLEENGALVKVELMPWEKSENISDIRLEKLKDQRIEIAENYLKKSLEEISKLPCFTASRKTELLSIKKPSMLFVGRNKS
IMGVR2_3300005080_____Ga0069611_10000213	IMGVR2_3300005080_____Ga0069611_10000213_gene_15	2		hp		ND	ND	ND	ND		NA	NA	NA	NA	NA	NA	NA	300.667	902	11060	11962	-1	MKYISTTEELNQFVQTEGDLEFFRIEPYLTRAERELKKIIGTELFEKLQDPENLTAEEKEARNFVCEFISSKGISLSLNTLNVKVGSVGVRRQNTSTSEKAEWYEIKDLNRDLLTMSLESLNDLLVLFDSNSDQFPLWEKSPYRQRHKDLIIQRLDEFEEYFSLNGSYTTFQALKPFLKDAQIKYIQSSLNECFKSTDLTEKLKQNINAALVNYTIAAVCDSGIFKLENNGAIMKIELMPWEKLETVSDVRLERLKLARTDLADFYMNSVLEDLVKLPCYVKNEIDGSDILFMDSGLYLP
IMGVR2_3300009508_____Ga0115567_10000451	IMGVR2_3300009508_____Ga0115567_10000451_gene_46	2		hp		ND	ND	ND	ND		NA	NA	NA	NA	NA	NA	NA	313.667	941	32378	33319	1	MSLLVKNIEIFKKHITVNDNFSYEKIAPYLKKVERKQIKPVIGRAMYAAYELADPLEDVQIEVLELLHEASSNLAMFEASKILTMHMSDAGIFTVKNANSDPADWSKLRDMRRYLVQTGQQALDEALEIMEENQDEFPQWIASSGYTNFTELFTRQTKEFEKHFNINNSRLTFLRLRPHLLKSETKYFMSLLGAETAFQIKHGSTPEEKKALELCQAAQVPLCISELAREGSYNLTPEGFFVSLEEIPGEKKTPLSALEMEKLERAKQEDGIQQVKILVDYLRSNPSRFAQFALKEKLPVKDPTYNTNSILSI
IMGVR2_3300012032_____Ga0136554_1000067	IMGVR2_3300012032_____Ga0136554_1000067_gene_16	2		hp		ND	ND	ND	ND		NA	NA	NA	NA	NA	NA	NA	313.667	941	15173	16114	-1	MTIIKTIEDFQKYCTISYNFNLATIQPYLVKADRKYLKRYLSKKLYKNYVETKPTDETAVEVYDLMQEASANIALLYYTKVGIIHITDGGFSIAQNEKTKPAEWWQVRDLRRQLLETGMEAIDDALRIMQNTSGETFKLWKDSEAYTEFSEFFTQTTDDFQERYNINESRMTFINLKPHIKRTEAKYFKSVLGTETIVKIKLADNDFTKKAMELAKDAQVDFSVSEIANEGAFIFKPNGLFILTDEIPGKEKSELTENQLKNLSTIKKQSANEHLKALIKYLNENQEEFPEFANIRKPSFQSPIHNTGSIVSF
IMGVR2_3300015214_____Ga0172382_10001576	IMGVR2_3300015214_____Ga0172382_10001576_gene_24	2		hp		ND	ND	ND	ND		NA	NA	NA	NA	NA	NA	NA	282.667	848	19375	20223	-1	MALIKDIQEFNKYVSVASNLLDQSFLKYTKIAERDLKKLIGKEKFDEIEALGPDDETRELLATYSANMGLSYGIPAMTLNVTNFGVFTTVVSEGQTAQWHQIKDLNRNLLKFAFNALDDAIQLIGVEHIAKLDGLFITSVSQFEEFYSLNGSAQTFLSLIPFMRESQEQFLRATLGDCYDHDFNEEQLKKIRGAIANFAVAKAAISGSFSIESNGFLLRFEVLPWEKVEQVQQSRLEKFHQDRMDIAMGYLNGVLEFLKALPCYQAPESVSEITRKNSGLFL
NHE_Leef_1	NHE_Leef_1_gene_16	12	43	hp		ND	ND	ND	ND		NA	NA	NA	NA	NA	NA	NA	587.667	1763	15631	17394	1	MIKVIVDDFVLDLSRNGVTTVDKNNIFRDTITKSYTYPFSLIVTKEIARAFGFILENNIYNYPTKIDVIVLVDNKYHNGYLKVFKIVNRTASVSLFYGIETLPVYDKKLKTLPFEIVDEHDVKLFAKTQNTKQWPEATHNFVTIKDPSFEGEESYDKYLGYVNNTLDGNFIANEFETIEEETTVANKNVMIPMPYLMEVLKVGYAQENKVIKGGFVNDVFNHKIVIVPETILERYFTALYNDSNFTTPTSNYVSGDVVYSQYDKTYPAAIEGTFKLYFKINLPATVSSYFKLTIMHNNKVVYAGAFKDTDVNIEEEFLINVDPGDSTGIVSVSLRLLEQQDSISDYNFFKYEHQAEKLNLFANKYQLANFMPDLTFRDFVNAVENLFNLDVDVQDNVVY…
GOV2_Station168_DCM_ALL_assembly_NODE_1833_length_41265_cov_31.413807	GOV2_Station168_DCM_ALL_assembly_NODE_1833_length_41265_cov_31.413807_gene_24	3		phage tail tape measure protein, TP901 family		ND	ND	ND	ND		NA	NA	NA	NA	NA	NA	NA	904.667	2714	15827	18541	-1	MAKPVTQRIKLYINGKEIDNTLTSIRKNLIRYKAAANKATQGSDDWKKYNKQVAQLEVEYNNARSAQNEFRKSTDLSTAGLKRGQKAVKKYDFSIIGLVSSSMLLTDAIQSGIGYVKEFISDSVTLAEEAKGIEYAFNQITNSAKILEESRKASKGLISDLDIKKATNQFKNFNLDLDQLPTILEFVSVRAAQTGASFENLFSSAIEGLSKESKLRIDNLGISTKDLNTELEKTPNFLEAVANIADREITKAGSILDDAANSQQKWNTSLENAKLRIGNLITKSGVIPFFQKIGSSLLNVVVAQEKHTNAISKEQVGLNTLVSKLLEAKDGTDDRKILMQQLIDKYPFYLKFLKDEKTDNDSLKTALNSVNEMYVKKLALTRVQSKLDEKQREQANKEA…
IMGVR2_3300001122_____JGI12148J13107_100002	IMGVR2_3300001122_____JGI12148J13107_100002_gene_43	3		phage tail tape measure protein, TP901 family		ND	ND	ND	ND	phage tail tape measure protein, TP901 family	3.64e-61	NA	NA	NA	NA	NA	NA	929.667	2789	27613	30402	-1	MAIRDTQFNLLIKINGKEVKNTLNGVGKELRSLRARTKNLTEGTEEWHRANKELAKTEKIYDDMKKNQRELLNDTKKNIAAQEDHNATLNEFGGNVSQMFSALKSGDLVGFREGMHGVAGGIKSAANAAWQFAKTPFGLIMVGLTGIVLAAKEWVKYNEAAREANAITQQITQLSGDTLDEARIRATAIENTFGTDFKETLNVAKNLVNAFGITYEEAFDRIEDGLVRGGSQNGEFLDSLKEYPRLFAQAGFTVEDFQRIVNEGIDLGIYSDKLPDAIKEFSLSVMEETTASREALENAFGKQFTDKLFKDLKSGSITVKDALGLVATEAENIGLNSQQAQQLTADLFRGAGEDAGGALVIFEAVNDALKDQADALTPLQQHLKDVADANRELEEAQND…
IMGVR2_3300001605_____Draft_10001254	IMGVR2_3300001605_____Draft_10001254_gene_11	3		phage tail tape measure protein, TP901 family		ND	ND	ND	ND	phage tail tape measure protein	1.08e-35	TIGRFAM	TIGR01760	tape_meas_TP901: phage tail tape measure protein, TP901 family, core region	3	332	3.7E-33	878.667	2636	5487	8123	1	MAALRGASKTINDFEQGIADLKAITGATGDDLEYLKKQAIDLGAKTKGGAIAVVEAYKLIASAKPELLEDVKALNAVTEATLILAQASGMELPKAATALTDAMNQYGVDASNAIPFVDALAAGAKYGAAEIENETESLLKFGAVARTSNIDIKESVGLIQLMAENGEKGAEAGTKLRNILLKISAPDALPKEAQEIFKELGIDMEFLKDKSIPVQQKLEALKPLLQDNANIVKVFGIENATAALNVLGHTDRLAELTSKMGEVGVASEQAAIKMDTVQGKSDLLASKYDSLILSVSTGGGAVSNFFKFWIDGASSALTGLTRLNSSWDELYEKAAGEGSAKGVKSFAERFNNLAGTGNDAEVAKSVKEAARNTLSTLKKSYDENEAAMAAHNPWALNFS…
IMGVR2_3300001605_____Draft_10001254	IMGVR2_3300001605_____Draft_10001254_gene_11	3		phage tail tape measure protein, TP901 family		ND	ND	ND	ND	phage tail tape measure protein	1.08e-35	Pfam	PF10145	Phage-related minor tail protein	37	236	6.0E-28	878.667	2636	5487	8123	1	MAALRGASKTINDFEQGIADLKAITGATGDDLEYLKKQAIDLGAKTKGGAIAVVEAYKLIASAKPELLEDVKALNAVTEATLILAQASGMELPKAATALTDAMNQYGVDASNAIPFVDALAAGAKYGAAEIENETESLLKFGAVARTSNIDIKESVGLIQLMAENGEKGAEAGTKLRNILLKISAPDALPKEAQEIFKELGIDMEFLKDKSIPVQQKLEALKPLLQDNANIVKVFGIENATAALNVLGHTDRLAELTSKMGEVGVASEQAAIKMDTVQGKSDLLASKYDSLILSVSTGGGAVSNFFKFWIDGASSALTGLTRLNSSWDELYEKAAGEGSAKGVKSFAERFNNLAGTGNDAEVAKSVKEAARNTLSTLKKSYDENEAAMAAHNPWALNFS…
IMGVR2_3300005080_____Ga0069611_10000122	IMGVR2_3300005080_____Ga0069611_10000122_gene_44	3		phage tail tape measure protein, TP901 family		ND	ND	ND	ND	phage tail tape measure protein	6.64e-59	NA	NA	NA	NA	NA	NA	1248.67	3746	30554	34300	1	MANNTTTQLTIRINGREVERTLNGMGRELQQLNRQVRNMNEADPNFQDRVRDIRTLRREYNGLREDIYGANNATNQFTEGLKGVGAGIVAAFSVDKVLEATRALYDNVERVRQLKSEISAITNLDGSQLRNATTGTISLAETYQKEEKEILISANAMSKQLSISYSTALDEIKRGFQEGADVSGDMLEQIKEYAPFIKEAGGEAKDLVNIIKAGVVDGVYNDKAIDAVKEGLLRIREMTPATRDAITNLGIDVDDMLAKIKSGQMSYMDAMLLVSKEMDKLGNKSTVTGQALADIFGGPGEDAGFKYISNLYKMNDGVSNLSRTQQEYNRVKDLELEASEKSAILFEALTGEGSKLNTMLTEGKLAAVEFATSLFGIKEARASDDIRDQQVSLKILQNE…
IMGVR2_3300012032_____Ga0136554_1000067	IMGVR2_3300012032_____Ga0136554_1000067_gene_4	3		phage tail tape measure protein, TP901 family		ND	ND	ND	ND	phage tail tape measure protein, TP901 family	2.65e-154	Pfam	PF10145	Phage-related minor tail protein	166	343	1.7E-9	947.667	2843	5256	8099	-1	MGRNNTEFNLTIKMNGKEIKNTLNGVGKELRSMRSRTKNLTEGTEEYYKANKELAKTEKIYDDMKKNQRELLNETKKNIDAQEDHNSALNDFSQGFGQLFSSIKSGDFVGAREGFNGITSGIKGATKAGLAFIATPVGAAIAALTVLFIAGREVFNFNKGLEVMNQELRALGVSSTEIGKVRDEIKATAETFDKEFKEIAKNAKSVSESFGISMSEANDVIARGLADGGAKNDEFLQSLGEYDEFFSAAGYSAQEFVDVINQGYELGIYKDKLPDALKEADLSLREQSKSTRDAIVNAFGATFTDDILKRINTGETTTKEALQEIAAEAEKSGLSMQQQAKLTADVFRGAGEDAGGALKVLEAVGKAATRELDGVAQANLELQEANEKLNKAQSELFGI…
IMGVR2_3300015214_____Ga0172382_10001576	IMGVR2_3300015214_____Ga0172382_10001576_gene_4	3		phage tail tape measure protein, TP901 family		ND	ND	ND	ND	phage tail tape measure protein	0	TIGRFAM	TIGR01760	tape_meas_TP901: phage tail tape measure protein, TP901 family, core region	98	431	2.2E-23	1399.67	4199	4767	8966	-1	MAGKGVNRSIRLFVNGKEVEHSVNNVRKTMNNLRREINATTKGSEEYVRKSAELRKVTKYFEEMKREISGLPTFFDKLSEKSKGIVAIFGVGFGLDRMASGVRKLIDLSAELADKQADVRKTTGMTKEEVRGLTQELDKLETRTSRTDLLSIAEEGGRIGIAKEEIGEFTEAMNKANVALGDTFGSASEVASVLGKLRFLYKETAEMGVSDAYNKIGSALNELGANGVASEQNIAAFATRVGALPNAFKPSIAASMALGASFEESGVDAEVAGRSYGILVQTAANNTAAFAKQMNLTKAEIEAMINDDPVEFFLKFTESFKGMDRSGVQMAKTLKDLGISADGVNKIIGAAANNNDRFRESIALSNQAMEEGTSLTDEYNVKNENLAATIEKINKTFIE…
IMGVR2_3300015214_____Ga0172382_10001576	IMGVR2_3300015214_____Ga0172382_10001576_gene_4	3		phage tail tape measure protein, TP901 family		ND	ND	ND	ND	phage tail tape measure protein	0	Pfam	PF10145	Phage-related minor tail protein	141	334	2.3E-12	1399.67	4199	4767	8966	-1	MAGKGVNRSIRLFVNGKEVEHSVNNVRKTMNNLRREINATTKGSEEYVRKSAELRKVTKYFEEMKREISGLPTFFDKLSEKSKGIVAIFGVGFGLDRMASGVRKLIDLSAELADKQADVRKTTGMTKEEVRGLTQELDKLETRTSRTDLLSIAEEGGRIGIAKEEIGEFTEAMNKANVALGDTFGSASEVASVLGKLRFLYKETAEMGVSDAYNKIGSALNELGANGVASEQNIAAFATRVGALPNAFKPSIAASMALGASFEESGVDAEVAGRSYGILVQTAANNTAAFAKQMNLTKAEIEAMINDDPVEFFLKFTESFKGMDRSGVQMAKTLKDLGISADGVNKIIGAAANNNDRFRESIALSNQAMEEGTSLTDEYNVKNENLAATIEKINKTFIE…
NHE_Leef_1	NHE_Leef_1_gene_22	14	46	LuxR family transcriptional regulator		ND	ND	ND	ND	response regulator transcription factor	2.62e-63	NA	NA	NA	NA	NA	NA	195.667	587	19714	20301	1	MINNCKSNQISAPLQIAGLFPSDNSIEFVGNRETKRTLWMRGGHVSYFTDLPTAEYNLVKEAYLKLPKAVAFCSAIHKELKDQVELFTYYMFGDLDATPDIKDGVLAPSENFRDKRNCPSLHWETKQITIDTYILTPRDLLMIDMMADDYKDAVIAEAIGVCHSHYDALKRKLFTYTNTQSKPALLLKAKEQNVI
GOV2_Station168_DCM_ALL_assembly_NODE_1833_length_41265_cov_31.413807	GOV2_Station168_DCM_ALL_assembly_NODE_1833_length_41265_cov_31.413807_gene_47	4		hp		ND	ND	ND	ND		NA	NA	NA	NA	NA	NA	NA	186.667	560	34837	35397	-1	MSLDTIALENMDFCANAESIPGVSPMDIYACPVSEFEAIIGLPAKDAVTTLEAAATIVGPHTFGAGKGFFKIAILPETGMVESSTEGEKGGKSIVNSFAATLPNISAKSKGFIRKFKNIPMIFIIPQLNGDNVQLGSAKSPAFMTEGTPSTGAKAGDPIGIPLKFADVQDCPAPVYTGTITEFTPV
IMGVR2_3300001122_____JGI12148J13107_100002	IMGVR2_3300001122_____JGI12148J13107_100002_gene_5	4		hp		ND	ND	ND	ND		NA	NA	NA	NA	NA	NA	NA	192.667	578	2110	2688	-1	MADCTDAIPLENLDYCPNTELAPGVSEVGVYVAAVADFDTIEKPADLTAGTDLENIATIDAAHVFKLDRGFFKVYINPDSGLVETAHGGEKGSISFNNSFTGTLQGTGAKTAGFLRKYKNMPLIIMVKERSGNTKQIGSELSPAYLIEVTGTSGQAAGDSKNTIVKFQDTQNYPAPEYAGTIQEFPAPDPQT
IMGVR2_3300001605_____Draft_10001254	IMGVR2_3300001605_____Draft_10001254_gene_40	4		hp		ND	ND	ND	ND		NA	NA	NA	NA	NA	NA	NA	194.667	584	26802	27386	1	MEFVHDIKLEEIGGTSIEPTGGFSHVDILLAPTRTFTNIAGVKPIEGDVLLDLATSAKDAAEITTDHTFAVGFGFAKFKAVQDKNGLESAMLGEKGGKVFENKLTVVVRGTDPETIGALRLLKNEQLIVLAREAGTGRYRQIGHARYAAELTEATPKIAPEYEGENGITFVFSDKNIVAAPIYTGVITMQPAVV
IMGVR2_3300005080_____Ga0069611_10000122	IMGVR2_3300005080_____Ga0069611_10000122_gene_13	4		hp		ND	ND	ND	ND		NA	NA	NA	NA	NA	NA	NA	193.667	581	9119	9700	1	MADPKKDCLENFIVEDVGQNCDTQEDIDAGTAEYCYYGLEAHVASTPIPDTTTDKSYAAAVTVSTAIEMITGKHFAKIDLQVDLNELKSNYVGNVGNQKINSNFECYIAGLSSQLVGMQKKLLNKRLILLVPDNNGNFWQIGTKLKPARINQFDIATGKTGEDNTGATVGVLCKTHLLKYTGAIPLAAVVPEP
IMGVR2_3300005080_____Ga0069611_10000122	IMGVR2_3300005080_____Ga0069611_10000122_gene_22	4		hp		ND	ND	ND	ND		NA	NA	NA	NA	NA	NA	NA	189.667	569	16532	17101	1	MSDLFDEILDNLWHEEVSNSCEEYDGGLQECEIFYCPYFHVNRFSIPLITGTFTSAGTITENITCKNRRSFERIEALADINDLTSTGDKSILKFYVLGVRGKLIGMKRIISRLPGIYIVRDNNGRMFVFGNNISPGRTTQFDISTGQKEEDNSGATITITSNMIFFEYTGVIPPYRESDFDSDFSFEFY
IMGVR2_3300005080_____Ga0069611_10000213	IMGVR2_3300005080_____Ga0069611_10000213_gene_13	4		hp		ND	ND	ND	ND		NA	NA	NA	NA	NA	NA	NA	193.667	581	9954	10535	-1	MDKNLFEEFEDRHWHDAVDDCDEDYFAGLQECEIFYCPAVHVTPFAIPRLEGTFESAGTIKENIACKNRRSFEKINALVDQNELTGDVSESSSKTSLSLYVLGLKGSRIGFSRKVSRYPGVYILRDANGRMWIVGNTLSPAFATFNLTSGKVSEDNSGVQVKLTSNIIFFEYTGSLPPYRESDFTDDFSFEFY
IMGVR2_3300005080_____Ga0069611_10000213	IMGVR2_3300005080_____Ga0069611_10000213_gene_25	4		hp		ND	ND	ND	ND		NA	NA	NA	NA	NA	NA	NA	193.667	581	20145	20726	-1	MAEVKKNCWEDEVVEDIGLCPQEDVDAGIAEEIYYAPAEHIKSIPAPAAATDHASYVTIAEPIVMETGKGFAKMKLQVDLNGLKAALVGNKGNKKVQTTLEAFIAGFKAQLVGFQEKYKNARLVFAIPDGNGNTWLIGDKLKPARFENFDLDTGKTNEDNNGATLNIVANKGPRLYTAELPMANAAVGPPVGG
IMGVR2_3300009508_____Ga0115567_10000451	IMGVR2_3300009508_____Ga0115567_10000451_gene_37	4		hp		ND	ND	ND	ND		NA	NA	NA	NA	NA	NA	NA	193.667	581	26057	26638	1	MSVECEDVIPIENLDSCPQDEVVAGISEVGVFGSPIKDFLSIAKPKDLKTALTNEELATIAEAHTFKEGKGFHRVDFIPFSGSVDSVQVGEVGSISMENSLGAAVKGTNARVAGYMRRYTNVPMLYIIREKNGDVKQIGSELSPAYIAEVGATSGKKPGEAKQTVIKIKDTQAYMAPNYAGTIQEFPAPAPVV
IMGVR2_3300012032_____Ga0136554_1000067	IMGVR2_3300012032_____Ga0136554_1000067_gene_26	4		hp		ND	ND	ND	ND		NA	NA	NA	NA	NA	NA	NA	190.667	572	23470	24042	-1	MVEDCSEIPLENIEFCPSDEVNAGVSEVGVYAASVSEFSTIEKPPSLKVATDLESCATIEGAHAFVDETNGGFHKLQINPDSGMIETVQLGTKGNISFQNSFTFALRGTAAKVAGYARKYRNEPMIYIVKEKNGDVKQIGSQDSPAYMVELAAGSGQAPGDPKQSQFIIRDSQNYPAPEYAGTITEFTTA
IMGVR2_3300015214_____Ga0172382_10001576	IMGVR2_3300015214_____Ga0172382_10001576_gene_23	4		hp		ND	ND	ND	ND		NA	NA	NA	NA	NA	NA	NA	203.667	611	18717	19328	-1	MKINTPITSIFETVNYEEISYCNTEEFSGGLVETEIYYCPIKYIDFLKIPGIYGGFEVAGKVTQRIICKPNYGFKKMKALLDTPEFDSGLDGSIGRKDSKTDFELQLLGVRAKLIGFSSRMRNIPMVFIVKDRNERFFIVGTLISPAYISSLNFVSGKKYEDDAICTLKLSTAASIYEYQNEIPVYVPPVEGDFDSDFHSDFD
IMGVR2_3300015214_____Ga0172382_10001576	IMGVR2_3300015214_____Ga0172382_10001576_gene_32	4		hp		ND	ND	ND	ND		NA	NA	NA	NA	NA	NA	NA	197.667	593	26819	27412	-1	MGWLINLLKFIIMADDCLENFQHEEILNCPNDDLQAGLAEGEIYYMPADFIASMEMPTETTFEGSVTITEDIEPIVGKGFQKLRCQVDMNSLASALVGNPGNKKDQSTLTIFLPGFRAKLLGFKKQMKNIPATFIVKDRNGNQFLIGTTLIPARLDNFELTTGQGNEDDNGGTATIISNSTVYAYTGNITEQPTPTP
NHE_Leef_1	NHE_Leef_1_gene_41	1	48	protease ClpP /major capsid protein(VirFam)		VOG4573	8.6e-17	hypothetical protein [n=31]	Clp protease [n=28]	S49 family peptidase	8.21e-52	Pfam	PF01343	Peptidase family S49	133	276	1.5E-17	429.667	1289	30708	31997	1	LKNKKTLASVIGNSWFVSPEFIGEYLPMLSGFLQNKDLKPFFDNDTPVFSIQDNMNGNSNTNSSNRIGIINLSGIVFKNDQLCGPIGTTSMISTMKEWENNKMVDSVLFFTSSPGGEASGTRRFAKFIKNYSLPTASYIDGVAGSAAYYIVSATDKVFMEPDADLVGSIGAMTSYKNIDKYLEKQGIEMIDIYAESSFDKNLVSRKAKEGDFTLLQESLNPLATKFENDVKSFRPELKDEACHGKVYGPEDALNVGLIDSLGSFEDAISYLNTQANSNTNPKQNAKKTTKMNTKYNALEAVLDTTFEVDDTKNGVLLTEEEAGKVDSKISDLQTELQTVTDAKKLVDDVIIGNTTSNTAIVDEVNTVLELEGDAKVTDVATAFTAMKSKIATLGGEAGA…
GOV2_Station168_DCM_ALL_assembly_NODE_1833_length_41265_cov_31.413807	GOV2_Station168_DCM_ALL_assembly_NODE_1833_length_41265_cov_31.413807_gene_42	5		hp		ND	ND	ND	ND	Uncharacterised protein	2.19e-132	NA	NA	NA	NA	NA	NA	500.667	1502	30356	31858	-1	MKRNKVYLNNAQIAAAFSIQKQKYLEWGRGTGKTTYLGYDTSQVLKQLPRASGAMVGSTYSQILSRFLPALKEGLEMFGIYENIDYVVGSMAGKKIGFKMPFQSPDAFNNIMHFSNGFIYQFVSLDHKDSGRGLNSYVIRGDEAALFDDEKLAINVKNTNRAKKEIFKNAPLLHSEIFTSSTPLTKKGKWFTDMEEYARQNPKDAIFIKATAHCNLHNLRADYFEYMKQAYTNDVIYNAEMLNIRPKEITDGFYAQLNPDIHYYTNFDNSYLETLDLKKLDGSNFNCKQDADLDPTQPLTISVDWGANINTLTVSQLQNKEYKVLKEFYVKSPKILDHLFLEEFIPYYSSYTNKTVNFYGDRSGNSRVANSKFTFAEQAAKLLRDAGWKVNLMTVGNNP…
IMGVR2_3300001122_____JGI12148J13107_100002	IMGVR2_3300001122_____JGI12148J13107_100002_gene_60	5		hp		ND	ND	ND	ND	Uncharacterised protein	9.83e-121	Pfam	PF03237	Terminase-like family	34	189	7.0E-8	516.667	1550	41964	43514	1	MAKKIRGKRGKITLNFAQMVAIMAKAKVKFLEWGRGTGKSTILAYFMLMMVKHLPRATFILVGNTYAQVLSNTLKSTKAALEFFGIYEDIDYVVGSSQGKRMGFKMPYEKPNHWKNIIHFSNGTVFQLVGLDNPNSSNGGRGINSSGILADEAALLDNEKLSINVKNTNRASKSGIYGDSPWLLSETYVSSTPLTKKGKWFIDGEELARKQPDKYFFHSATAHWNLDNVRSDYFEYMRDSYSSELIYNAEMLNKRPKEIADGFYPQLTEDHYYTNKDNDYLESIPLCDINGDPLTNDDKHFNSKQDADVIKSEPLIISVDWGANINAMTVHQLQDNTWYVLKEFFVKSPKILDHLFIEEFLPYYSSHQNRTVYFYYDRTGNNRTANSKMTFADQAKEIM…
IMGVR2_3300001605_____Draft_10001254	IMGVR2_3300001605_____Draft_10001254_gene_51	5		hp		ND	ND	ND	ND	Uncharacterised protein	3.79e-120	NA	NA	NA	NA	NA	NA	510.667	1532	32601	34133	1	MKKRKISKYREIQLNAIQLMAFLAVTVFKKTKIFLEWSRGAGKSFILAFFMKKMVKQMPGAAFSLVGCTYQQILSKTLPSTKEGLAVLGIYQDVDYVVGKCGDKYGFAMPFQSPDSWKNIIHFSNGCIFQLVGLDNPNSGRGLNIFGFLNDEAALSDEIRLYNNVKTTNRAKSKRFPKATLLGCEIYASSTPLTKKGRWFTDMEAKIKNKELKRPEKYIYLKASALVNKMNLRAEWFDEMRDEAPSDLIYNAEILNIRPKEILNGFYPQFSPKNLYTDYNNDYLVPLTEDYTKSDLNCKQDNDIDKGKRLILSIDWGLFLSAVISQDLQTEYKVLNEFFKESPDIIDDLINEFCDYYEPLPKEQKRLYLYYGHDGNKKRDKSNETYGDEVVRLLKGRGW…
IMGVR2_3300005080_____Ga0069611_10000122	IMGVR2_3300005080_____Ga0069611_10000122_gene_18	5		hp		ND	ND	ND	ND	Uncharacterised protein	5.81e-141	NA	NA	NA	NA	NA	NA	493.667	1481	12058	13539	1	MSKKGKKFKLYRAGRGAGKSTVLGWDMMMLVSLMPRATGILVGETYQQILSRTLPSTKEGLEKFGVYEEIDYVVGRKGKGFRMPFQAPNNWNNVIHFRNGTIVVLVSLDMPNAGRGLNSYWVIGDEAALFNKERLFNNVQTTNRSYKEEFSKCPLINSEIFATSMPLTKQGKWILEMEKIYREDKFYMGKSVYIKAPSKVNKQNLTDGWLERMEAEAASQILFDAEINDIEPPSVLNGFYKFWSIANQYDLSYDVNYLLETVGIDYSKKYNTCRQDADLIPDEPLSISIDPGQNINSMTVWQYNDIKFEEKCINEFFVKGKKDHTDLIKDFDMYYAIHRERQNTVYLYHDVSAYKEKDKNNVQIAEQITSQLRELGWRVVNMTPNTNNPGHDAKYNVLN…
IMGVR2_3300005080_____Ga0069611_10000213	IMGVR2_3300005080_____Ga0069611_10000213_gene_18	5		hp		ND	ND	ND	ND	Uncharacterised protein	1.53e-135	NA	NA	NA	NA	NA	NA	511.667	1535	14030	15565	-1	MKARIKTKIVTELNPFQAAAVLATKLGIKNKTYLVARGGGKSTVLGWDMMSCVRAMPRSTGILVGETYQQILSRTLPSTKEGLEMFGVYEGIDYVVGKKGPGYELPFQSPERWNNVIHFRNGTIVILVSLDMPDAGRGINSYWVIGDEAALLNKERLFLNVQTTNRAKKSFFEKCPLLNAEIFASSMPLTKKGKWLIEMENVYKTNPEYKGISTFLRAPATVNIKNLSKNWFGRMEANASSRIHYEAEILNIEPPSVLNGFYMQWSQDIHTYGNASDLDYLLEDVGTAYVPKKHDNCRQDKDLNWYQQLEISIDPGEGINSMTVWQKDYENNIERCIKEFVVKRPKDYEDLVKEFDLYYLDHKNRVRNVILRHDAQAFKERDKNNELIANKIVAQLQSL…
IMGVR2_3300009508_____Ga0115567_10000451	IMGVR2_3300009508_____Ga0115567_10000451_gene_41	5		hp		ND	ND	ND	ND	Uncharacterised protein	4.07e-135	NA	NA	NA	NA	NA	NA	504.667	1514	28357	29871	-1	MVINKKKVQLNLAQAMAWKAKQKVKYLELGRGTGKTTFLGFDSLELVKQMPRASFAMVGSTYSQILSRFMPAIKEGLELFGVYENVDYVVGSMAGKRMGFKMPWQSPDAFNNIWHFSNGCIFQFVSLDHKDSGRGLNSYAIRGDEAALLDEEKIAINVKNTNRALKDVYKKSPLLHSEVWTSSTPLTKKGRWFTEKEKAALKDPKKIYFLKATAKVNLHNLRPDYFEYMRDSYRDDVVYNAEMLNIRPKEITDGFYPQLTADHYYKDYDLGYLETVPPLKDLSGRSFNCKQDLDLQKGKRLIISVDWGASINSMTVSQLQDDTYRVIKEFYVKTPKILDHLFLEEFIPYYESHNCKEVYFYYDRTGNNATANSKLTYADQARAILKDNGWKVFTMTTGT…
IMGVR2_3300012032_____Ga0136554_1000067	IMGVR2_3300012032_____Ga0136554_1000067_gene_20	5		hp		ND	ND	ND	ND	Uncharacterised protein	2.77e-132	Pfam	PF03237	Terminase-like family	31	156	1.1E-5	506.667	1520	18490	20010	1	MKARGRKKITLNLPQIIAVMAKQKIKFLEWGRGTGKSTILAYFMLMMVKYMPRATFILVGGTYAQVLSNTFKSTKKALEFFGIYEDVDYVVGSSQGKRMGFEMPYEKPNHWKNIIHFSNGTVFQLVGLDNPNSSNGGRGINSSGILADEAGLLDNDKLAINVKNTNRAIAKSAIHGDNPFLLSETYISSTPLTKKGKWFTNGEDLAKKHPDEYFFHSATAHWNLDNVRPDYFQYMKQSYSSELIYNAEMLNKRPKEITDGFYPQLTEDHYYTNFDNNYLEGVPLTDISGKTFNCKQDLDVIKNEPLIIAVDWGANINAMTVHQQQDDVWYVLKEFFVKSPKILDHLFIEEFIPYYSSHLCKEIYFYYDRTGNNRTANSKMTFADQAKELLESHGWTVYN…
IMGVR2_3300015214_____Ga0172382_10001576	IMGVR2_3300015214_____Ga0172382_10001576_gene_27	5		hp		ND	ND	ND	ND	Uncharacterised protein	3.48e-134	NA	NA	NA	NA	NA	NA	509.667	1529	22196	23725	-1	MNLRRKTIKDIELNPPQAAAVCAVEIEKKNKIFLKMGRGTGKSTIHGYFIKEAVSQMPGSTGLLVGPSYKQLKSVLLKSIKTGLSFFGILQDVHYVVGRQGKGFEKPVDSPDNWHDVLHFHNGTVVQMVSMDLADSGRGFNADWVVGDEAALFDSVRYQVNVAAANRAKKEIYSNSSLLNAEILSSTVPLTKKGRWFSEREAISMKPENKASHAYIKASTHWNLHNLKDTYLKEALETSPSQMHYDAEYGNIDPPAVLNAFYSFFNEDHHTYEKRYNIDYFSKIKEYDSSLHNNCNQDEDLIRGVPITISVDPGSNINSLTVWQYIHTLHEERTLKEFFVTKPHDYDDLLVNFDAYYESHKATNNTVYLRHDAQAHKERDENDKTIAHRMETKLRQLGW…
NHE_Leef_1	NHE_Leef_1_gene_18	45	58	DNA-binding protein		ND	ND	ND	ND		NA	NA	NA	NA	NA	NA	NA	72.6667	218	17926	18144	-1	VLQIAKNQNISYENLIRFVISYSNFKGKQKESSLQSDAIDKILTRYPDVDLQWLITGKETKQAEKKQNFNRR
GOV2_Station168_DCM_ALL_assembly_NODE_1833_length_41265_cov_31.413807	GOV2_Station168_DCM_ALL_assembly_NODE_1833_length_41265_cov_31.413807_gene_40	6		hp		ND	ND	ND	ND		NA	NA	NA	NA	NA	NA	NA	258.667	776	28953	29729	-1	MDIHINIPTTWNDLSETQLKNIVFQIECYHFEIRENADAELEIRTRLFIACAKELLRGNSYKNIKAALTEILPTQYGGYTTFLFEKNTRTIFTEKIKIKGIPFYGPDVRLRNITIGELSFADSLFYNWRTSHNTTYLNALCATLYRTTDANSTEIDKRKPFNKLLVDKTILDFSKVNYKTKLAIAYTYEGCRNHLMETYKNVFPKREHQQKTLSNKYVPFGEIIIDKIKGDPSKLKETQNLMATEFLSIYDKDIRDIK
IMGVR2_3300001122_____JGI12148J13107_100002	IMGVR2_3300001122_____JGI12148J13107_100002_gene_46	6		hp		ND	ND	ND	ND		NA	NA	NA	NA	NA	NA	NA	268.667	806	31546	32352	-1	MKLNIKLPKSWNELSEKQLQHIAEGLEYFRKLPEEKQAQPKFIQKLYLHFIKNLLRENSWFKVRIALRQIPPATYLDHLQFLLNENKRHQFPKAFKIKGETYFPPAIRLQNVKMKEFSFADSVFYHWRETGNKNYLDLLCVTLYRQKGSDSEIDQRKPFHKIVVQNELKNFSKLSYRQKLAIAYAYEGSRNYIIGLYPHVFPKPIEAAQDPEQPKTQPVKPTYTPFGKLLHHKVNFDPSKLRETEELTINEFLSVYENELVEIEKQKK
IMGVR2_3300001605_____Draft_10001254	IMGVR2_3300001605_____Draft_10001254_gene_5	6		hp		ND	ND	ND	ND		NA	NA	NA	NA	NA	NA	NA	268.667	806	2518	3324	1	MKIKFDIPISWNRLSDSQLLKAAVLFFSPKEAFLFDYNLLKIMVNHKWYKPWLIGKIILLFKNVPLTKIKKYYGFIYESQNLTRFIPSVKIRTKWYKKAIKYYAPADRLTNLSIGEFSLCEDLYLGYLRNCKNADANYGQSYLIYLFAVLYIEKGLSTRPVFRKENLENYVAAIQNVPKKYVYACLLSYKGCRDAITTNPKYKHIFPNKKTEAKTELKIPSSSGFSDIILSFSGKLFGDYDKTFTTNLYTFLDGYEIALKNIPKETKK
IMGVR2_3300005080_____Ga0069611_10000122	IMGVR2_3300005080_____Ga0069611_10000122_gene_33	6		hp		ND	ND	ND	ND		NA	NA	NA	NA	NA	NA	NA	274.667	824	25403	26227	1	MEIDFEIAENWNKLNFYQAKEILYLIHNTIKIDDKTRQKLLSILFVDENPLNETYSSNLKCQKYAKLLRQTTPAEIEKQFHPLDFIFSELTWTKFPEFVEINNIKYFGPSNRLANLTIEEFSFCDHLFFDWQTKKNSQYLDILITALYRPLSITNAIDDKREAFSRHNLSLRSSILPLLDEKTKLIIGYAFQGSRSIIIDRFPILFPKQKFKKSKPKVIKYKPFTAMINTMVLGENQPLGSLHEIKLTNVNEFFEIVEETIIANRKRQEALKKK
IMGVR2_3300005080_____Ga0069611_10000213	IMGVR2_3300005080_____Ga0069611_10000213_gene_5	6		hp		ND	ND	ND	ND		NA	NA	NA	NA	NA	NA	NA	279.667	839	2150	2989	-1	MEYDISVAQKWNDLNFYQIGEIAKLFMSDKKMKKEEFQLLLLTILFVDIAVGSEGYEEKAASFNVLINEVNLVKLDENDQEYLFQYIEFLEKSMDLTKFPPSVELDGKVYFGPANRLSNITIEELTFADHLYFDWMTKKRQIDLDRLVTVLYRPESRVENLEDRREVFSRQTLVDRGSILPTMDESLKYAIGFAFKGSREAIFAKFKIVFPSIKSKFKGKERKPIRYKSFNPMITSMAMGESSPLGNLHDVKKTNAVDFFEVVQETIIMDRKRKEQLKS
IMGVR2_3300012032_____Ga0136554_1000067	IMGVR2_3300012032_____Ga0136554_1000067_gene_7	6		hp		ND	ND	ND	ND		NA	NA	NA	NA	NA	NA	NA	275.667	827	9105	9932	-1	MKITMSLKLPTTWNAIPEKNYCKISKSLHFYRKFYDTMPDGKAKERFTIKLIATLVNRLLKSNNFFKRKIALVQLPLQEYEQYVSFLLTASQRTVFPKSFKRHGNIYIKPGDRLKNCSIGEFAFVDTMYFQYLQTYNENYLLLLIASLYRPKQKEKSLDDQRIPFSKNYVQEHADYFKFLPRAKKIGILLAYEGCRNYMAKIYPNVFPKPTQDEEGQKKKEQKYTPFKTLIQYKIGFDPSKIDSVNKVNAHDYLSNWENELKEIKKQKSHHEIRS
IMGVR2_3300015214_____Ga0172382_10001576	IMGVR2_3300015214_____Ga0172382_10001576_gene_14	6		hp		ND	ND	ND	ND		NA	NA	NA	NA	NA	NA	NA	279.667	839	12765	13604	-1	MIFRKKDKTINFNIPTTWNELNPWQRNNIASLVYRSKNGDTGIFFAVIYYLFVSQPWWTWKGFKENRRFLYFTQQVPIRQYMQYADFIFKDLNLTKFPRYVKIKDQKFYGPADRLANLTMEELAITYQFYFNWIVNKSDIDLDRLIVALYRPYSKKTIGDVREAFSEHTMNERSGILPKIKVEQKIAIGFAYKSSTELIFSRYKELFPPPKSSKKKEDAKPKFSSFVPMMRMMAMGEDKPLGDYEKVRKTNVNMFFDIAQETVRLERKRQLELAKLKRK
NHE_Leef_1	NHE_Leef_1_gene_44	4	60	hp		ND	ND	ND	ND		NA	NA	NA	NA	NA	NA	NA	187.667	563	33666	34229	1	MSQDTINTDNLDFCANTENVPGVSPMDIFACPVSEFLTIDKLPAKDAVTDLAAAATIVGPHTFEEGKGFFKISVLPETGMVESSAEGEKGSKSWANSFAGTLPNISAKSKGFLRKYQNVPMIFVIPQLNGDNVQLGSATSPAFMTEATPSTGAKAGDVVGVPLKFADVQGCPAPIYDGTITEFTPAV
GOV2_Station168_DCM_ALL_assembly_NODE_1833_length_41265_cov_31.413807	GOV2_Station168_DCM_ALL_assembly_NODE_1833_length_41265_cov_31.413807_gene_35	7		hp		ND	ND	ND	ND	RtcB family protein	8.67e-39	NA	NA	NA	NA	NA	NA	443.667	1331	25211	26542	-1	MGKVIHHGDVAFGMGSGAAFAFSDTKEKHTVINPNDKNTKPFVPWGADNKYPDTFLGALRLNGSGGAGLRFLKATHYGQGFNFYKEATEDGKSKKEVIALKDLSNDIKEFWKRNRMSRFWNEHIADLETFSLAQPEFILSKDFSKIYSTRRLQSSKCRYQPINPATGLIENIYYSHQWDSNTDVTSEFVRTIPVIDSYWSADQVKEYCKKKKIYKFVMPTFYPLMNETYYPDTDWHAVFHNGWMDVANSIPEFKKALFNNQLNIKYVVHISEEYFKRTYGGDWLEYTPEKRKEIRDQLTDAIDEHLSGNKNAGKSIQSVTYLDRDNNWIEGIKVEPIDNKLKDGAYLPEASAANSEIMFALGVDPSLLGAGIPGGKMNTGSGSDKREAFSILTSLFKGK…
IMGVR2_3300001122_____JGI12148J13107_100002	IMGVR2_3300001122_____JGI12148J13107_100002_gene_57	7		hp		ND	ND	ND	ND		NA	NA	NA	NA	NA	NA	NA	448.667	1346	39568	40914	-1	MTHVKHINEHLSYGMGTTAAFQIDSKKDHTYIKPEEKSENSGGKIAKWGDDNRYPQNFLATVRKNGAAGASYRFLKATHYGQGFKLHRLDTSDDGKEQKQIVPVSSIPEIAEFFKRSKMQRMWIESIHDLETFNLGYPEFVLSNDFNKIYTVRRQPTAKWRFELINPKSGLIENAYFCHNWKTSTDPDDKTYVRKVPVMDSYFSAEEIKDYCKSKKIHKFVMPIFYPLMDEVYYPEPDHHSPYRNGWMEVVNNIPEYKKAFSKNQLNIKYMVYISEEYFLRTYGSDWDKYKLDKKKEIRQNLTDSIDDHLSGNKNAGKSIQTTVFKDREGKWVKGIEVVPLETKNDGDGKGLLDAGTGNQEIMNAIGTDPNLMGTGIPGSKLGGEGGSNKREAFSILNS…
IMGVR2_3300005080_____Ga0069611_10000122	IMGVR2_3300005080_____Ga0069611_10000122_gene_20	7		hp		ND	ND	ND	ND		NA	NA	NA	NA	NA	NA	NA	457.667	1373	14241	15614	1	MSIQKISKGIYLGTEVGFSFDSMKIASSFQPVSKPTNIPVDTSLVETSSAKGKKIVSWGSGNTGPKKMLEQLNKIGSAGKALEISSDAHFGTGLSVYKETDDGKKQTIPFRMHPKLAAFDKDNNWNLFYAETIPDYECHEMMPVEFCLTNNYLEFSYIKRHDPNHFRYEEMNLNTGRIDNAYLNADWENYKDNVTHIIPLFTQYDTAEYIKEECKRRKLTRIMICYHAAKNGELYYNLPRWQAPFRNGWADIILAVPEIKKRITEQQLNIKFLIHVSDDYFRATYGKNEKQEFVWDTMKEEEREAEYNDLIDTIDDHLSGIKASGRSLTVPMIKNAFDQKSIKSVEIERIDSETKDGALLAEAAAGHQEFFIAKGVDPCLPGASIPGTAYQSGSGSNKR…
IMGVR2_3300005080_____Ga0069611_10000213	IMGVR2_3300005080_____Ga0069611_10000213_gene_16	7		hp		ND	ND	ND	ND		NA	NA	NA	NA	NA	NA	NA	457.667	1373	11962	13335	-1	MIQELSEGIFVGESGAFFIENYSASSKSSKNEEQSTLIKVNKSEIDTEKTKTSEVVSWGPSNSGPKKVLELIAKIGVAGKAVQVATAAHFGTGLSIYEEDDKGELIKKPFRAVPGLNEFDKRNNINLFYSEFINDLEIHDLGFVEFCLLNNYEDVRLIKRHDPIFCRFEVMNESTGKIENVYLNPDWTNYDEKYTSKVPCFSQYDYWEDIKEYCKQKGYRKFIIPFHYVKNGVIYYNKPMWHAPLLNGWADIILSVPEVKKRIAEQALNFQYLVHISEKYFIRKFGKNKHKENEWEKFTPEERKNKTREVVTAMDKHLKGKEAAGRSMMVPMVKGPDGKEEKTIIIEPIENKIKEGAMLPDASAGNTEILFAKGIPPAIVGVAIPGSNNGGRSGSDIRE…
IMGVR2_3300009508_____Ga0115567_10000451	IMGVR2_3300009508_____Ga0115567_10000451_gene_44	7		hp		ND	ND	ND	ND		NA	NA	NA	NA	NA	NA	NA	445.667	1337	30885	32222	1	MTHIIQQNKYLSFGLGKTAAFRIDSSKETHSHIPVEEKGSSKIAKWGEDNLYPERYMKEMKKNGASRTSHRFNRAAHYGQGFKLWRQDSTDDGKENRKVVPISSVKEISDFFKQNKMHRVFTEVIADLEMWSLGWPEYILSNDFNRIVSVRRFQTYKMRYETINPKTGLIENCYYAHKWNSGLNQDSPFVQKTAVIDSYCSAEQVKEYCKAKKIHKFFMPIYYPLIDEIYYPEPEQHSVFLNGWMTVVNQIPEFKKNYSEKELNVKYMVYISEEYFLKMYQDDWENFTPTRKQEIRQELTNKIDEHLSGNKNAGKSIQSVVFKDENGDWVKGIEVVPLKDGNTSEGKGLLDSSAGNSEIMSAWGVDPNLMGVGIPGGKINGSSGSDKREAFSIVNSLFK…
IMGVR2_3300012032_____Ga0136554_1000067	IMGVR2_3300012032_____Ga0136554_1000067_gene_17	7		hp		ND	ND	ND	ND	phage portal protein	9.75e-11	NA	NA	NA	NA	NA	NA	446.667	1340	16114	17454	-1	MAKVIQQNENLHFGLGQVAAFEIYDSKENHTTKKLEEAFTSGKIAKWGDSNTYPQEFLRTLKKNGAGGSSYRFLKAAHYGQGFKVVTIDTTDDGKEDKRIVPLKSQPDLFQFFRQSKMNRFWVESIADLETFNIAFPEFILSNDFSKIVSIRRQPTPKIRFEKINESTGFIENVYFCHNWKTSTKEDSQYVQKIACVDSYATAEQIKEYCKQKKQHKFIMPIFYPLMDEVYYPEADHHSVYRNGWMDVVNSIPEYKKAFSKNQLNIKFLVKISEEYFLRTYGNDWEKFSTDEKLRIRKSLADDIDNHLSGNQNAGKSIQVTVFKDREGKWVDGIDVKPIETKNNGEGIGLLDASGGNSEIMSAIGVDPNLMGVGIPGGKLNGGSGSDKRESMSIVNSLF…
IMGVR2_3300015214_____Ga0172382_10001576	IMGVR2_3300015214_____Ga0172382_10001576_gene_25	7		hp		ND	ND	ND	ND		NA	NA	NA	NA	NA	NA	NA	450.667	1352	20231	21583	-1	MSMKEVAPGVYLGKHSVVKFSSLSDTGEAQPTEITLKTENAETAGKFKIAPWGESNTEPQNILKQIGDIGVAGRGILTNVYAHYGTGLNLYEEDELGNKQKVGYKKYPAFVEFDKINYANQIALEFIHDFECFSMGFVEFVISRDFNRVNRMKRQPASFCRFEVMNEKSGRIQNVAINANWSSPDHNFTQVVPCFSMYDYFDDIKAYCKKKKIYKFIIPFFAPRLGEVYYNKPFWTAPLKNGWADVVLSVPAVKNAIAKNQTHFKYLIHVSEKYFQISNGTDKHNGYVWDSFSAKEKIKKKRELIDALDAHMSGVEAGGRSLTVPMVPGMDGKPEETIKIVPIDDKLKDGAYLPDASAANTEILFALGVDPSIVGVGIPGSSNLSGSGSDKREAYTILC…
NHE_Leef_1	NHE_Leef_1_gene_17	23	68	integrase		VOG0275	3.4e-20	integrase [n=365]	putative integrase [n=46]	site-specific integrase	1.57e-71	Pfam	PF00589	Phage integrase family	2	142	5.4E-16	157.667	473	17391	17864	-1	LLCYYCLIRRTELTKLKVGNINLENQTLYIDSEESKNRKNATITIPTQLLNPLKKHLEGANKLYFLFSKDGVPGTVPLVPNSITKKWSYMRTKLGIDKNIHWYSLKDSGITDLLRAGVPLISVRDHARHYSSAQTDTYTPKDMRQADPEILKSKINF
GOV2_Station168_DCM_ALL_assembly_NODE_1833_length_41265_cov_31.413807	GOV2_Station168_DCM_ALL_assembly_NODE_1833_length_41265_cov_31.413807_gene_36	8		hp		ND	ND	ND	ND	Uncharacterised protein	2.11e-15	NA	NA	NA	NA	NA	NA	116.667	350	26542	26892	-1	MLAETIYLKDVLQQMKTPDKDGQAVPFSMKTRTLNRYTKQGGKLKTYPEARLVMKEKQERITDVIALRSMAPRVIKERKNPHHFDNKTRNIRLANGEKRKIHIRYIIDFNDKKVIY
IMGVR2_3300001122_____JGI12148J13107_100002	IMGVR2_3300001122_____JGI12148J13107_100002_gene_58	8		hp		ND	ND	ND	ND	Uncharacterised protein	1.89e-14	NA	NA	NA	NA	NA	NA	117.667	353	40914	41267	-1	MKETVYLKDVLEEMRTPNKEGRAIKFDIAVRSFNKYSKEGGKFYRYENAKLVMNEKGNDPDSIYALQNFKPSEKREIVKKNPNHFSNKTRNIKLENGQIKKINIKYIIEFNGKHVIP
IMGVR2_3300005080_____Ga0069611_10000122	IMGVR2_3300005080_____Ga0069611_10000122_gene_19	8		hp		ND	ND	ND	ND	Uncharacterised protein	2.61e-13	NA	NA	NA	NA	NA	NA	114.667	344	13897	14241	1	MKNTIFLKDVQAIFDKKFQDGKPVPFDLVVFKYSRTNKTGGDLRVYNDVVKPTNEQIKRSGFNKKTIESILNEKPSRNPNHFKNKTRCIKLPTGEIRKISLICIKSINNLEMIY
IMGVR2_3300005080_____Ga0069611_10000213	IMGVR2_3300005080_____Ga0069611_10000213_gene_17	8		hp		ND	ND	ND	ND	Uncharacterised protein	4.36e-64	NA	NA	NA	NA	NA	NA	112.667	338	13335	13673	-1	MENQIFLNEVLEQIDSNYPNGEPMRFDIEVFTFNRNNKEGGKLNFYRNAKKLVSSFSGRKLTLEEKAMQKNKLRKSPNHFENRTRNIETTEGKKVKINILFIRKFNGLKVIY
IMGVR2_3300009508_____Ga0115567_10000451	IMGVR2_3300009508_____Ga0115567_10000451_gene_43	8		hp		ND	ND	ND	ND	Uncharacterised protein	6.4e-15	NA	NA	NA	NA	NA	NA	118.667	356	30529	30885	1	MVEESIYINEVLEIMRTPNKEGRAVKFDISYRTLNRNSKTGGKLKYFENAKLVMQEKAMDPHSIYALQNFKPSEKKKVIKKKPNHYDQKTRNIRLENGEIKKVHYMYIETFNGKKVLY
IMGVR2_3300012032_____Ga0136554_1000067	IMGVR2_3300012032_____Ga0136554_1000067_gene_18	8		hp		ND	ND	ND	ND	Uncharacterised protein	9.11e-17	NA	NA	NA	NA	NA	NA	117.667	353	17454	17807	-1	MNGTIFLKDALTEMRMKTSEGMAVKFDISVRSYNKNSKEGGKMYHYINAKLVMEEGNLTKEEKEINSLKFKKSTQKRIQKNPLHFNNKTRNIKLEDNNIKKININYIILFNGEKVIY
IMGVR2_3300015214_____Ga0172382_10001576	IMGVR2_3300015214_____Ga0172382_10001576_gene_26	8		hp		ND	ND	ND	ND	Uncharacterised protein	2.03e-22	NA	NA	NA	NA	NA	NA	112.667	338	21583	21921	-1	MKKEISIDEVLKSMDAVDENGRPVSFDLEVRTFSRQNKTGGNMRFYNGVRKPVAKVFQKAKTDIEKLFSQEKERKNPYHFANRTRNIELADGSIKKVNYLFIIKFNGKKVVY
NHE_Leef_1	NHE_Leef_1_gene_17	23	68	integrase		VOG0275	3.4e-20	integrase [n=365]	putative integrase [n=46]	site-specific integrase	1.57e-71	CDD	cd00397	DNA_BRE_C	1	139	7.10435e-12	157.667	473	17391	17864	-1	LLCYYCLIRRTELTKLKVGNINLENQTLYIDSEESKNRKNATITIPTQLLNPLKKHLEGANKLYFLFSKDGVPGTVPLVPNSITKKWSYMRTKLGIDKNIHWYSLKDSGITDLLRAGVPLISVRDHARHYSSAQTDTYTPKDMRQADPEILKSKINF
GOV2_Station168_DCM_ALL_assembly_NODE_1833_length_41265_cov_31.413807	GOV2_Station168_DCM_ALL_assembly_NODE_1833_length_41265_cov_31.413807_gene_43	9		hp		ND	ND	ND	ND		NA	NA	NA	NA	NA	NA	NA	187.667	563	31845	32408	-1	MSLVTLDTKDTHFENVLASYLDESKIKLSEVEEQMKKRWETAFSLLLNWHGREQAVKILMQQFDVSLATAYRDINRALSLFGDITQSRKEGWRYLIFEYNQKLFQMATKEKNLETMGKCLDRMIKLADLDKEESAFNPEKLQAQIYEITLPKTLQKILEKQLQTGVIDLNNISAEEVTFEEVEDEKK
IMGVR2_3300001122_____JGI12148J13107_100002	IMGVR2_3300001122_____JGI12148J13107_100002_gene_59	9		hp		ND	ND	ND	ND		NA	NA	NA	NA	NA	NA	NA	179.667	539	41441	41980	1	MDDKTPEEVRLARLSETDKKLKKRWEAAFTMLLEFRSPEDAAKKLQELFKISKATAYRDVQRCEMLFGSFKRFDREAWRYISIERKHKLYQNALKKGDLELAYKVDKEIDKLLGLHEEESPIDLDKIAAQDYNIIMSNKQERLIKQILASGGAVNMNVDNTVEIDFEELKNTSEDGEED
IMGVR2_3300001605_____Draft_10001254	IMGVR2_3300001605_____Draft_10001254_gene_50	9		hp		ND	ND	ND	ND		NA	NA	NA	NA	NA	NA	NA	199.667	599	32021	32620	1	MSNLPQINLNDTTFDKIWAYYKHPGKIVLTDKQEEIKDRWLSLFSLRLNFHSRLQAINAYIEQWKQKGIEISLSQAYKDYSASERLFGNVHKADRQASLVILAEYAHKNLLLAFKQKNSLAISAALTKLEKYLEIDRVDAINFNPAKLEDKXDKYXVPKIVMEAIXEHFGXGSIDFNNFEIXDIESEEIEETEDEETED
IMGVR2_3300005080_____Ga0069611_10000122	IMGVR2_3300005080_____Ga0069611_10000122_gene_17	9		hp		ND	ND	ND	ND		NA	NA	NA	NA	NA	NA	NA	204.667	614	11397	12011	1	MSMLSKFNKDDTFQRLRANHFDPGKYPLTPKEEEILERIKMIFLYRFNNKYSKLQIVQKISTDFNVHQSTVYKDYKMMKEIYGEIDQADIRAEKMFTRNEFWFLYQQMLKDRNWEGALKALDKYDATFPEIDPNEADPEKLAAQTFHIQMTREMSKKLNALVNKKTDKEPDLSDKDEFDPIFDFRDMDVEDISYKIVKDNEGDI
IMGVR2_3300005080_____Ga0069611_10000213	IMGVR2_3300005080_____Ga0069611_10000213_gene_19	9		hp		ND	ND	ND	ND		NA	NA	NA	NA	NA	NA	NA	192.667	578	15549	16127	-1	MSDIVKFNKDNTFQRLRAHYLEPENNPISDAEKARLERVVLMCSLRMRNKYSKQQVLKKIVDDYDVSQATAYRDYTMMSNLFGEIDEVNTVAEMMFVREEYMFLYQQLIKDRDWKEARAVLDKYKETLPNISENEVDPKKIEAHEFHLKMDRQLQKAMSAALQSGGFDFGQAKFQDIEFEVVESKIVDEGKD
IMGVR2_3300009508_____Ga0115567_10000451	IMGVR2_3300009508_____Ga0115567_10000451_gene_42	9		hp		ND	ND	ND	ND		NA	NA	NA	NA	NA	NA	NA	197.667	593	29861	30454	-1	MPILCLNLKKLALTTTQDSHFEKILASYLNEGIQLSPFQLDMKNRIKTSFSLLLNWHSREQAAKVLQEQFDISQATAYRDIGNALKIYGDLNKASKEGMRYIILEYNQKLLQLATKEKNLAEMGKALDRMIKLAELDKEENLVNLEKLANMDITITIGKKAEKAIVESNSKGVVDLNDMEAEDISYETIEEEDSDGN
IMGVR2_3300012032_____Ga0136554_1000067	IMGVR2_3300012032_____Ga0136554_1000067_gene_19	9		hp		ND	ND	ND	ND		NA	NA	NA	NA	NA	NA	NA	197.667	593	17907	18500	1	MSSNSLQVQTSDTHFENILAFYLDDKRSDEDKLKHLSEAERNMKNRWETAWIAMLEFRSREDCVKKLVHLFGVSKATAYRDVQRTEMLFGSFKKFDKEAQRYIQIERKHKLLQLSLKDKNLELAYKIDKEIDKLLGLDKEESTVNLEKLKSQDYQMVMSKKQENLIRKIFKDGQSTVNMNVEATDISFQDLSDEDES
IMGVR2_3300015214_____Ga0172382_10001576	IMGVR2_3300015214_____Ga0172382_10001576_gene_28	9		hp		ND	ND	ND	ND		NA	NA	NA	NA	NA	NA	NA	178.667	536	23722	24258	-1	MAKSLIKFKDDTHFDAIRAHFLDPDFSLSDFEREKFERIRALFSLRLKNKYSRQQAINRLLDDNPKISQATAYREYKMMTELYGEIEEVNRAAERLFDRENYYFLYQQLLKERNWEAAAKVYEKYVNTFPEEEKAPLPEHEYHLKIPASVMKIFKEKFSKSAVMDFNATDAEFENLNK
NHE_Leef_1	NHE_Leef_1_gene_14	3	85	phage tail tape measure protein, TP901 family		ND	ND	ND	ND	phage tail tape measure protein, TP901 family	1.58e-80	NA	NA	NA	NA	NA	NA	927.667	2783	10949	13732	1	MADNITRRLKIYVNGQEVDATITNLRKNLAKFRSASNRAVEGSPEWKKYNAEVSKLEGELKQATTAQKAFREDTKLTTAGVSDSQKELTKFTGSFSTLINGYKTGDLLQVQEGFNGVKSGIKGATTAAWKFIATPVGAIIAALAGIGFVAKEWLNYNAAVVEAIRTTTAITGLTDAAADKARINAETLQEVYGAGFEESLTTAKKLVTNFGISYDEAFATIEDGLTTGQIKNKEYFDSLSEYGVFFKSAGFSAQEFKDVISTGYDLGIYTDKLPDALKEADLALKEQTTATKESLVNAFGTAFSNELLAKVSSGEITTKEALQSIAEESEKANLSQQQFGQLTADVFKGAGEDVGGAKKIFEALTIAIDGTKKPLTESQQLLKDQATTTRELKEVSSAL…
GOV2_Station168_DCM_ALL_assembly_NODE_1833_length_41265_cov_31.413807	GOV2_Station168_DCM_ALL_assembly_NODE_1833_length_41265_cov_31.413807_gene_45	10		hp		ND	ND	ND	ND		NA	NA	NA	NA	NA	NA	NA	252.667	758	33685	34443	-1	MEQITNWFKNSKDYYEGVAIYASLPIKKTRTLRTLNKGKSRRTMSLLVAELRKYKNGTTKPKPVPKTIVSELLKAPPTQETINVEVERTVTTQQSVQKEFTGLRIGDLPAELRPRYSRARTIFIEMIELKFALNDLPPEAEESALKIMLQIDALDEERDLIWKELHHWNQFKTILPSKNIDFSKMDRYELDKERRNLKSYITKKHQRIDKWYEDLASEESKHKQLLIENKINKAETSIHQMNININKIDKLL
IMGVR2_3300001122_____JGI12148J13107_100002	IMGVR2_3300001122_____JGI12148J13107_100002_gene_3	10		hp		ND	ND	ND	ND		NA	NA	NA	NA	NA	NA	NA	255.667	767	884	1651	-1	MKIEDWFTSMDYNLGVELYQNAPNAKNRTLTQLKRGKSNRNMSLLISELRKLKKANLPLTKTTTSTKTKPKKVKLPQTDTAIHLELTRKQQKEDSAKSYFQKIKYGELPPELKIRFRLLKDVFYDMCDLHYALLEVPEDSKYDDDALEIMLQIEALDDRRTTIWKELDHWQTHKTLLPTKTENDFSALDPHKLLLKKASLKSSIHKMNKRLEAWRDNVEKETDKLKARKINQQIIRTEKKLHQNKIDLQKIEDLL
IMGVR2_3300001605_____Draft_10001254	IMGVR2_3300001605_____Draft_10001254_gene_41	10		hp		ND	ND	ND	ND		NA	NA	NA	NA	NA	NA	NA	257.667	773	27500	28273	1	MTVNEWIASGENYKIGLELYQSLPNHNANFLKAWSRKETPQNLIKLRYELQKQLQPTLSVSTSEIIEESKPIGLEKYYRKLRINELPVALHPVYIQQKNDFSIACSLKIQLNALGNILDCNGNIVFGADGLPKLKPQTKDDQEKALRLCLKIESLFDAVDKTWGVIDYYLENKIVPKITENDFSNLSEGKLRDKIVSVRSSITRQNQRLAMLRQKLTFAIAKKFKIKYERNIAKCDNTLMQLNQDLIKLLEIRDREK
IMGVR2_3300005080_____Ga0069611_10000122	IMGVR2_3300005080_____Ga0069611_10000122_gene_15	10		hp		ND	ND	ND	ND		NA	NA	NA	NA	NA	NA	NA	226.667	680	10121	10801	1	MIQQWIDNGCDYQEGIKIYEEYNVNSVYLERFKQRENDFFRKKMKDDLIELLDKNSISQETQFDDKKIDLKTKPLEFYPVELHEVFHDRISTHLQARSLKLELNKLGFNEAEAALPIIIKIDKLFQQNEKCWSILNHYEDTSQILPYHTKNNYKELSPMARLKVLRNTESAASKLKKNILRWESELQNYDQIRRFKKEQDLQIKQHKLQSLINDIQELKDIINETE
IMGVR2_3300005080_____Ga0069611_10000213	IMGVR2_3300005080_____Ga0069611_10000213_gene_23	10		hp		ND	ND	ND	ND		NA	NA	NA	NA	NA	NA	NA	231.667	695	19015	19710	-1	MIQDWINNGCNYQDGVILLEKLSSNKVLIQLLKKGSSPYLQSKLKAELIKLKSIESPKPTPKESTEEIPSDKLKEIKSKPISFYPASLHPVYQRRISTFLEACSLKVQLNEIENNQEEAFKIQFKIFNLFLENDKCWKVLKQFEDHGQILPFESSEDFSNLSYTALCKLRQNKYTSVSKRKKTIAEWKAELPSLPLKKRGQKELNILEKEKELQRFLNDIEKLSNLINEKE
IMGVR2_3300009508_____Ga0115567_10000451	IMGVR2_3300009508_____Ga0115567_10000451_gene_39	10		hp		ND	ND	ND	ND		NA	NA	NA	NA	NA	NA	NA	226.667	680	27156	27836	1	MKNRILQNLNRGYSQKNLSTLIYELRQLKNITKAKPVQEKKKPDPVKIITPPVSVQIKAERADLIHRSVQEQVKKIRLGDLPKELRPRYRRMSDIWYQMCELKFVFNDLPPRKEKEALEIIIQIEALDQEKSMIWKEIDHWTKYKTLLPLKTDEDFSKLTAQQLYLKKVNLGNYIHKKQKRIENWMEEMKKEPAKPERVKIQEQINRTLKSIHEHELNIQKIEDRL
IMGVR2_3300012032_____Ga0136554_1000067	IMGVR2_3300012032_____Ga0136554_1000067_gene_23	10		hp		ND	ND	ND	ND		NA	NA	NA	NA	NA	NA	NA	247.667	743	21940	22683	-1	MKIKDWFKTKDFEKGVQLYKATSKPKRSVLKQLEKGKSRASLSMLIRELRQAMKFDKPNLVYKPKPSISKQEKTFTKPSQPIGVREESAKQYFKSVVYAELPQELKARYRLLKDFFYDMCDLKLELNDLPDKAVNQALKIQIEIDKMDQKKQLIWDEIDYWKATGKILKQETDIDLKTMDMQKIILKKTSLQSSVYHMNSRLKNWQTQLESSEDAEQKRNLESQIHRTTNKKHKNEMTIKQIEDFLE
IMGVR2_3300015214_____Ga0172382_10001576	IMGVR2_3300015214_____Ga0172382_10001576_gene_30	10		hp		ND	ND	ND	ND		NA	NA	NA	NA	NA	NA	NA	254.667	764	25585	26349	-1	MTIQEWLKSDCDYQIGVELYAKHGRNKNLLRRFRRLENAALASKLKYELSKIVNPDAFNSPSRPIQKSPKPIVFTPPKIKVEKLVDIKKPEESPVLKKMKSKPISFYPIELHPIYHQRINSFLQACSLKVQLNELEEDETEKAFEIQYKIFSLFEINDKCWTILRHFEETGRVMPLKASVDYSQLNPMDLLRIQQNIYVRISKRKKTIKKTEQTIINTKEPGRIERLKQNVLKKKEELQQLENDLEAIAKLIQG
NHE_Leef_1	NHE_Leef_1_gene_38	86	97	integrase		VOG0275	2.9e-40	integrase [n=365]	putative integrase [n=46]	tyrosine-type recombinase/integrase	1.04e-55	Pfam	PF13495	Phage integrase, N-terminal SAM-like domain	6	75	3.2E-6	287.667	863	28136	28999	1	MKKYIEDYQNYLKMLGLAPRTITIYSSIITKFLEAHPEPGAITKSQLVAFMVQRGAARTIKQTHGALNHFFIGILNSNAIKKIPQPKVSEFIPNILSEIEMQQVIRSITNLKHEAIIQLIYSCALRVGECINLKVTDIDKTKNIIKIVNGKGGKDAYIPIPAATKNLLRVYYQKYKPKLFLFEGQSSPKYSASSIRKVLNNALNEANIRKKIRVHDLRHSRATHWLDNGMDIKFIQKILRHKKSETTDRYLHLATESLERAMLFADKTIQKRFQLKELHPTPLLTAV
GOV2_Station168_DCM_ALL_assembly_NODE_1833_length_41265_cov_31.413807	GOV2_Station168_DCM_ALL_assembly_NODE_1833_length_41265_cov_31.413807_gene_49	11		YceI family protein		ND	ND	ND	ND	Uncharacterised protein	7.03e-62	NA	NA	NA	NA	NA	NA	338.667	1016	35888	36904	-1	MADLTIDDIVKDADTYLPANTEIIAASVNRMDIALDQHTKPITKVKGLYPQGAALITNVVQGFAPVWNDMGSVQIDHKILKNYRHKVNFGFTPDEVQSSYWAYLYEEGKSVEDMPITKFVVEVMLLPKVVDDIATLSVKGVYNGAALGTFGNAMNGIEKILLDLFAGVPATDHTPFKIPLTALTDTNIVDQVTAFERTIPSKLKNKIKKIFMSENNKERYIIQYEEQFGANLLVNKDKATTRVGNREIVGLPGMDTDDIFATVDGNFVRLVDFFDGKPAVTDVQKADYTVKYFMEFWKGYDFLVNELVLVANYTDAEYGLGSTVLNQKYYGIDGVTVV
IMGVR2_3300001122_____JGI12148J13107_100002	IMGVR2_3300001122_____JGI12148J13107_100002_gene_7	11		YceI family protein		ND	ND	ND	ND	Uncharacterised protein	3.81e-78	NA	NA	NA	NA	NA	NA	341.667	1025	3123	4148	-1	MAETILIDDVVKELNTFLVNNPKLISAAINRAEIPLDKHTKPLTKVKGKYPQAHTLLTDVVQGFSTEWNELGEMRIKHKILQNYHQKVNFAIIPAEILSSYFAELYAEDKKPEDMPISKYIIDNELLPKVIENMGWLSVNGVFDPARLDEFGYSMNGIVKLLADMKAAVVDADMKTPTPFKIPINALTDTNIVDQVTAWERKIPSKLKRKIKKVFMSENNVERYILDYEEKFGQNKFQSDVLKTRLGKREIVSIPDMETDDLFGTTENNFRRLIDVFDEPKITDVQKQDYKVKTFMEFWKGYDFLIEELVCVANYADTTYGLGKLEKNQLYYGIDGVTPAP
IMGVR2_3300001605_____Draft_10001254	IMGVR2_3300001605_____Draft_10001254_gene_38	11		YceI family protein		ND	ND	ND	ND	Uncharacterised protein	9.88e-67	NA	NA	NA	NA	NA	NA	338.667	1016	25273	26289	1	MPTISVASVKAELDDYIDNNKDVISVGVYAGEVQLDKYCKKISSVKGKYPQFHKILSRVVQGFKAEWQALGEMQFRAKVLQNFRQKVNLPIIVDEIYGTWLSDLKIEGKTPEEQPISKLIIQELLEKVIDDLSDLSIIGDTSAGVADGNFGYSVNGIGKVISLALANAVNPVYRIPLEAIVPANILDMFKQFERTIPSKVRKKVKQVFCSDNVKLMYGDAVVEKYGDHTNYSDDRTGKTETYKFELVGLEGLADDVIFATADGNMLKLIDVIDNPPTITDTQVQDYVLKIFMEFHLGYDFAINEIVFVADFNALAVAGLQSNALNALYYDAENLPLIV
IMGVR2_3300005080_____Ga0069611_10000122	IMGVR2_3300005080_____Ga0069611_10000122_gene_11	11		YceI family protein		ND	ND	ND	ND	YceI family protein	2.64e-29	NA	NA	NA	NA	NA	NA	322.667	968	7810	8778	1	MDEINIQDIVSEFGKYYIDGGQNLSRVLTLLKQKSVTPTHARPIITKDTLYRFANTHFGEIVQQFQEKFTHKGSAKFTPNEIQLRQWKVDYSFYPDKITESWLGFLSDLNKEERKDWPIVRYILEVYLAPQIEHDLELKAYGKGVYEAPVDGVAGEASKVMDGLIEITKKGLVDPKKPMNNLVTALVPEKDNGVEFIETLLGSVDSEYLDFFKFKVFADPVYVKNFQKNYRDLWKEAPSYTEQKAIEVDFHPNVELVALPSLKGTKHIIITPADNFVDVRRKNGTNKPLIGVKDLRQVQTSIDGWEALGFGYNELVWVYKEA
IMGVR2_3300005080_____Ga0069611_10000213	IMGVR2_3300005080_____Ga0069611_10000213_gene_27	11		YceI family protein		ND	ND	ND	ND	Uncharacterised protein	1.6e-53	NA	NA	NA	NA	NA	NA	348.667	1046	21203	22249	-1	MAISVSVVAEELKRHVVQNKAVNHVNFAKSTSVRIDDYCKKVTKVKGVYQTLHALMTHVVQGFRPEWDALGQAVVRDMEHKSYRQKINFEFTPAAVLGTLLADSYEEDKKPTDKEITKMITKWVIEQAVDDIDFLSILGDRDETKAFGQFGYSLDGWAKIIKTALANTVNPVYKIPSDVITPANVISVFRNFERKFPKLFKSKIKEIHCSTNLLEMYSDAYELEYKNSPNYEEGNAAKAPSKTRKLIGHDDLPDNIVWATIDGNMLKLIDILDNDPVFTDVQVEKYKVLMFGEFERGYSLLLNQAVCVMDFTGTVLGLGDAEIELADGTKKKQMELFYPHETVAPAIP
IMGVR2_3300009508_____Ga0115567_10000451	IMGVR2_3300009508_____Ga0115567_10000451_gene_35	11		YceI family protein		ND	ND	ND	ND	Uncharacterised protein	3.6e-70	NA	NA	NA	NA	NA	NA	333.667	1001	24462	25463	1	MTTEDIVKELGEYVASNAKIVPAMIYSDDVVLDAHCKTITKVKGKYPSFHSIMTNVVQGYKSVWQSLGEAQLKSKKLEAFRQKVNFEFNPDDIQHTYLAGDYYDETKGRVEMPISQYVLDIELKPKVTDDINWLSILAEYDEAQADGQFGKSLNGIKAVVANAVAHATHPAFRIPLDALTDANILDQETEFEVSLPEKVKPKVKAIFMSTRNLERRTRAYVDKYGQNQFKKDETTTFFGRRIIGLPFLDDDTIFATVDGNLVKLIDKIDNPPSITDIQKQDYVIKIFMEFWLGYEVLINELLFVSNYEDATYGLGSREKNQLYFSIDGVTPAV
IMGVR2_3300012032_____Ga0136554_1000067	IMGVR2_3300012032_____Ga0136554_1000067_gene_28	11		YceI family protein		ND	ND	ND	ND	Uncharacterised protein	3.19e-70	NA	NA	NA	NA	NA	NA	333.667	1001	24433	25434	-1	MTIDDVVKELDTFLSNNPTLISAAINRAQNILDLHTQPLTKVKGNYPQGHTLLSDVVQGFDPVWNDLGTLQIEHKILKNYHQKVNFGLIPSQILASYWAELYAEERAPEDMPISRYIIENELLPKVLDNLATLSVTGKYDAARKDEFGYSMNGIKTIIDNLLAANVATAPTPYKIPLDAATDLTIVETVTNFERSLPSKMKSKIKKLYFGENFAERHMLDYEDKFGQNKFQNDQMKTRLGKREIVIIPGYEGDQIFAHVEGNFKRLIDVFDGAPAVTDIQKQDYKIKIFMEFWKGYDFLIDELVFVSNYADETLGLGSTAKNQKYYGFDGVTA
IMGVR2_3300015214_____Ga0172382_10001576	IMGVR2_3300015214_____Ga0172382_10001576_gene_33	11		YceI family protein		ND	ND	ND	ND	Uncharacterised protein	8.84e-55	Pfam	PF02368	Bacterial Ig-like domain (group 2)	341	415	3.4E-6	426.667	1280	27433	28713	-1	MSIEIGLLAAEMQRYVVQDRNVVKADFARATKVEIDSYCKKVTKIKGRYQTLHSLMTHVVQGFEPEWKELGTLIVKDKEHASYRQKINFGFVPAEVLGTFLADWYDEKEKPTNKTIAKKILEWIMTQATDDLALLSILGERNNAFAHGHFGFSLDGWNTIIKGILGNTVNPCYKIPSATINENNVIDVIRNFERKLPKLLKTKIKEIHLSTNILEMYETAYFNEYGAYPSFRDSDKTRSPLRKRTLVGWDDMDDDVMFATVDGNMLNLVDEIENPGTVTDIQVQDYKVKVFGEFEKGYSLLINQMTVVADFTNNVEGLGDDQQMKIYYPHQQKPEVPVIDVEDVIVDPETASVEQGFAESFSASVEPPTAPQDVVWSIATAAGLTISETGLVTTTAATP…
NHE_Leef_1	NHE_Leef_1_gene_38	86	97	integrase		VOG0275	2.9e-40	integrase [n=365]	putative integrase [n=46]	tyrosine-type recombinase/integrase	1.04e-55	Pfam	PF00589	Phage integrase family	97	254	1.2E-32	287.667	863	28136	28999	1	MKKYIEDYQNYLKMLGLAPRTITIYSSIITKFLEAHPEPGAITKSQLVAFMVQRGAARTIKQTHGALNHFFIGILNSNAIKKIPQPKVSEFIPNILSEIEMQQVIRSITNLKHEAIIQLIYSCALRVGECINLKVTDIDKTKNIIKIVNGKGGKDAYIPIPAATKNLLRVYYQKYKPKLFLFEGQSSPKYSASSIRKVLNNALNEANIRKKIRVHDLRHSRATHWLDNGMDIKFIQKILRHKKSETTDRYLHLATESLERAMLFADKTIQKRFQLKELHPTPLLTAV
GOV2_Station168_DCM_ALL_assembly_NODE_1833_length_41265_cov_31.413807	GOV2_Station168_DCM_ALL_assembly_NODE_1833_length_41265_cov_31.413807_gene_22	12		hp		ND	ND	ND	ND		NA	NA	NA	NA	NA	NA	NA	587.667	1763	12155	13918	-1	MIKVLINDYILDLASTGVTIVEKNNMFRNEQTKSFSYPFPLILTDEIAIALGISDIKNICNYPTKINVTVIENSTYYSGYLKISKIVNKTANITLFYGYETLAVYDMLLNTLPFQKVNVADVKAFAKTQNSKQWPDATHNFVTIKDTDYVNNNDYSYFEGYINNTLDGDFIENVFVTVDGNSVASNKNIMMPMPYLMEILKVGYAQENKVIKGSFVDDVFNHKIVYVPETHLEQFSTTQLDTFDFTTPTINYISGQIIYSSYKKQFVATFNGSYKLELKLDLPKEVASFFELKIDHGGTELFSLSSKDEEVHISETLTISVDDANSNLYVTFSLILKEQVKSIADYIFVKYEYQETKLNIFNNSYSLANFMPNITFRTFVNLIENIFNLDKNVQENVVY…
IMGVR2_3300001122_____JGI12148J13107_100002	IMGVR2_3300001122_____JGI12148J13107_100002_gene_41	12		hp		ND	ND	ND	ND		NA	NA	NA	NA	NA	NA	NA	598.667	1796	23816	25612	-1	MIVFQTKLFQLDLSAYGVSLKEENSLFTDNIHQSYSLPFSAKLDDELKEKLDLVTLDNVIDKQVKIEGRLLLQNRHFEAVLYVEEYENTVVEFNLRYGSDILPIYETPLKDLGWPTIITQNLTQLAKTTISQAWPQTGFNFPMVYHPELPDGNDYDRYLGFVNNYEGGNFLTNEVIQEENDDGDLEDVYVNRNVMAPFPYLLEILKFGFSQAGKQAIGEIFTHPDFKKALYIPGNYLERFDASENQQISFNQRTSAQSIGGLLYNIYETSFTPTTVGSYNVNLNVNMPPGIAELFFLQVIRQDALSQDETVIRSYASNDTRVQIEEKITVNVENGDNYDPIIIRMRLRYQQTDISSYNNFEFSFSGGQLNVFPNVFSLADFMPDMKFGEFVNELKNWLN…
IMGVR2_3300001605_____Draft_10001254	IMGVR2_3300001605_____Draft_10001254_gene_13	12		hp		ND	ND	ND	ND	Uncharacterised protein	2.08e-71	NA	NA	NA	NA	NA	NA	598.667	1796	9156	10952	1	MHKIIYSSFELDLTPFEITTVEENHWFSDQFFTKYSFPFDIKLIEALIKVFGNLLDDNNVVLETYFEVLYVEGNKIETAVLEINSQKGLILNAKIRYGFDELPNWDKKLAELPLEVTAIADIYAHAKTIIPQTWPAVNYNYPQIHTDKYDTTDVTWSTFQKIINNYKAGEFLVNTYLVEDFANRNIIQPFPYDLHILTAGFLDAGYTLKGDVTTDEIFKKRCLVSDIDYFEVRGNIVDFLVLKSEYSSTLGASGFYNNTHDILSSNTYKITGTATCHSIFNMETWTWTFSNASIKYKGITLFSGGNIDSLTKVYNIDITFDTNADVSGQLLLFEAISSLDGLEGVIFNLKIERVLENAPSEIRLNNEVNLKNVVPDMTFGKYVSILKNWSNIDLNIVGK…
IMGVR2_3300005080_____Ga0069611_10000122	IMGVR2_3300005080_____Ga0069611_10000122_gene_46	12		hp		ND	ND	ND	ND		NA	NA	NA	NA	NA	NA	NA	603.667	1811	36337	38148	1	MILFTASEFNLDLSNYKVNFQFQNSWFSDSLFSIISFPIDIAIEGYFEQYRYYSELEYPNKFEGVLNRNGTLSFATLTITDIEEGFLRIIIEAGMEQFPNWETKLSDLPLENIDVANIRAHAEINLDKCFPEINYNFPMVHTSFYEKDNAVWQHFEGIYNKRIDGVFKENSIDIENNVVSNYNIMRPFPYLMHVVNTGIKTGKCVLKGDILNDSEFTSAVLIPPGNIEIDDRPDTINWRIGMDSYSRLGFRHRPFGGWQYGEWNHIQEILKYGKFRVRGTIHNYDRKHLDVFAEIYLDDVLIWKNTGRKSYKVDFTFITKKEGSKLRLYAKDYERDSAKTELEILPIDLFDENGNAIIFSSDSNKIDLRKHVPDCTFGDLITYLMNQKNYSFDVLNMNE…
IMGVR2_3300012032_____Ga0136554_1000067	IMGVR2_3300012032_____Ga0136554_1000067_gene_2	12		hp		ND	ND	ND	ND		NA	NA	NA	NA	NA	NA	NA	589.667	1769	1457	3226	-1	MIVFQSDLFRIDLSKYNVSLKEKSSLFSDNIYQSYSLPFVVPEASEIIKKLGLPTLNNIINLKTSISGRLLFFDKFYSCKFYIQSYKSNNLNCKFTFGDNKPDGFDAELKNLGWDNIVIENFNDHAVSLISKSWPQTSHQFPLIHDAKIQEEDNYEKFLGFINNYDQLSGSFLSNQFLNEVDDDGDTVSVLYNRNVMMPCVYLAEILQKGYKLAGKEVLGEFINHEIIKKIIYKPDTFLEKFYDTQFETFIFSNPESVNPEGGTDNYYLTTFDPQEVGSYELYLKFNLPRSIASSFHLKVTVEDVLFKEYSSSLSRVILNEKLKINIEGITSTTKVKVELFIPFTNINIEDYNTIQFSFAEGDLNLFPRLYNLGEFMPDMTFGEFVNFIKNWFNLDIKT…
IMGVR2_3300015214_____Ga0172382_10001576	IMGVR2_3300015214_____Ga0172382_10001576_gene_2	12		hp		ND	ND	ND	ND		NA	NA	NA	NA	NA	NA	NA	591.667	1775	1290	3065	-1	MKTQFIHDDFVLDVSHLELSWQEENTWFKDEFFMISSFPFEISYEENAYLERFRHVNLTTSDSLFKGKLEKDGRLEFATLEIEEAAEKLRITIRYGIEALPNWTKMLSELNLEIILENGGDMTQHANSIINQTWPAVNYNFPAIHSEFYKDTAMFEDFEGVINLRKTGQFITNIIDGSSTKNRNIVYPMPYHLYVLKMAVEDSGHTLHGDILSDPDLIDAVIVPGKKIVEFEGIPKPIEWNIGIGDKIYDSGFPVYVGFWHSDLEVNFRGSFHLTGTINNETKNFKIKLNGNLIFTYTSGMPLNFNVWFQTSLETNSLTIDVVSEGITNSESNAVMMVLKTLFLKDEDGEMLPFFANFSNVHLADKLPQMTVGDFIKFHKRLKNYDFDLRNGNQIWMNL…
NHE_Leef_1	NHE_Leef_1_gene_47	9	104	hp		ND	ND	ND	ND		NA	NA	NA	NA	NA	NA	NA	193.667	581	35385	35966	1	MSKRKMALARKDNSTENILASFFEERDIDLTPYEIDRKAKIEFTFKRIVDADSLFDPVDMIMRKYEMSLSSAYRLINETELIFGGVRKFNKEAWKFIQIERKRKIIGLALKDKNLELAAKLERDIDKILDFGKEEGVFDPDKIKTQNYDVVISEKQNALIEHFLNQKEKINMNLPETIDVDFSYVKPEDEKTN
GOV2_Station168_DCM_ALL_assembly_NODE_1833_length_41265_cov_31.413807	GOV2_Station168_DCM_ALL_assembly_NODE_1833_length_41265_cov_31.413807_gene_52	13		hp		ND	ND	ND	ND		NA	NA	NA	NA	NA	NA	NA	153.667	461	38781	39242	-1	MNSDYSITETVPVANHVYKYVIGINGSDTIIAERSDFIGNIILSSLNRNTDLSISRKKFKKSIHIVIKDYQYLKNGIYIGLKRGQVFNNLIDKMFRREMYSHCFMNKEIHDDKYLQNMRKFLEIYNINEDDIKLESLYRDFKRVKFEKDQLIA
IMGVR2_3300001122_____JGI12148J13107_100002	IMGVR2_3300001122_____JGI12148J13107_100002_gene_10	13		hp		ND	ND	ND	ND		NA	NA	NA	NA	NA	NA	NA	154.667	464	6141	6605	-1	MADYSITQHIPVADHVYKFLLKRCGSDAIEASRTNFIGSLILSLHGRNTDVKYSKTRKYSKIFSVKVPYSLYDKTGVHISEVNAQLFNDQIDKLFRDEIFVHMLINKDQDKKHFLKSLKSFLTIYDITEEDIKLETLHRDFKRKKDDYEEKLSA
IMGVR2_3300001605_____Draft_10001254	IMGVR2_3300001605_____Draft_10001254_gene_35	13		hp		ND	ND	ND	ND		NA	NA	NA	NA	NA	NA	NA	164.667	494	23042	23536	1	MAAELIYTKEPLRVKVPMKPYVVKFLLKKFGKTHKASKNSWLGLNAIELLSKDYSKPVKLTTNSYFTIVIPYSLCVQNGHFVDYTKFPELEKKCENIFRNFMYDFIQINSVNAGSGGVTRSLRNFLAFYKINEDELKLDSVYRQYMRYLEEQMTELKPDKKKAS
IMGVR2_3300005080_____Ga0069611_10000122	IMGVR2_3300005080_____Ga0069611_10000122_gene_8	13		hp		ND	ND	ND	ND		NA	NA	NA	NA	NA	NA	NA	188.667	566	5282	5848	1	MTDLFQTPILVSPHVKKFLSTLYGSNYHLSIKDSIGILIIQLLQKEVSTNDVDQDFVSLKNKVPYVLTFTHDTFKTYGFTFSSKQSLVIGDFLEKYFREQLYSFTLMQAMTKKSNWKDSMKKYLSIFDITVDDFDIESFYKDFKRRKNENSPNSISRLDTVLKEKQVLSPVRIVIQSKSKHYKPRKVS
IMGVR2_3300005080_____Ga0069611_10000213	IMGVR2_3300005080_____Ga0069611_10000213_gene_31	13		hp		ND	ND	ND	ND		NA	NA	NA	NA	NA	NA	NA	168.667	506	24295	24801	-1	MENLFTLPVPVPIYIKKYLTAIYGPKYKLSLTDSIGVYLSTMLQKNQNHIDWEIKISEKSDFYTICFGQKIFEKQGFSVTNKELKYMGDLLDKYFREQCYSFILHDSIFRKDHYKDSLRNFLKVYEITDEELDPESLYKDFMRKKNADSPNSTSNLAKKIFEIRSCPL
IMGVR2_3300009508_____Ga0115567_10000451	IMGVR2_3300009508_____Ga0115567_10000451_gene_32	13		hp		ND	ND	ND	ND		NA	NA	NA	NA	NA	NA	NA	178.667	536	22144	22680	1	MSQITPPEIASCSVTQNIPVANHVYKYLLVICGSDYIIANRSTYIGSLVLSIQGRNYDVRCTKKKFTKVFRAEVSETYYSKTGLVITKENAQLFNDQVDKKFREELFRNMLINDHLNEKLFLQSMRRYLDFFNIDEEDIKIETLYRDFKRKKDEILSNFNTVSPSGTKCEVSQFVPQK
IMGVR2_3300012032_____Ga0136554_1000067	IMGVR2_3300012032_____Ga0136554_1000067_gene_31	13		hp		ND	ND	ND	ND		NA	NA	NA	NA	NA	NA	NA	97.6667	293	27279	27572	-1	LVKLFKVDISEFYFSRNGLFLHPDHAIIFNDTIDGIFRDEVYKNALIRKAKDEHKIIQSMRDHLEIYDITEDDIKLDSLYRDFKRKKENYQKIINVN
IMGVR2_3300015214_____Ga0172382_10001576	IMGVR2_3300015214_____Ga0172382_10001576_gene_36	13		hp		ND	ND	ND	ND		NA	NA	NA	NA	NA	NA	NA	181.667	545	30653	31198	-1	MKNSYFWVNLTLMNKNFDIISIPVAPHVHKFMTATFGDVYQLSKNDQIGIMILSMLSKTNSTLDPSVDLPSPKSFFQVSISLNYFTKKGFSIDYEQRKMIGKVLDLYFRDIVFSHAVMSNKCFGYEIKKSVINFCEVFGITVDDINPETLCRDLRRKKSADSPNLITVLNQFEPEMLKVSV
NHE_Leef_1	NHE_Leef_1_gene_46	10	105	hp		ND	ND	ND	ND		NA	NA	NA	NA	NA	NA	NA	252.667	758	34630	35388	1	MEIISNWFKNSKNYNEGVAIYAMLPTKKTRVFKTLSKGKSNRNMSLLVSELRRYKNGTDKPKLVKKKIITPLPSKPITQKTINVEVERTAVTQESLQQEFSMVKIGDLPAELRIRYSKARNIFYDMIELKFQLNDLPAKAEDDALKIMLEIDSLDEERDLIWKELHHWNQFKTILPSTVPDYEKMEKYDLDKTRRNLESSKSKQQKRVDQWYSDLENEPDKHQQHLIENKINKGEKEIHQKNINIKKIKSLL
GOV2_Station168_DCM_ALL_assembly_NODE_1833_length_41265_cov_31.413807	GOV2_Station168_DCM_ALL_assembly_NODE_1833_length_41265_cov_31.413807_gene_13	14		LuxR family transcriptional regulator		ND	ND	ND	ND	response regulator transcription factor	2.42e-64	NA	NA	NA	NA	NA	NA	197.667	593	7225	7818	-1	MITVPHKSNLLDNPTQMPAGFLPNDHNIEFIGTKDTFNVFWLQNGRTLRFTDLPTNTYQLVKEAYLNSPKAVSYLSKISKELKRQVEMFVCFMWGDLDSLPDVKDGKLSESENFRSKRDCPSLLWNKKNINIGSYILSQRERMMIDLMADNYPDKAIASALSISHSYLDELKRLLFKSTNTNSKPALLLKAKTFKVI
IMGVR2_3300001122_____JGI12148J13107_100002	IMGVR2_3300001122_____JGI12148J13107_100002_gene_34	14		LuxR family transcriptional regulator		ND	ND	ND	ND	helix-turn-helix transcriptional regulator	9.53e-49	Pfam	PF00196	Bacterial regulatory proteins, luxR family	136	190	6.0E-7	198.667	596	18840	19436	-1	MDKLTTNNQQVQHLIAGLLQNDTRIEFFGRPETMEVQFIQNGKTHEFKELDKKDFTLLANAFNSNKEAQKHINALQHNHQPLSFTRRVELYTYFMYGGLDDTPDIINGDLQEPENYRHSTDCVSLNFKTIKLNGSPLKPRELKMLDLFAEDYKDEVVAMELGVAVSTFNQHKRSFFRKANVFSKTGLLMCAMRANVIN
IMGVR2_3300001605_____Draft_10001254	IMGVR2_3300001605_____Draft_10001254_gene_18	14		LuxR family transcriptional regulator		ND	ND	ND	ND	response regulator transcription factor	1.08e-69	NA	NA	NA	NA	NA	NA	197.667	593	14209	14802	1	MINNFNKSTNYLQLDQIVAGVMPNDSNIEFVGIKKTKQVLWLQNGSNHYFSDLPSEYLQLIKEEYLKWPKAIAFLSNITSSFPRQLELFTYYMYGNLDTRPDIANGKLSFPDNFRDTQNCPSLLWNCKNITIDGYVLDQRELFITDMFFDDVPDKTIARLLHLSESYLNDIKNKMYRNTGVQTKVAYMIKAVKQQVV
IMGVR2_3300009508_____Ga0115567_10000451	IMGVR2_3300009508_____Ga0115567_10000451_gene_16	14		LuxR family transcriptional regulator		ND	ND	ND	ND	helix-turn-helix transcriptional regulator	4.5e-37	Pfam	PF00196	Bacterial regulatory proteins, luxR family	137	190	1.6E-6	204.667	614	12921	13535	1	MNNKSTTSLQHSQHLIAGLLPGDSNIEFFGCWDTLEVKFTQNGSTHNFNELSPEDTRTLMNAYNSNLDARTVLSTYKEDGKIVSRARQLELYTYFMYGGTDNHADMIDGVLQEPENYRHTRNCISLKFKTIKLNGNPLKNREIFMLDEMLEDHKNLVIAMKMKIAESTYNQHDAELKQKAGVHSKHGLLVRAWQEGVGQYFNRV
IMGVR2_3300012032_____Ga0136554_1000067	IMGVR2_3300012032_____Ga0136554_1000067_gene_50	14		LuxR family transcriptional regulator		ND	ND	ND	ND	response regulator transcription factor	5.22e-43	Pfam	PF00196	Bacterial regulatory proteins, luxR family	137	189	3.0E-7	200.667	602	38137	38739	-1	MKDKSTVNQSISQHLVAGICQSDNSIEFFGIKKTKQVKYMQNGKTHDFNELTGKPALALAYAFSRNEEAKDFFKSYKEDLKQIKHARKVELFVYYMYGDLDHQPDFVNGELQTTENFRDTTDCPSLGFKSLKIDGQKLTSREITIIDCFHADYTNGHTASILGITESTFDYHSRNLFKKAGVQTKTALMIKCALQHVISW
NHE_Leef_1	NHE_Leef_1_gene_42	11	106	YceI family protein		ND	ND	ND	ND	Uncharacterised protein	5.06e-85	NA	NA	NA	NA	NA	NA	332.667	998	32000	32998	1	MQIEDVAKELNSHLAANPTLVPAMIHNSENVLDKHCKLVTKVKGQFPAPHTILGHLVQGFKAEWQELGELEIKSKILKNFHQKVNFPIIPSQILGTYYAEYYDEEKDMFTMPISEYIMREEFAPKIQDDLADLSINGVYSAANADGNYGESIDGIVQVTDNALANTAHPAFRIPISALTDTNIVDQVTTFERKLPSKQKKKIKKIFMSENNAERYIIQYEEQFGQNKFQNDVLKSRLGKREIVAIPELEDDLIFATTEGNLIKMIDKIDNPPRVTSVQIQDYKVKVFMEFWLGYDFWINELAYIANYVDAEYGLGSTELNQKYYDFDGVVVP
GOV2_Station168_DCM_ALL_assembly_NODE_1833_length_41265_cov_31.413807	GOV2_Station168_DCM_ALL_assembly_NODE_1833_length_41265_cov_31.413807_gene_39	15		hp		ND	ND	ND	ND		NA	NA	NA	NA	NA	NA	NA	165.667	497	28449	28946	-1	MITHSTIINYFKNIQTNLNGLEDFFRMDLSEIKGAFRSSANFPCMVAESFDIDFAKSQVNQSVTDKAFAFTIYYNPENENFDEQNTFLDLSEKMGYKVIARMKHDAADKTHFLFGRFKAETVRGHKVGPVFNERLYGYRFTGEITAPTPLIVDAADWEDIDAVCS
IMGVR2_3300001122_____JGI12148J13107_100002	IMGVR2_3300001122_____JGI12148J13107_100002_gene_45	15		hp		ND	ND	ND	ND		NA	NA	NA	NA	NA	NA	NA	168.667	506	31040	31546	-1	MEILTHKPIVDYFESLNENLIDFNENSFFRMDLDELFGAFRSGITFPCMTTESPEGDASESTIQNSVIGRFWAFTIYQNPERGNTQEQNQMLDECERIGLKIVSRMRLDARNPEHLVYNKFKAASVKWVKVGPVFTENLYGYRFSGEFKDNEPLKVKAEDWSDLDTVC
IMGVR2_3300001605_____Draft_10001254	IMGVR2_3300001605_____Draft_10001254_gene_6	15		hp		ND	ND	ND	ND		NA	NA	NA	NA	NA	NA	NA	170.667	512	3321	3833	1	MTQLTFDDIINKLKELGDSHVDIKTNYRWNLKEFDGNVRDNTVFTLMTYESPQLVPSNTESNLLLNYMCAFNILGMEGVDTSDVTDEAAQNLVLNHCLNIAIEIARKIIEFSAIPFLENTAKNDWYSILNKLSFSFTKIGPVTTGYLYGYRCEFTLNPKFILEVDPTKWT
IMGVR2_3300012032_____Ga0136554_1000067	IMGVR2_3300012032_____Ga0136554_1000067_gene_6	15		hp		ND	ND	ND	ND		NA	NA	NA	NA	NA	NA	NA	167.667	503	8618	9121	-1	MKLDHNSIIEYFRNLNAQASFFPEDSFFRMDLEEIFDAFRKGIKYPALAVESPDIDLSDSSEQETVNKRMFAFHVYKKPETDRYQDVQDTLNLCESLGYKIIARMKKDSHNPNSIIYGSFKPQTVKANQVSKVFTEGLYGYRFTGEFSKSDPLVLDPADWEDLDSRC
NHE_Leef_1	NHE_Leef_1_gene_39	13	107	hp		ND	ND	ND	ND		NA	NA	NA	NA	NA	NA	NA	157.667	473	29520	29993	1	MPTDYSITETIPVADHVYRYLVHKYGSDTILAERSDIVGNIILSSLNRNTDIDISRKKYSRSINIIIKDYQYLKNGVFVGVKKGQVFNTLIDKMFRGELYSHCFLNKKLHDDKYLEVIRNFLDVYNISEDELKIDSIYRDFKRKKAEKELKLKENAA
GOV2_Station168_DCM_ALL_assembly_NODE_1833_length_41265_cov_31.413807	GOV2_Station168_DCM_ALL_assembly_NODE_1833_length_41265_cov_31.413807_gene_48	16		hp		ND	ND	ND	ND		NA	NA	NA	NA	NA	NA	NA	156.667	470	35400	35870	-1	MATQTPEQKAKAAADKKAADLKAKADKKAADAKAKADKKATEAKAKAENSPVLNATQLRQQKANELRKANTAKAEKAAKATEAKKTEDNPTSKKVAEKDNRKVFKDDRGLSFRFKQSAPKALNIDGVSRKTSDLIEDEEVMLELVNGNSNFIEQIY
IMGVR2_3300001122_____JGI12148J13107_100002	IMGVR2_3300001122_____JGI12148J13107_100002_gene_6	16		hp		ND	ND	ND	ND		NA	NA	NA	NA	NA	NA	NA	137.667	413	2692	3105	-1	MTKAELLEKCKDLGVENYSEDLTNKELKALIKTKEAEIAKQEEASEENEVESETETEEEAVNETSEESEEDEENSAKEKEAASVFEDDRGLKWEFKKSAPKTINIDGKPMTQEEILQTKDVMAELVYGNSNFLIQKH
IMGVR2_3300001605_____Draft_10001254	IMGVR2_3300001605_____Draft_10001254_gene_39	16		hp		ND	ND	ND	ND	DUF390 domain-containing protein	3.12e-05	NA	NA	NA	NA	NA	NA	168.667	506	26294	26800	1	MAKQPLKTSATTVADVSLDQLQATVLKLEGLLAEEKTAKEDIAKAFDELQNEFVEVSGAKGSLETNVITLKVELEAAIEAKKLAEEALEKLTAALGSTEANEIEVEVEEELPVHTLTDGRKFSFTKKAPKHLKVLGVVHSQAELVKNKEAMEFLIYGNSFFVEQINSK
IMGVR2_3300009508_____Ga0115567_10000451	IMGVR2_3300009508_____Ga0115567_10000451_gene_36	16		hp		ND	ND	ND	ND	signal recognition particle-docking protein FtsY, partial	3.53e-06	NA	NA	NA	NA	NA	NA	192.667	578	25474	26052	1	MDKKELLKRCKELGIPTEGLTNNTERKAAIAAKEAELEAQASKANAEEVDPVKLKAEEAEAEAGRVAAEEAKSAEAEAERVAAEEAKAAEAEAERVAVEEAKAAEAEAERVAAEKAKAAEAEAERVAAEEAKAAEAEAEYTDTRGRKWVFKESAPKKINIDGHPMSQKEILDTEEVISELVFGNCGFLTQKL
IMGVR2_3300012032_____Ga0136554_1000067	IMGVR2_3300012032_____Ga0136554_1000067_gene_27	16		hp		ND	ND	ND	ND	DUF3552 domain-containing protein	1.63e-05	NA	NA	NA	NA	NA	NA	127.667	383	24035	24418	-1	MNKSDYIEKAKSLGLDVQDDFTNAQLKKLIENKEAELAELEVETETDSEENQEVDVEKLQQELKAELLEEGIYLDDRGRKYKFTKDAPKKINIDGAPMTQREILETEEVISELVYGNNGFIKRVYNG
NHE_Leef_1	NHE_Leef_1_gene_27	27	116	DNA primase/TOPRIM		ND	ND	ND	ND	toprim domain-containing protein	0	NA	NA	NA	NA	NA	NA	950.667	2852	21049	23901	1	MSKSYPFADAILHQTDGGFQIIKDYYPEAVTVGESSTKKFKMRADEKTASASLKKTPEGIWLVIDWGQWDKPKNGIGVCMFEDNLTFGEACKKLAKLYQIEYQNTTFTAKPIISKRPKTDVEVPGTYVFDYKEELTPAELLVIGPEVNNAIADRFHLKSVKSYGYVKEHEVTITESTEEYPVFVYDFGDWQKIYQPKSTDKSYRFRYAGGRPKNYVFGLDDVEKMAAKHKANVLKDAEVDKYPTEAEQKLESIIICSGDRDALNVASFGNVVIWLNSETASLTGDLYKELTKLANNIYNLPDIDKTGVKQAVKVGLDYLEIKTIWLPNYLLQSKDWRGNPRKDFLDFVNLKYNKERPHIVKNAFKKLIANALPMKFWDEQTKDGVTKYIYNIVHAEHFL…
GOV2_Station168_DCM_ALL_assembly_NODE_1833_length_41265_cov_31.413807	GOV2_Station168_DCM_ALL_assembly_NODE_1833_length_41265_cov_31.413807_gene_51	17		hp		ND	ND	ND	ND		NA	NA	NA	NA	NA	NA	NA	178.667	536	38183	38719	-1	MLDTIANKQNDNNLDVFIKAVIYTADHINKFDRFTTLENLETYLTSINQNANVLTLDLFPDDVSISHVPTIKNTSKLFSTKISFKVTPQTEAIQSVLKKYNNKEVFIVLQKNETQHLYGTSKEPLLLTYSELHNTAHGKIKGYNVSISGKTIEEVRYINIGDFNIIERLLSSPLSGGL
IMGVR2_3300001122_____JGI12148J13107_100002	IMGVR2_3300001122_____JGI12148J13107_100002_gene_9	17		hp		ND	ND	ND	ND		NA	NA	NA	NA	NA	NA	NA	180.667	542	5544	6086	-1	MIYDLCNLYSDENFDTFHHINIIEASQLPKFNHLDSNTNILQILNSLPEDFQAMRIPLIPEKHSVDAKTRISNHRKTWQNKIDFPLLPQDEALLQLLESYNNRLVIAFLRKYRSGRLYGTSMQPLLFTFEEMNNPTPAGLKGYNIQLDGDTYGAPVYFTPEEIGSNPIIQGLAFPLAGSL
IMGVR2_3300009508_____Ga0115567_10000451	IMGVR2_3300009508_____Ga0115567_10000451_gene_33	17		hp		ND	ND	ND	ND		NA	NA	NA	NA	NA	NA	NA	180.667	542	22684	23226	1	MIYNLCNLIDETNLDSFYKILIVEASKLPAFDHLTPKNEVLGIINSLPESFQAMVVPFMRDKHSLSSSPKNNNGNTIWNHGISFPVVPQDEAIQDLLESFQNREVVAFMVRITHSHLYGTQLQPLLFSYDELHSPNKLGLKGFTISLQGETYGAPMYFAGSEAEFPVINRGLAFQLAGSL
IMGVR2_3300012032_____Ga0136554_1000067	IMGVR2_3300012032_____Ga0136554_1000067_gene_30	17		hp		ND	ND	ND	ND		NA	NA	NA	NA	NA	NA	NA	164.667	494	26681	27175	-1	VFNEIFIVEATQLPLFSHLDKDEDVLAIMNSIPEDFQAMHMALKFDHSLQNPVKLKNNETNTDVSISFPIGPQDKNLRNLLETYQNKLVVALVKKSSSHYLYGSTVHPLTFIYQELHGSNFEDQKGYSITIQGFSPAQPKLFTQVEINANPIISGLAFDLAQDL
NHE_Leef_1	NHE_Leef_1_gene_6	7	119	portal protein (VirFam)		ND	ND	ND	ND	RtcB family protein	2.25e-44	NA	NA	NA	NA	NA	NA	446.667	1340	2866	4206	1	MGNFISHGDVAFGLGSGAAFAFSGNKKEPKHTVINPEDSTSGKYSFWGADNKYPETFLKALRLNGSGGAGLRFLKATHYGQGFHFYKSETDDNDKLQKKIQTLKDVGPEIKAFFKRNRLERFWNEHIADLETFYLAQPEFILTKDFSKIHSVRRLQASKVRYEKINKSTGLIENAYFCHNWTSSMSVDSEYVRKIPVIDSYWSPEQIKEYCKKNRIHKFVMPTFYPLMNETYYPEADWHAVFHNGWMDVANSIPEFKKALFTNQLNIKFVVHISEEYFKRTYGADWLDYTPEKRKEIRDQLTDAIDSHLSGNKNAGKSIQSVTYLDQNQNWVKGIEVEPIDNKIKDGAYLPEASAANSEIMFALGVDPSLLGAGIPGGKMNTGSGSDKREAFSILTSLF…
IMGVR2_3300001605_____Draft_10001254	IMGVR2_3300001605_____Draft_10001254_gene_21	18		DNA primase		VOG4551	1e-29	DNA primase [n=259]	putative DNA primase [n=130]	DNA primase	0	CDD	cd03364	TOPRIM_DnaG_primases	260	336	3.06643e-18	1158.67	3476	15360	18836	1	MYTKESIDKVRDTDIVQTIMKYVDLKKCGSGYEGLSPFTKENTPSFKVSQSKQIFKCFSSGKGGDAITFIEEQEKVNFYEAIEILAKIHSIALERIQETEVAKRSRIVIETMEEFSTKVAAIYRNNFFTLEPTHWAKEMINVERGFSDEIQIDFQIGYGLLENQITNYSQENGNFENAKKLGLVNTKESATYDVFKKRIIFPIHNHRGKVVGFGGRRSNDEADVNYAKYLNSKESDIFDKSSILYGLWQAKEAISRXGFAILTEGYTDVIAMHQHFCDNTVATMGTXLTEQHLKLLGRYXKHIVXLRDADKPGQAAAEXDLXAGLDNGFTIDVCXLPLXEDPDSFCRKEKDVEXWIXQNKKDGIYWIXELLFSEENIVRDNYQREVDDLNESLKINVKA…
IMGVR2_3300001605_____Draft_10001254	IMGVR2_3300001605_____Draft_10001254_gene_21	18		DNA primase		VOG4551	1e-29	DNA primase [n=259]	putative DNA primase [n=130]	DNA primase	0	Hamap	MF_00974	DNA primase [dnaG].	1	536	21066	1158.67	3476	15360	18836	1	MYTKESIDKVRDTDIVQTIMKYVDLKKCGSGYEGLSPFTKENTPSFKVSQSKQIFKCFSSGKGGDAITFIEEQEKVNFYEAIEILAKIHSIALERIQETEVAKRSRIVIETMEEFSTKVAAIYRNNFFTLEPTHWAKEMINVERGFSDEIQIDFQIGYGLLENQITNYSQENGNFENAKKLGLVNTKESATYDVFKKRIIFPIHNHRGKVVGFGGRRSNDEADVNYAKYLNSKESDIFDKSSILYGLWQAKEAISRXGFAILTEGYTDVIAMHQHFCDNTVATMGTXLTEQHLKLLGRYXKHIVXLRDADKPGQAAAEXDLXAGLDNGFTIDVCXLPLXEDPDSFCRKEKDVEXWIXQNKKDGIYWIXELLFSEENIVRDNYQREVDDLNESLKINVKA…
IMGVR2_3300001605_____Draft_10001254	IMGVR2_3300001605_____Draft_10001254_gene_21	18		DNA primase		VOG4551	1e-29	DNA primase [n=259]	putative DNA primase [n=130]	DNA primase	0	ProSiteProfiles	PS50880	Toprim domain profile.	258	337	10272	1158.67	3476	15360	18836	1	MYTKESIDKVRDTDIVQTIMKYVDLKKCGSGYEGLSPFTKENTPSFKVSQSKQIFKCFSSGKGGDAITFIEEQEKVNFYEAIEILAKIHSIALERIQETEVAKRSRIVIETMEEFSTKVAAIYRNNFFTLEPTHWAKEMINVERGFSDEIQIDFQIGYGLLENQITNYSQENGNFENAKKLGLVNTKESATYDVFKKRIIFPIHNHRGKVVGFGGRRSNDEADVNYAKYLNSKESDIFDKSSILYGLWQAKEAISRXGFAILTEGYTDVIAMHQHFCDNTVATMGTXLTEQHLKLLGRYXKHIVXLRDADKPGQAAAEXDLXAGLDNGFTIDVCXLPLXEDPDSFCRKEKDVEXWIXQNKKDGIYWIXELLFSEENIVRDNYQREVDDLNESLKINVKA…
IMGVR2_3300001605_____Draft_10001254	IMGVR2_3300001605_____Draft_10001254_gene_21	18		DNA primase		VOG4551	1e-29	DNA primase [n=259]	putative DNA primase [n=130]	DNA primase	0	Pfam	PF01807	CHC2 zinc finger	3	95	1.4E-26	1158.67	3476	15360	18836	1	MYTKESIDKVRDTDIVQTIMKYVDLKKCGSGYEGLSPFTKENTPSFKVSQSKQIFKCFSSGKGGDAITFIEEQEKVNFYEAIEILAKIHSIALERIQETEVAKRSRIVIETMEEFSTKVAAIYRNNFFTLEPTHWAKEMINVERGFSDEIQIDFQIGYGLLENQITNYSQENGNFENAKKLGLVNTKESATYDVFKKRIIFPIHNHRGKVVGFGGRRSNDEADVNYAKYLNSKESDIFDKSSILYGLWQAKEAISRXGFAILTEGYTDVIAMHQHFCDNTVATMGTXLTEQHLKLLGRYXKHIVXLRDADKPGQAAAEXDLXAGLDNGFTIDVCXLPLXEDPDSFCRKEKDVEXWIXQNKKDGIYWIXELLFSEENIVRDNYQREVDDLNESLKINVKA…
IMGVR2_3300001605_____Draft_10001254	IMGVR2_3300001605_____Draft_10001254_gene_21	18		DNA primase		VOG4551	1e-29	DNA primase [n=259]	putative DNA primase [n=130]	DNA primase	0	Pfam	PF13155	Toprim-like	261	345	4.1E-12	1158.67	3476	15360	18836	1	MYTKESIDKVRDTDIVQTIMKYVDLKKCGSGYEGLSPFTKENTPSFKVSQSKQIFKCFSSGKGGDAITFIEEQEKVNFYEAIEILAKIHSIALERIQETEVAKRSRIVIETMEEFSTKVAAIYRNNFFTLEPTHWAKEMINVERGFSDEIQIDFQIGYGLLENQITNYSQENGNFENAKKLGLVNTKESATYDVFKKRIIFPIHNHRGKVVGFGGRRSNDEADVNYAKYLNSKESDIFDKSSILYGLWQAKEAISRXGFAILTEGYTDVIAMHQHFCDNTVATMGTXLTEQHLKLLGRYXKHIVXLRDADKPGQAAAEXDLXAGLDNGFTIDVCXLPLXEDPDSFCRKEKDVEXWIXQNKKDGIYWIXELLFSEENIVRDNYQREVDDLNESLKINVKA…
IMGVR2_3300001605_____Draft_10001254	IMGVR2_3300001605_____Draft_10001254_gene_21	18		DNA primase		VOG4551	1e-29	DNA primase [n=259]	putative DNA primase [n=130]	DNA primase	0	TIGRFAM	TIGR01391	dnaG: DNA primase	1	385	5.8E-98	1158.67	3476	15360	18836	1	MYTKESIDKVRDTDIVQTIMKYVDLKKCGSGYEGLSPFTKENTPSFKVSQSKQIFKCFSSGKGGDAITFIEEQEKVNFYEAIEILAKIHSIALERIQETEVAKRSRIVIETMEEFSTKVAAIYRNNFFTLEPTHWAKEMINVERGFSDEIQIDFQIGYGLLENQITNYSQENGNFENAKKLGLVNTKESATYDVFKKRIIFPIHNHRGKVVGFGGRRSNDEADVNYAKYLNSKESDIFDKSSILYGLWQAKEAISRXGFAILTEGYTDVIAMHQHFCDNTVATMGTXLTEQHLKLLGRYXKHIVXLRDADKPGQAAAEXDLXAGLDNGFTIDVCXLPLXEDPDSFCRKEKDVEXWIXQNKKDGIYWIXELLFSEENIVRDNYQREVDDLNESLKINVKA…
IMGVR2_3300001605_____Draft_10001254	IMGVR2_3300001605_____Draft_10001254_gene_21	18		DNA primase		VOG4551	1e-29	DNA primase [n=259]	putative DNA primase [n=130]	DNA primase	0	Pfam	PF08275	DNA primase catalytic core, N-terminal domain	133	251	3.8E-28	1158.67	3476	15360	18836	1	MYTKESIDKVRDTDIVQTIMKYVDLKKCGSGYEGLSPFTKENTPSFKVSQSKQIFKCFSSGKGGDAITFIEEQEKVNFYEAIEILAKIHSIALERIQETEVAKRSRIVIETMEEFSTKVAAIYRNNFFTLEPTHWAKEMINVERGFSDEIQIDFQIGYGLLENQITNYSQENGNFENAKKLGLVNTKESATYDVFKKRIIFPIHNHRGKVVGFGGRRSNDEADVNYAKYLNSKESDIFDKSSILYGLWQAKEAISRXGFAILTEGYTDVIAMHQHFCDNTVATMGTXLTEQHLKLLGRYXKHIVXLRDADKPGQAAAEXDLXAGLDNGFTIDVCXLPLXEDPDSFCRKEKDVEXWIXQNKKDGIYWIXELLFSEENIVRDNYQREVDDLNESLKINVKA…
IMGVR2_3300005080_____Ga0069611_10000213	IMGVR2_3300005080_____Ga0069611_10000213_gene_41	18		DNA primase		VOG4551	1.8e-38	DNA primase [n=259]	putative DNA primase [n=130]	DNA primase	0	CDD	cd03364	TOPRIM_DnaG_primases	265	341	2.77754e-29	1163.67	3491	27951	31442	-1	MAVKFISQTTVETIFSETKIEDVVKYYINEPLKKTGAHFKCKSFTSNERTPSLVISPAKQIFKDFSSGAGGNFIEFIKYADKTIDNYKDALLKAAEISNITVVFEDLSPEEERKHQEEITAKDFTRTMTHLYSKNLLELEDSHWAKQMLEARGYNEDTITNFQLGFARQQYDQVSSYANEYGHTGLATKLGYSTAKNGKSYDFFQNRLIFPIHNERGEVIAFGGRRSNDDEKYAKYLNSKDSDLYNKEKVLYGLFQAKHSIVKHRKAILVEGYTDVISLHQKGINYAIASCGTALTNRQAKLLKKYCKEVIIWRDNDNAGQKAVLNDLDILLNNGFKVSVLIAEDEKSDPDEISRKVESLDDYITKHSTDAILWRSNNLKEEAISNVFLQKEEELKDRV…
IMGVR2_3300005080_____Ga0069611_10000213	IMGVR2_3300005080_____Ga0069611_10000213_gene_41	18		DNA primase		VOG4551	1.8e-38	DNA primase [n=259]	putative DNA primase [n=130]	DNA primase	0	ProSiteProfiles	PS50880	Toprim domain profile.	265	346	20358	1163.67	3491	27951	31442	-1	MAVKFISQTTVETIFSETKIEDVVKYYINEPLKKTGAHFKCKSFTSNERTPSLVISPAKQIFKDFSSGAGGNFIEFIKYADKTIDNYKDALLKAAEISNITVVFEDLSPEEERKHQEEITAKDFTRTMTHLYSKNLLELEDSHWAKQMLEARGYNEDTITNFQLGFARQQYDQVSSYANEYGHTGLATKLGYSTAKNGKSYDFFQNRLIFPIHNERGEVIAFGGRRSNDDEKYAKYLNSKDSDLYNKEKVLYGLFQAKHSIVKHRKAILVEGYTDVISLHQKGINYAIASCGTALTNRQAKLLKKYCKEVIIWRDNDNAGQKAVLNDLDILLNNGFKVSVLIAEDEKSDPDEISRKVESLDDYITKHSTDAILWRSNNLKEEAISNVFLQKEEELKDRV…
IMGVR2_3300005080_____Ga0069611_10000213	IMGVR2_3300005080_____Ga0069611_10000213_gene_41	18		DNA primase		VOG4551	1.8e-38	DNA primase [n=259]	putative DNA primase [n=130]	DNA primase	0	Pfam	PF08275	DNA primase catalytic core, N-terminal domain	133	258	1.4E-30	1163.67	3491	27951	31442	-1	MAVKFISQTTVETIFSETKIEDVVKYYINEPLKKTGAHFKCKSFTSNERTPSLVISPAKQIFKDFSSGAGGNFIEFIKYADKTIDNYKDALLKAAEISNITVVFEDLSPEEERKHQEEITAKDFTRTMTHLYSKNLLELEDSHWAKQMLEARGYNEDTITNFQLGFARQQYDQVSSYANEYGHTGLATKLGYSTAKNGKSYDFFQNRLIFPIHNERGEVIAFGGRRSNDDEKYAKYLNSKDSDLYNKEKVLYGLFQAKHSIVKHRKAILVEGYTDVISLHQKGINYAIASCGTALTNRQAKLLKKYCKEVIIWRDNDNAGQKAVLNDLDILLNNGFKVSVLIAEDEKSDPDEISRKVESLDDYITKHSTDAILWRSNNLKEEAISNVFLQKEEELKDRV…
IMGVR2_3300005080_____Ga0069611_10000213	IMGVR2_3300005080_____Ga0069611_10000213_gene_41	18		DNA primase		VOG4551	1.8e-38	DNA primase [n=259]	putative DNA primase [n=130]	DNA primase	0	Pfam	PF13662	Toprim domain	266	341	6.1E-15	1163.67	3491	27951	31442	-1	MAVKFISQTTVETIFSETKIEDVVKYYINEPLKKTGAHFKCKSFTSNERTPSLVISPAKQIFKDFSSGAGGNFIEFIKYADKTIDNYKDALLKAAEISNITVVFEDLSPEEERKHQEEITAKDFTRTMTHLYSKNLLELEDSHWAKQMLEARGYNEDTITNFQLGFARQQYDQVSSYANEYGHTGLATKLGYSTAKNGKSYDFFQNRLIFPIHNERGEVIAFGGRRSNDDEKYAKYLNSKDSDLYNKEKVLYGLFQAKHSIVKHRKAILVEGYTDVISLHQKGINYAIASCGTALTNRQAKLLKKYCKEVIIWRDNDNAGQKAVLNDLDILLNNGFKVSVLIAEDEKSDPDEISRKVESLDDYITKHSTDAILWRSNNLKEEAISNVFLQKEEELKDRV…
IMGVR2_3300005080_____Ga0069611_10000213	IMGVR2_3300005080_____Ga0069611_10000213_gene_41	18		DNA primase		VOG4551	1.8e-38	DNA primase [n=259]	putative DNA primase [n=130]	DNA primase	0	Pfam	PF01807	CHC2 zinc finger	7	104	4.1E-14	1163.67	3491	27951	31442	-1	MAVKFISQTTVETIFSETKIEDVVKYYINEPLKKTGAHFKCKSFTSNERTPSLVISPAKQIFKDFSSGAGGNFIEFIKYADKTIDNYKDALLKAAEISNITVVFEDLSPEEERKHQEEITAKDFTRTMTHLYSKNLLELEDSHWAKQMLEARGYNEDTITNFQLGFARQQYDQVSSYANEYGHTGLATKLGYSTAKNGKSYDFFQNRLIFPIHNERGEVIAFGGRRSNDDEKYAKYLNSKDSDLYNKEKVLYGLFQAKHSIVKHRKAILVEGYTDVISLHQKGINYAIASCGTALTNRQAKLLKKYCKEVIIWRDNDNAGQKAVLNDLDILLNNGFKVSVLIAEDEKSDPDEISRKVESLDDYITKHSTDAILWRSNNLKEEAISNVFLQKEEELKDRV…
IMGVR2_3300005080_____Ga0069611_10000213	IMGVR2_3300005080_____Ga0069611_10000213_gene_41	18		DNA primase		VOG4551	1.8e-38	DNA primase [n=259]	putative DNA primase [n=130]	DNA primase	0	TIGRFAM	TIGR01391	dnaG: DNA primase	6	407	3.7E-91	1163.67	3491	27951	31442	-1	MAVKFISQTTVETIFSETKIEDVVKYYINEPLKKTGAHFKCKSFTSNERTPSLVISPAKQIFKDFSSGAGGNFIEFIKYADKTIDNYKDALLKAAEISNITVVFEDLSPEEERKHQEEITAKDFTRTMTHLYSKNLLELEDSHWAKQMLEARGYNEDTITNFQLGFARQQYDQVSSYANEYGHTGLATKLGYSTAKNGKSYDFFQNRLIFPIHNERGEVIAFGGRRSNDDEKYAKYLNSKDSDLYNKEKVLYGLFQAKHSIVKHRKAILVEGYTDVISLHQKGINYAIASCGTALTNRQAKLLKKYCKEVIIWRDNDNAGQKAVLNDLDILLNNGFKVSVLIAEDEKSDPDEISRKVESLDDYITKHSTDAILWRSNNLKEEAISNVFLQKEEELKDRV…
GOV2_Station168_DCM_ALL_assembly_NODE_1833_length_41265_cov_31.413807	GOV2_Station168_DCM_ALL_assembly_NODE_1833_length_41265_cov_31.413807_gene_46	19		hp		ND	ND	ND	ND		NA	NA	NA	NA	NA	NA	NA	96.6667	290	34547	34837	-1	MFVVRPGIYNIPNFGKLDTRKEISDSQYLALYENSAFPFIQITEEAVVFLKKQKLSEKRMIALISRATTKEELTLLLAVKSSKKMKALVEEIENTF
IMGVR2_3300001122_____JGI12148J13107_100002	IMGVR2_3300001122_____JGI12148J13107_100002_gene_4	19		hp		ND	ND	ND	ND		NA	NA	NA	NA	NA	NA	NA	105.667	317	1782	2099	-1	MSKYFDIEPGKYDIPKVGKVNTFSKEVSDEKALAIYRLPRKIFPWIKLNKESLGYLKKQKFVAEDVAKMIQNARSVEEVETLSELSDTKTVERIKETKLNALKTP
IMGVR2_3300009508_____Ga0115567_10000451	IMGVR2_3300009508_____Ga0115567_10000451_gene_38	19		hp		ND	ND	ND	ND		NA	NA	NA	NA	NA	NA	NA	104.667	314	26645	26959	1	MKEAFTIAPCVYNIPGIGRVDSTKEISDEIAFSIYKLKRGVFPWIKLGPGAGSFLKKQKLTVKEIVSLVANARTAEEIEILASLTESKTVAGIVDVRLKALKTQ
IMGVR2_3300012032_____Ga0136554_1000067	IMGVR2_3300012032_____Ga0136554_1000067_gene_25	19		hp		ND	ND	ND	ND		NA	NA	NA	NA	NA	NA	NA	105.667	317	23153	23470	-1	MSKVFQIKKGKFDIPKFGKVDTTKTELSDERALELFKVSRKVFPWIMLKPDADKFLKKQNLKAEEVAKMINNSSNIEEVEILKQVNDSKTVAAIAETKINGFKNS
NHE_Leef_1	NHE_Leef_1_gene_7	2	120	adaptor [VirFam)		ND	ND	ND	ND		NA	NA	NA	NA	NA	NA	NA	312.667	938	4207	5145	1	MATLLKSIEDIKKYVSVNKNIKWASIEPYVKQADRKYVKDLVGASIYNDYATTVPTEPTELEVYELLCEASANLAWFLYMPLANVQVTDGGISVNSGTDYKAAEWWQIRDLRRSLLDAGLMALDASLKIMEANTDTFINWTNTDSYTVFNELFVRTTETFNKWFGIANSRQTFLALRHYMLETHHQYFTSVLNTSTIATIKIAEETIQKQVLEFLQASQVHYTVAKAVESGSFLLTASGMYQQMDDLPGYKQNPLSEQQLAKLKLERLTAGEEYFKKAIALIEDNTSLFNDYTPKTTETVVKVKNTKSTFSL
IMGVR2_3300005080_____Ga0069611_10000122	IMGVR2_3300005080_____Ga0069611_10000122_gene_47	20		integrase		VOG0275	1e-26	integrase [n=365]	putative integrase [n=46]	site-specific integrase	8.79e-157	Pfam	PF00589	Phage integrase family	242	394	1.7E-16	411.667	1235	38185	39420	-1	MNNETDLLELFDTKHATKTKIHVSINIKFYARLEHVDRDGNSLLYLYLSSGGKKKLISLGIHVPASLWDKETQRISTKKISVANRDINLLIDNIQKRVTEIKIEYRLNNRILTLDRFEGEYRTGFSRIDFIQFATRICEREKSHVAAGTTKKRLSVIEKIRLFKKNVEFGDITIDWINDYKKFWLKDKEIEGKFYPGNNLTTVGSDMKAIKKWLKIAKNYSISLNVNIEDIKVDRTTGIREYLTKNEMVDLYEYYKSSAIKQHHKISLGLFLFSCFTSLRISDVKKIKREDLKNPMYKFKITKTKKQHMIKFNSTALEIANENPKLFVDWKSEQKINEDLKEIMAIVEIPKHITFHCARHTFATNFLRLGGKVEVLQGILMHSRIDETMVYVHIVEAEK…
IMGVR2_3300005080_____Ga0069611_10000122	IMGVR2_3300005080_____Ga0069611_10000122_gene_47	20		integrase		VOG0275	1e-26	integrase [n=365]	putative integrase [n=46]	site-specific integrase	8.79e-157	CDD	cd01185	INTN1_C_like	247	399	5.43777e-29	411.667	1235	38185	39420	-1	MNNETDLLELFDTKHATKTKIHVSINIKFYARLEHVDRDGNSLLYLYLSSGGKKKLISLGIHVPASLWDKETQRISTKKISVANRDINLLIDNIQKRVTEIKIEYRLNNRILTLDRFEGEYRTGFSRIDFIQFATRICEREKSHVAAGTTKKRLSVIEKIRLFKKNVEFGDITIDWINDYKKFWLKDKEIEGKFYPGNNLTTVGSDMKAIKKWLKIAKNYSISLNVNIEDIKVDRTTGIREYLTKNEMVDLYEYYKSSAIKQHHKISLGLFLFSCFTSLRISDVKKIKREDLKNPMYKFKITKTKKQHMIKFNSTALEIANENPKLFVDWKSEQKINEDLKEIMAIVEIPKHITFHCARHTFATNFLRLGGKVEVLQGILMHSRIDETMVYVHIVEAEK…
IMGVR2_3300005080_____Ga0069611_10000122	IMGVR2_3300005080_____Ga0069611_10000122_gene_47	20		integrase		VOG0275	1e-26	integrase [n=365]	putative integrase [n=46]	site-specific integrase	8.79e-157	Pfam	PF17293	Arm DNA-binding domain	36	114	2.1E-9	411.667	1235	38185	39420	-1	MNNETDLLELFDTKHATKTKIHVSINIKFYARLEHVDRDGNSLLYLYLSSGGKKKLISLGIHVPASLWDKETQRISTKKISVANRDINLLIDNIQKRVTEIKIEYRLNNRILTLDRFEGEYRTGFSRIDFIQFATRICEREKSHVAAGTTKKRLSVIEKIRLFKKNVEFGDITIDWINDYKKFWLKDKEIEGKFYPGNNLTTVGSDMKAIKKWLKIAKNYSISLNVNIEDIKVDRTTGIREYLTKNEMVDLYEYYKSSAIKQHHKISLGLFLFSCFTSLRISDVKKIKREDLKNPMYKFKITKTKKQHMIKFNSTALEIANENPKLFVDWKSEQKINEDLKEIMAIVEIPKHITFHCARHTFATNFLRLGGKVEVLQGILMHSRIDETMVYVHIVEAEK…
IMGVR2_3300005080_____Ga0069611_10000122	IMGVR2_3300005080_____Ga0069611_10000122_gene_47	20		integrase		VOG0275	1e-26	integrase [n=365]	putative integrase [n=46]	site-specific integrase	8.79e-157	Pfam	PF13102	Phage integrase SAM-like domain	129	219	2.6E-9	411.667	1235	38185	39420	-1	MNNETDLLELFDTKHATKTKIHVSINIKFYARLEHVDRDGNSLLYLYLSSGGKKKLISLGIHVPASLWDKETQRISTKKISVANRDINLLIDNIQKRVTEIKIEYRLNNRILTLDRFEGEYRTGFSRIDFIQFATRICEREKSHVAAGTTKKRLSVIEKIRLFKKNVEFGDITIDWINDYKKFWLKDKEIEGKFYPGNNLTTVGSDMKAIKKWLKIAKNYSISLNVNIEDIKVDRTTGIREYLTKNEMVDLYEYYKSSAIKQHHKISLGLFLFSCFTSLRISDVKKIKREDLKNPMYKFKITKTKKQHMIKFNSTALEIANENPKLFVDWKSEQKINEDLKEIMAIVEIPKHITFHCARHTFATNFLRLGGKVEVLQGILMHSRIDETMVYVHIVEAEK…
GOV2_Station168_DCM_ALL_assembly_NODE_1833_length_41265_cov_31.413807	GOV2_Station168_DCM_ALL_assembly_NODE_1833_length_41265_cov_31.413807_gene_23	21		BACON domain-containing protein		ND	ND	ND	ND	BACON domain-containing protein	2.09e-112	CDD	cd14948	BACON	212	292	2.80859	635.667	1907	13915	15822	-1	MAATISINPLNINYKQFDAAPTAVLITFSNLSYSVISFGNVPNWLVITDITQVDSTTATAIFAIKPTESSALSASLYTAVLEVLSPKADPVSLEDVYFKEADFTINLTITETVLLAVTPANISFNYTISGALPSGKLAQIVSENAWTIVTSAAWISSSVTTGSNNGSFSVSVDPYGLATGTHTGTVTVDDGSSTKIINISLVVSAGNTVDDYLYVAPTELDFVKNIGSLFNPIKSISLNSSEVWTAVSSETWLVLSKTTGSSGSDLISVSIDATGLLEGLYVAEVAVTAGTILRKTYVTLLLNTSTVNIPDNGLLYFSEDDVRIQLSSENENSFLDVDLKAVTDTLSLLYNKKAPYIKGVASVNIGTECKNMIKSAELPDVYTSKRATLLKPAVLSFNG…
GOV2_Station168_DCM_ALL_assembly_NODE_1833_length_41265_cov_31.413807	GOV2_Station168_DCM_ALL_assembly_NODE_1833_length_41265_cov_31.413807_gene_23	21		BACON domain-containing protein		ND	ND	ND	ND	BACON domain-containing protein	2.09e-112	CDD	cd14948	BACON	115	174	0.0028351	635.667	1907	13915	15822	-1	MAATISINPLNINYKQFDAAPTAVLITFSNLSYSVISFGNVPNWLVITDITQVDSTTATAIFAIKPTESSALSASLYTAVLEVLSPKADPVSLEDVYFKEADFTINLTITETVLLAVTPANISFNYTISGALPSGKLAQIVSENAWTIVTSAAWISSSVTTGSNNGSFSVSVDPYGLATGTHTGTVTVDDGSSTKIINISLVVSAGNTVDDYLYVAPTELDFVKNIGSLFNPIKSISLNSSEVWTAVSSETWLVLSKTTGSSGSDLISVSIDATGLLEGLYVAEVAVTAGTILRKTYVTLLLNTSTVNIPDNGLLYFSEDDVRIQLSSENENSFLDVDLKAVTDTLSLLYNKKAPYIKGVASVNIGTECKNMIKSAELPDVYTSKRATLLKPAVLSFNG…
IMGVR2_3300001122_____JGI12148J13107_100002	IMGVR2_3300001122_____JGI12148J13107_100002_gene_42	21		BACON domain-containing protein		ND	ND	ND	ND	BACON domain-containing protein	3.59e-156	CDD	cd14948	BACON	223	310	0.0879806	666.667	2000	25609	27609	-1	MPDYSNPVAGWNPNPTLYLNYQKYSGVLPEEEMFFAFTSSMEPGSVYVHQKPQWLDVIVDEYVYAGGMVQFVNYRFSINQNQGNNLAVGLYQENVVIKSKQAVFPFGNFTSVPLQVTLQVTEATPLSITPQNYSFNYTIGSAAPAQEYLQITTSQNWSIASNQSWLSFSQTNGSGSQTISLNVNPSGLAPGNYTANFIVDDGNSTKTGTVVLVVIGDGSEEDYISVTPEQLLFSEAQGEAPQSNQTITVDTSESLTIETSVAWLTISESNLASGASTFTISTANTQPLEVGSYPAEITLSGNSVSFTIDVLLIIVEETSSGLENFGFYFAHARNRLNLTNGTPNAEVILDYVTQATAGQKQYKKKIPYYQNALSAVIGLETESLLKPQELPLLFTHFFK…
IMGVR2_3300001122_____JGI12148J13107_100002	IMGVR2_3300001122_____JGI12148J13107_100002_gene_42	21		BACON domain-containing protein		ND	ND	ND	ND	BACON domain-containing protein	3.59e-156	CDD	cd14948	BACON	126	211	0.000951322	666.667	2000	25609	27609	-1	MPDYSNPVAGWNPNPTLYLNYQKYSGVLPEEEMFFAFTSSMEPGSVYVHQKPQWLDVIVDEYVYAGGMVQFVNYRFSINQNQGNNLAVGLYQENVVIKSKQAVFPFGNFTSVPLQVTLQVTEATPLSITPQNYSFNYTIGSAAPAQEYLQITTSQNWSIASNQSWLSFSQTNGSGSQTISLNVNPSGLAPGNYTANFIVDDGNSTKTGTVVLVVIGDGSEEDYISVTPEQLLFSEAQGEAPQSNQTITVDTSESLTIETSVAWLTISESNLASGASTFTISTANTQPLEVGSYPAEITLSGNSVSFTIDVLLIIVEETSSGLENFGFYFAHARNRLNLTNGTPNAEVILDYVTQATAGQKQYKKKIPYYQNALSAVIGLETESLLKPQELPLLFTHFFK…
IMGVR2_3300012032_____Ga0136554_1000067	IMGVR2_3300012032_____Ga0136554_1000067_gene_3	21		BACON domain-containing protein		ND	ND	ND	ND	BACON domain-containing protein	1.23e-93	CDD	cd14948	BACON	116	202	0.00120892	678.667	2036	3223	5259	-1	MTNFNPSNIVLRFVKNSGNTPATFTSLNVDSLDPEAAGISFIKPSWLNIYQLNEEETDEGAFYNYSLSLFQNSANNLPVGNYTETVEARVSYQNLPGIDFFYASFTIVLEIREITEISVNPQQLAFSLIEGDPNPNSRAVVIVTENNWAILADQNWVTLSNTGGSGNDTVQLGVNADGLPIGTYNASVLVTDLQSTKTINVTLTVNSQNGGNQYVILNTTLIEVSENQNEDPESTGQIIIENTLDVEIETDSSWIDLDVSDFTPGINILNFIIQNTNNFTLGTFIGEIKVTSLLGVQKAIVILRVINPDTIGLVNGGFYFAKDYNKLNLSNAQNNAEAVIKHRVQTSDGVEIYDRKTPYFQNQIAIEIGVETINLLRPFIYLFALQSLEVNRFLIPYKP…
NHE_Leef_1	NHE_Leef_1_gene_2	6	121	hp		ND	ND	ND	ND		NA	NA	NA	NA	NA	NA	NA	259.667	779	511	1290	1	MKEIHLILPTSWNELSKKQLENICFQLECYHFEIKDNQESELEIRTRLYFAIAKEFLRNNSWKNIRYALSEIQPKEYAVLTKFIFEKNTRTKFDASLKIKGVNYYGPDLRLRNVTIGEFSFADSLYYNWKHSFNILYLNALCATLFRIKSNSIKETDKRQRFNKLLVDTNAKHFVNVSYKTKLAIAYTYEGCRNNFIDTYKNIFPKKEVNQPTLKSKYTPFGEIILDKIKGDPSKLITTQNLLATDFLAIYDKDIRDLK
GOV2_Station168_DCM_ALL_assembly_NODE_1833_length_41265_cov_31.413807	GOV2_Station168_DCM_ALL_assembly_NODE_1833_length_41265_cov_31.413807_gene_15	22		KilA-N domain		ND	ND	ND	ND	KilA-N domain-containing protein	4.13e-74	Pfam	PF04383	KilA-N domain	16	112	1.7E-15	182.667	548	8364	8912	-1	MKTKATQFIYQDTAIHFALSTNKNVMVNATEMAKSFNKRIDHFLKTEPTKAFINLLEFPPQGVNSAPLKREQIIKTRGQNGTYFTRILALKFAAWLDPSFELWVFSTIDEILFGDYLKHQQAIEETLKAENELEVLQNLLAENPNFKRIQELQEFIKTKDSEKRKALAAKKQQITLDFKERH
GOV2_Station168_DCM_ALL_assembly_NODE_1833_length_41265_cov_31.413807	GOV2_Station168_DCM_ALL_assembly_NODE_1833_length_41265_cov_31.413807_gene_15	22		KilA-N domain		ND	ND	ND	ND	KilA-N domain-containing protein	4.13e-74	ProSiteProfiles	PS51301	KilA-N domain profile.	7	111	13313	182.667	548	8364	8912	-1	MKTKATQFIYQDTAIHFALSTNKNVMVNATEMAKSFNKRIDHFLKTEPTKAFINLLEFPPQGVNSAPLKREQIIKTRGQNGTYFTRILALKFAAWLDPSFELWVFSTIDEILFGDYLKHQQAIEETLKAENELEVLQNLLAENPNFKRIQELQEFIKTKDSEKRKALAAKKQQITLDFKERH
IMGVR2_3300001605_____Draft_10001254	IMGVR2_3300001605_____Draft_10001254_gene_17	22		KilA-N domain		ND	ND	ND	ND	KilA-N domain-containing protein	1.39e-34	Pfam	PF04383	KilA-N domain	14	114	3.1E-16	185.667	557	13243	13800	1	MKAIEFIYQENAIHFLVNPKNDNVMINATEMAKAFNKQIDNFTRLEGTSDFIDALLRSENSKFEPSDVREQITYKDLIYGTNKATFMHRKLAMYFAFWLDVDFQIWIIDTIDDLLFGHYKQHNQAVIDNLKYEKELEDLEFELLNDPLFYKYTQIQKLMKTSNIARQKAIKAQINQVKLDFSNKK
IMGVR2_3300001605_____Draft_10001254	IMGVR2_3300001605_____Draft_10001254_gene_17	22		KilA-N domain		ND	ND	ND	ND	KilA-N domain-containing protein	1.39e-34	ProSiteProfiles	PS51301	KilA-N domain profile.	5	114	14416	185.667	557	13243	13800	1	MKAIEFIYQENAIHFLVNPKNDNVMINATEMAKAFNKQIDNFTRLEGTSDFIDALLRSENSKFEPSDVREQITYKDLIYGTNKATFMHRKLAMYFAFWLDVDFQIWIIDTIDDLLFGHYKQHNQAVIDNLKYEKELEDLEFELLNDPLFYKYTQIQKLMKTSNIARQKAIKAQINQVKLDFSNKK
IMGVR2_3300001605_____Draft_10001254	IMGVR2_3300001605_____Draft_10001254_gene_43	22		KilA-N domain		ND	ND	ND	ND	KilA-N domain-containing protein	2.58e-19	ProSiteProfiles	PS51301	KilA-N domain profile.	14	149	11502	221.667	665	28651	29316	1	MNQKTETKEVNTLEFLYKEAQIHFLVNPDDDNVLINATEMGNLFGKLAKDYLKTVQTEKFIEACCSDENFNEIFGFGTVLTDSENEFGEDNNPSQNIILSFEERKNHLVIVKSGGRNNGTWLHEIIALDFAAWLDVNFRFWVFNTIRKITFGYLKEYRDAMQEEVLLKSKTATLKQNLILNPSIENVEAFFNNEAKIITAKNRKRVAQTNQLNLFKDFFKQ
IMGVR2_3300001605_____Draft_10001254	IMGVR2_3300001605_____Draft_10001254_gene_43	22		KilA-N domain		ND	ND	ND	ND	KilA-N domain-containing protein	2.58e-19	Pfam	PF04383	KilA-N domain	30	149	2.5E-15	221.667	665	28651	29316	1	MNQKTETKEVNTLEFLYKEAQIHFLVNPDDDNVLINATEMGNLFGKLAKDYLKTVQTEKFIEACCSDENFNEIFGFGTVLTDSENEFGEDNNPSQNIILSFEERKNHLVIVKSGGRNNGTWLHEIIALDFAAWLDVNFRFWVFNTIRKITFGYLKEYRDAMQEEVLLKSKTATLKQNLILNPSIENVEAFFNNEAKIITAKNRKRVAQTNQLNLFKDFFKQ
IMGVR2_3300015214_____Ga0172382_10001576	IMGVR2_3300015214_____Ga0172382_10001576_gene_8	22		KilA-N domain		ND	ND	ND	ND	KilA-N domain-containing protein	1.07e-13	Pfam	PF04383	KilA-N domain	20	62	1.4E-5	89.6667	269	10179	10448	-1	MKSIQFIYEDTEIHFLVNPDQDHVMVNATEMAKVFGRRTKDFLKTDETKSFIEVANRALNGAQIIQDRGRNGIYFDRFVGCFKSQKTIS
NHE_Leef_1	NHE_Leef_1_gene_5	8	126	hp		ND	ND	ND	ND	Uncharacterised protein	1.4e-13	NA	NA	NA	NA	NA	NA	116.667	350	2515	2865	1	MLAENIYMKDVLKKMKTLDENGKAVPFSIKFRTLNKYTSKGGKLKEYAEARLVTKEKQERITSVAALRAMQPRVIKERKNPNHFANKTRNLKLPNGEMKKFRIRFVIEFNGQKVIY
NHE_Leef_1	NHE_Leef_1_gene_20	22	176	KilA-N domain		ND	ND	ND	ND	KilA-N domain-containing protein	4.61e-76	Pfam	PF04383	KilA-N domain	15	112	7.6E-15	181.667	545	18817	19362	1	MKTKATQFIYQDTAIHFALSNNKNVMINATEMAKAFNKRIDVFLKTEPTKAFLNALEFPPVGVNSAPLKKEQIISTHGQNGTYFTRILALKFAAWLDVDFEIWVFSTIDEILFGDYLKHQNAIEETLKAEKELHVLEARLAEDPNFKRIQELQEFIKTKDSEKRKALAAKKLQIKLDLGGI
GOV2_Station168_DCM_ALL_assembly_NODE_1833_length_41265_cov_31.413807	GOV2_Station168_DCM_ALL_assembly_NODE_1833_length_41265_cov_31.413807_gene_21	23		integrase		VOG0275	4.1e-28	integrase [n=365]	putative integrase [n=46]	tyrosine-type recombinase/integrase	6.35e-171	Pfam	PF13102	Phage integrase SAM-like domain	106	191	2.5E-6	387.667	1163	10995	12158	1	MSKLQNSKSQIFVDYVPAELKENKDWRIIFYVKNPYTEELEIKRPRVRKCKSITERRKLAKRMISAINKRLENGWNPFYENKGTKELSKLNTTLDIFLKRTELEFKDGNFRKDTYKTYKSQISVLKTYLEETQQIDLMCFKFDTDFISNYLDHIRYVKGVSARTRDNYLSFLGTLSKFLLSKKYITANPTEHFSKLNKKQKQRILIPEKLKKTIFDYWQKKNTAFLVLCLTCYYCLIRRTELTKILIGHINLKNNTIFISAEDSKSRTGKLVTIPNNLRNALREHIEHQPKSNYLFSVDNFKPGTKQCYPDKITKNWNNMRVKLNINTNIDWYSLKDTGITDLLKAGVPLISVRNQARHHSSNQTDQYTPLEMKKADSNIKEADVKF
GOV2_Station168_DCM_ALL_assembly_NODE_1833_length_41265_cov_31.413807	GOV2_Station168_DCM_ALL_assembly_NODE_1833_length_41265_cov_31.413807_gene_21	23		integrase		VOG0275	4.1e-28	integrase [n=365]	putative integrase [n=46]	tyrosine-type recombinase/integrase	6.35e-171	CDD	cd00397	DNA_BRE_C	214	369	2.44652e-07	387.667	1163	10995	12158	1	MSKLQNSKSQIFVDYVPAELKENKDWRIIFYVKNPYTEELEIKRPRVRKCKSITERRKLAKRMISAINKRLENGWNPFYENKGTKELSKLNTTLDIFLKRTELEFKDGNFRKDTYKTYKSQISVLKTYLEETQQIDLMCFKFDTDFISNYLDHIRYVKGVSARTRDNYLSFLGTLSKFLLSKKYITANPTEHFSKLNKKQKQRILIPEKLKKTIFDYWQKKNTAFLVLCLTCYYCLIRRTELTKILIGHINLKNNTIFISAEDSKSRTGKLVTIPNNLRNALREHIEHQPKSNYLFSVDNFKPGTKQCYPDKITKNWNNMRVKLNINTNIDWYSLKDTGITDLLKAGVPLISVRNQARHHSSNQTDQYTPLEMKKADSNIKEADVKF
GOV2_Station168_DCM_ALL_assembly_NODE_1833_length_41265_cov_31.413807	GOV2_Station168_DCM_ALL_assembly_NODE_1833_length_41265_cov_31.413807_gene_21	23		integrase		VOG0275	4.1e-28	integrase [n=365]	putative integrase [n=46]	tyrosine-type recombinase/integrase	6.35e-171	Pfam	PF00589	Phage integrase family	214	371	1.8E-13	387.667	1163	10995	12158	1	MSKLQNSKSQIFVDYVPAELKENKDWRIIFYVKNPYTEELEIKRPRVRKCKSITERRKLAKRMISAINKRLENGWNPFYENKGTKELSKLNTTLDIFLKRTELEFKDGNFRKDTYKTYKSQISVLKTYLEETQQIDLMCFKFDTDFISNYLDHIRYVKGVSARTRDNYLSFLGTLSKFLLSKKYITANPTEHFSKLNKKQKQRILIPEKLKKTIFDYWQKKNTAFLVLCLTCYYCLIRRTELTKILIGHINLKNNTIFISAEDSKSRTGKLVTIPNNLRNALREHIEHQPKSNYLFSVDNFKPGTKQCYPDKITKNWNNMRVKLNINTNIDWYSLKDTGITDLLKAGVPLISVRNQARHHSSNQTDQYTPLEMKKADSNIKEADVKF
IMGVR2_3300001605_____Draft_10001254	IMGVR2_3300001605_____Draft_10001254_gene_14	23		integrase		VOG0275	8.9e-27	integrase [n=365]	putative integrase [n=46]	tyrosine-type recombinase/integrase	1.57e-178	Pfam	PF00589	Phage integrase family	209	371	3.0E-14	390.667	1172	10949	12121	-1	MSKLQNSQKATVFIDYIPAELHENKVWRIVFYVKNPITGKLERKHPRVKPLKSIVERRKLAKRMILEINKRLESGWNPFYANKGTKELTKFTDTLKIYIKRVKTEYDDDNLRWDTFKTYKSQINILENYLIETKQQDMLAYKFDVDFIGAYLDNXXXENXVSARTRDNYLSFLGTLSAFLLEKKYITANPTTVFSKINKKEKKRVLIPENLKTIIFDYWEQKNIHYLTLCMVCYYCLIRRTEITKLRVSSVSLINSTIWIDSMDSKNRKNQAITIPNELIPFLIEHLKTAKQTDFLFSSENFCPGPIKIHPDRITKSWAKMRTELSINKNVDWYSLKDSGITDLLRAGVPLISVRDQARHYSSAQTDTYTPKDLKVADKNIQKSTVKFSN
IMGVR2_3300001605_____Draft_10001254	IMGVR2_3300001605_____Draft_10001254_gene_14	23		integrase		VOG0275	8.9e-27	integrase [n=365]	putative integrase [n=46]	tyrosine-type recombinase/integrase	1.57e-178	CDD	cd00397	DNA_BRE_C	215	370	2.01013e-08	390.667	1172	10949	12121	-1	MSKLQNSQKATVFIDYIPAELHENKVWRIVFYVKNPITGKLERKHPRVKPLKSIVERRKLAKRMILEINKRLESGWNPFYANKGTKELTKFTDTLKIYIKRVKTEYDDDNLRWDTFKTYKSQINILENYLIETKQQDMLAYKFDVDFIGAYLDNXXXENXVSARTRDNYLSFLGTLSAFLLEKKYITANPTTVFSKINKKEKKRVLIPENLKTIIFDYWEQKNIHYLTLCMVCYYCLIRRTEITKLRVSSVSLINSTIWIDSMDSKNRKNQAITIPNELIPFLIEHLKTAKQTDFLFSSENFCPGPIKIHPDRITKSWAKMRTELSINKNVDWYSLKDSGITDLLRAGVPLISVRDQARHYSSAQTDTYTPKDLKVADKNIQKSTVKFSN
IMGVR2_3300015214_____Ga0172382_10001576	IMGVR2_3300015214_____Ga0172382_10001576_gene_1	23		integrase		VOG0275	2.9e-28	integrase [n=365]	putative integrase [n=46]	site-specific integrase	3.72e-140	CDD	cd00397	DNA_BRE_C	174	330	2.72854e-08	347.667	1043	250	1293	1	MKRFRKRVPKLNSKKDRERLAKQICLNINNDLKAGWSPFYDVNTKNEYRLFLDTLNQFSKQSERKLKDKLIRPDSLRAYTSYLNNIKEYMLKNNMENMLSVEFTRDFVVTFLDHIYFERKRSARTHNNYLGFLNLIGVFMEDRKYIPQNPVFKISKRKVNKKKREVLPHWLRDDIINYCSLKSKAYLTLCLTTYFCFVRRTELTKLLVKHVNIKEGTIFVPGDASKNGRDGTVTITKKLMPLLRNHIDGSNNSFYLFSENNYLPGEKQLQPKKISDEWAEMRRKMNLDSKYQFYSLKDTGITNLLLMGVPAKKVRDQARHYDIRVTESYISRNEKADEELRTIDFEF
IMGVR2_3300015214_____Ga0172382_10001576	IMGVR2_3300015214_____Ga0172382_10001576_gene_1	23		integrase		VOG0275	2.9e-28	integrase [n=365]	putative integrase [n=46]	site-specific integrase	3.72e-140	Pfam	PF00589	Phage integrase family	175	333	5.9E-15	347.667	1043	250	1293	1	MKRFRKRVPKLNSKKDRERLAKQICLNINNDLKAGWSPFYDVNTKNEYRLFLDTLNQFSKQSERKLKDKLIRPDSLRAYTSYLNNIKEYMLKNNMENMLSVEFTRDFVVTFLDHIYFERKRSARTHNNYLGFLNLIGVFMEDRKYIPQNPVFKISKRKVNKKKREVLPHWLRDDIINYCSLKSKAYLTLCLTTYFCFVRRTELTKLLVKHVNIKEGTIFVPGDASKNGRDGTVTITKKLMPLLRNHIDGSNNSFYLFSENNYLPGEKQLQPKKISDEWAEMRRKMNLDSKYQFYSLKDTGITNLLLMGVPAKKVRDQARHYDIRVTESYISRNEKADEELRTIDFEF
NHE_Leef_1	NHE_Leef_1_gene_20	22	176	KilA-N domain		ND	ND	ND	ND	KilA-N domain-containing protein	4.61e-76	ProSiteProfiles	PS51301	KilA-N domain profile.	7	111	11864	181.667	545	18817	19362	1	MKTKATQFIYQDTAIHFALSNNKNVMINATEMAKAFNKRIDVFLKTEPTKAFLNALEFPPVGVNSAPLKKEQIISTHGQNGTYFTRILALKFAAWLDVDFEIWVFSTIDEILFGDYLKHQNAIEETLKAEKELHVLEARLAEDPNFKRIQELQEFIKTKDSEKRKALAAKKLQIKLDLGGI
NHE_Leef_1	NHE_Leef_1_gene_12	188	186	hp	1 transmembrane domains	ND	ND	ND	ND		NA	NA	NA	NA	NA	NA	NA	233.667	701	9540	10241	1	MLKNRIIIKTFSMKNFLQIAAIIILSIICINQYIRKNELAKTIELNELAEKDTIQYFTNKLGLEVAEKKAYKGTVKELDGYLQAARDSSKQFAEATKEWKKIANALQVEIEFKADAVDIPFDTPINFEFTRNFYKKTSSYTFSGEVNQFGLNINAFAKATITPITGMKTTGLFSSDFSTEITSSNNLIKVADFSSFNFIEKKKRFGIGFSLGFGLYQNGFFVGPSINYNLIQF
GOV2_Station168_DCM_ALL_assembly_NODE_1833_length_41265_cov_31.413807	GOV2_Station168_DCM_ALL_assembly_NODE_1833_length_41265_cov_31.413807_gene_25	24		hp		ND	ND	ND	ND		NA	NA	NA	NA	NA	NA	NA	135.667	407	18541	18948	-1	MSSNKPFVFSEDLEKKAGQKAARTIQRNWKAILGTATVKETGKLLQRRSGIMLDNSNVRIKMKYGELDSLDINTTSVAMIWNYGFERVKTNGDIMKRKPLSTVETLFNKSENAIRKLAEEIAEIRAEDIATKIVN
IMGVR2_3300001605_____Draft_10001254	IMGVR2_3300001605_____Draft_10001254_gene_9	24		hp		ND	ND	ND	ND		NA	NA	NA	NA	NA	NA	NA	120.667	362	4816	5178	1	MANENLTSIEKQIGDKYAGLLQGAIRFAIQQESSSFSTLALKTKVVAKMKDGRLQRLVLESPKHSFIHHYGFEGIRSNRRKLSLETKNHLSDLKQIAILNGLANEIGDIRADQITATINF
IMGVR2_3300015214_____Ga0172382_10001576	IMGVR2_3300015214_____Ga0172382_10001576_gene_5	24		hp		ND	ND	ND	ND		NA	NA	NA	NA	NA	NA	NA	142.667	428	9188	9616	-1	MNISVKDNIAAERAIGQKYAKLLRNSVRSQLSVLNKKTGKTSRPGYRVRLRSYQLQSISVVTQKSAFVNHFGADTVRKAHTFKSKKERVFQRKEHPFKLNPKIKTLEIPASIINGLADEIADLRGREVLVEATKALDINENK
NHE_Leef_1	NHE_Leef_1_gene_15	21	219	BACON domain-containing protein		ND	ND	ND	ND	BACON domain-containing protein	8.1e-86	CDD	cd14948	BACON	112	197	0.114977	632.667	1898	13736	15634	1	MADISVNPLNFTYKQFDSEPDSVVIRFSNLTSTNVSFGNLPSWLIDAPVLVVDATTVDVPFFLVTNAANQLSTGTYQGFVDVVSETDDNGITSYKNEGVINVYLYFTESIVLSVTPENIDFNIDTGADNPTGKIVQVFSENSWLVSSSNAWLTTSTTNGSNNGSFTVNVDATGLSDATNLGVITVDDGVSIKNINVSLLISDGNTPEDFLYLAPQELEFVKNIGSSYNPTKSISLSSSESWTATSSESWLVLNKLTGSSGSDVINISIDEGVLEAGTYAGEIALIAGNKIRKTFVKLFLSEILVEIPENGKLYFVEDNLRIRLSSENTTSFLEVDFKTTAKNKILQYSKKAPYVDGESYVEVGNECVDIIEADEIPETITSKVLTMLQPAVINCDVYEK…
GOV2_Station168_DCM_ALL_assembly_NODE_1833_length_41265_cov_31.413807	GOV2_Station168_DCM_ALL_assembly_NODE_1833_length_41265_cov_31.413807_gene_44	25		DNA adenine methylase		VOG4571	2.7e-38	DNA methylase [n=102]	DNA adenine methylase [n=38]	DNA modification methylase	0	Pfam	PF01555	DNA methylase	199	390	5.5E-19	427.667	1283	32405	33688	-1	MSDLTTALQWTTEKRKVKDLVPYNYNPRILTEEKKQLLINSIEKFNLAEIPAVNTDNVIIAGHQRIKVLMELGKGEEIIDVRIPSRTLTEQEFKEYNITSNVPTGFWDVDVLSDVFADIDLAALGLNVDEIVLPEDIIPEEFRMEDEEEFDPKLPVEPISKLGDIYELHSLDKKLTHKIICADSTKEDSYLKLLDKERIDCVVTDPPYNVDYVGGSKTPRERIKNDKMKDDSFYNFLFDFYIQVFSNLKEGGGVYVFHADTEGINFRSAFINAGLKLSQCLIWSKNTFSMSRSDYHWQHEPCLYGWKPGAAHKWFSDRKQSTILEYDKPLKSEEHPTMKPIPLVGYMVCNSTQKNNIVFDGFLGSGTTLISCEKNWRVCRAMELDEKYIDVDVKRWVKY…
GOV2_Station168_DCM_ALL_assembly_NODE_1833_length_41265_cov_31.413807	GOV2_Station168_DCM_ALL_assembly_NODE_1833_length_41265_cov_31.413807_gene_44	25		DNA adenine methylase		VOG4571	2.7e-38	DNA methylase [n=102]	DNA adenine methylase [n=38]	DNA modification methylase	0	PRINTS	PR00508	S21 class N4 adenine-specific DNA methyltransferase signature	198	212	7.2E-15	427.667	1283	32405	33688	-1	MSDLTTALQWTTEKRKVKDLVPYNYNPRILTEEKKQLLINSIEKFNLAEIPAVNTDNVIIAGHQRIKVLMELGKGEEIIDVRIPSRTLTEQEFKEYNITSNVPTGFWDVDVLSDVFADIDLAALGLNVDEIVLPEDIIPEEFRMEDEEEFDPKLPVEPISKLGDIYELHSLDKKLTHKIICADSTKEDSYLKLLDKERIDCVVTDPPYNVDYVGGSKTPRERIKNDKMKDDSFYNFLFDFYIQVFSNLKEGGGVYVFHADTEGINFRSAFINAGLKLSQCLIWSKNTFSMSRSDYHWQHEPCLYGWKPGAAHKWFSDRKQSTILEYDKPLKSEEHPTMKPIPLVGYMVCNSTQKNNIVFDGFLGSGTTLISCEKNWRVCRAMELDEKYIDVDVKRWVKY…
GOV2_Station168_DCM_ALL_assembly_NODE_1833_length_41265_cov_31.413807	GOV2_Station168_DCM_ALL_assembly_NODE_1833_length_41265_cov_31.413807_gene_44	25		DNA adenine methylase		VOG4571	2.7e-38	DNA methylase [n=102]	DNA adenine methylase [n=38]	DNA modification methylase	0	PRINTS	PR00508	S21 class N4 adenine-specific DNA methyltransferase signature	335	352	7.2E-15	427.667	1283	32405	33688	-1	MSDLTTALQWTTEKRKVKDLVPYNYNPRILTEEKKQLLINSIEKFNLAEIPAVNTDNVIIAGHQRIKVLMELGKGEEIIDVRIPSRTLTEQEFKEYNITSNVPTGFWDVDVLSDVFADIDLAALGLNVDEIVLPEDIIPEEFRMEDEEEFDPKLPVEPISKLGDIYELHSLDKKLTHKIICADSTKEDSYLKLLDKERIDCVVTDPPYNVDYVGGSKTPRERIKNDKMKDDSFYNFLFDFYIQVFSNLKEGGGVYVFHADTEGINFRSAFINAGLKLSQCLIWSKNTFSMSRSDYHWQHEPCLYGWKPGAAHKWFSDRKQSTILEYDKPLKSEEHPTMKPIPLVGYMVCNSTQKNNIVFDGFLGSGTTLISCEKNWRVCRAMELDEKYIDVDVKRWVKY…
GOV2_Station168_DCM_ALL_assembly_NODE_1833_length_41265_cov_31.413807	GOV2_Station168_DCM_ALL_assembly_NODE_1833_length_41265_cov_31.413807_gene_44	25		DNA adenine methylase		VOG4571	2.7e-38	DNA methylase [n=102]	DNA adenine methylase [n=38]	DNA modification methylase	0	PRINTS	PR00508	S21 class N4 adenine-specific DNA methyltransferase signature	240	260	7.2E-15	427.667	1283	32405	33688	-1	MSDLTTALQWTTEKRKVKDLVPYNYNPRILTEEKKQLLINSIEKFNLAEIPAVNTDNVIIAGHQRIKVLMELGKGEEIIDVRIPSRTLTEQEFKEYNITSNVPTGFWDVDVLSDVFADIDLAALGLNVDEIVLPEDIIPEEFRMEDEEEFDPKLPVEPISKLGDIYELHSLDKKLTHKIICADSTKEDSYLKLLDKERIDCVVTDPPYNVDYVGGSKTPRERIKNDKMKDDSFYNFLFDFYIQVFSNLKEGGGVYVFHADTEGINFRSAFINAGLKLSQCLIWSKNTFSMSRSDYHWQHEPCLYGWKPGAAHKWFSDRKQSTILEYDKPLKSEEHPTMKPIPLVGYMVCNSTQKNNIVFDGFLGSGTTLISCEKNWRVCRAMELDEKYIDVDVKRWVKY…
GOV2_Station168_DCM_ALL_assembly_NODE_1833_length_41265_cov_31.413807	GOV2_Station168_DCM_ALL_assembly_NODE_1833_length_41265_cov_31.413807_gene_44	25		DNA adenine methylase		VOG4571	2.7e-38	DNA methylase [n=102]	DNA adenine methylase [n=38]	DNA modification methylase	0	PRINTS	PR00508	S21 class N4 adenine-specific DNA methyltransferase signature	377	397	7.2E-15	427.667	1283	32405	33688	-1	MSDLTTALQWTTEKRKVKDLVPYNYNPRILTEEKKQLLINSIEKFNLAEIPAVNTDNVIIAGHQRIKVLMELGKGEEIIDVRIPSRTLTEQEFKEYNITSNVPTGFWDVDVLSDVFADIDLAALGLNVDEIVLPEDIIPEEFRMEDEEEFDPKLPVEPISKLGDIYELHSLDKKLTHKIICADSTKEDSYLKLLDKERIDCVVTDPPYNVDYVGGSKTPRERIKNDKMKDDSFYNFLFDFYIQVFSNLKEGGGVYVFHADTEGINFRSAFINAGLKLSQCLIWSKNTFSMSRSDYHWQHEPCLYGWKPGAAHKWFSDRKQSTILEYDKPLKSEEHPTMKPIPLVGYMVCNSTQKNNIVFDGFLGSGTTLISCEKNWRVCRAMELDEKYIDVDVKRWVKY…
GOV2_Station168_DCM_ALL_assembly_NODE_1833_length_41265_cov_31.413807	GOV2_Station168_DCM_ALL_assembly_NODE_1833_length_41265_cov_31.413807_gene_44	25		DNA adenine methylase		VOG4571	2.7e-38	DNA methylase [n=102]	DNA adenine methylase [n=38]	DNA modification methylase	0	PRINTS	PR00508	S21 class N4 adenine-specific DNA methyltransferase signature	354	372	7.2E-15	427.667	1283	32405	33688	-1	MSDLTTALQWTTEKRKVKDLVPYNYNPRILTEEKKQLLINSIEKFNLAEIPAVNTDNVIIAGHQRIKVLMELGKGEEIIDVRIPSRTLTEQEFKEYNITSNVPTGFWDVDVLSDVFADIDLAALGLNVDEIVLPEDIIPEEFRMEDEEEFDPKLPVEPISKLGDIYELHSLDKKLTHKIICADSTKEDSYLKLLDKERIDCVVTDPPYNVDYVGGSKTPRERIKNDKMKDDSFYNFLFDFYIQVFSNLKEGGGVYVFHADTEGINFRSAFINAGLKLSQCLIWSKNTFSMSRSDYHWQHEPCLYGWKPGAAHKWFSDRKQSTILEYDKPLKSEEHPTMKPIPLVGYMVCNSTQKNNIVFDGFLGSGTTLISCEKNWRVCRAMELDEKYIDVDVKRWVKY…
GOV2_Station168_DCM_ALL_assembly_NODE_1833_length_41265_cov_31.413807	GOV2_Station168_DCM_ALL_assembly_NODE_1833_length_41265_cov_31.413807_gene_44	25		DNA adenine methylase		VOG4571	2.7e-38	DNA methylase [n=102]	DNA adenine methylase [n=38]	DNA modification methylase	0	ProSitePatterns	PS00092	N-6 Adenine-specific DNA methylases signature.	202	208	-	427.667	1283	32405	33688	-1	MSDLTTALQWTTEKRKVKDLVPYNYNPRILTEEKKQLLINSIEKFNLAEIPAVNTDNVIIAGHQRIKVLMELGKGEEIIDVRIPSRTLTEQEFKEYNITSNVPTGFWDVDVLSDVFADIDLAALGLNVDEIVLPEDIIPEEFRMEDEEEFDPKLPVEPISKLGDIYELHSLDKKLTHKIICADSTKEDSYLKLLDKERIDCVVTDPPYNVDYVGGSKTPRERIKNDKMKDDSFYNFLFDFYIQVFSNLKEGGGVYVFHADTEGINFRSAFINAGLKLSQCLIWSKNTFSMSRSDYHWQHEPCLYGWKPGAAHKWFSDRKQSTILEYDKPLKSEEHPTMKPIPLVGYMVCNSTQKNNIVFDGFLGSGTTLISCEKNWRVCRAMELDEKYIDVDVKRWVKY…
IMGVR2_3300005080_____Ga0069611_10000213	IMGVR2_3300005080_____Ga0069611_10000213_gene_22	25		DNA adenine methylase		VOG4571	3.8e-36	DNA methylase [n=102]	DNA adenine methylase [n=38]	DNA modification methylase	0	ProSitePatterns	PS00092	N-6 Adenine-specific DNA methylases signature.	202	208	-	422.667	1268	17760	19028	-1	MKKNKQILSPLEWYNEKRKVSDLVPYEFNPRTITEEKLQKLKLSLEKFNLVEIPVINLDNIIIAGHQRICALFALGRGDEEIDVRVPNRALTEEELKEYNLRSNINVGEWDLDMLAEHFSDFDFDDLGLDLDNFELPDSLVDSPEQEQEFEVELPPEPKTKAGDVYEFISKQKNLTHRLICGDSTKSETYQALLQEEKFNLVITDPPYNVDYQGSTKDKLKIENDSMSDADFKTFLYLFYQETFIHAAEGCPIYVWHADSEGANFRNSLKEAGWKLAQCLIWVKNSLVMGRQDYHWKHEPCLYGWKEGAAHSWYSDRKQTTVLEFDRPNRNAEHPTMKPIELFSYQIKNSSKQRDIVGDSFSGSGTTLIACEQTWRQARVIELDPKYCDVNVSRWIKYM…
IMGVR2_3300005080_____Ga0069611_10000213	IMGVR2_3300005080_____Ga0069611_10000213_gene_22	25		DNA adenine methylase		VOG4571	3.8e-36	DNA methylase [n=102]	DNA adenine methylase [n=38]	DNA modification methylase	0	PRINTS	PR00506	D21 class N6 adenine-specific DNA methyltransferase signature	199	211	1.3E-12	422.667	1268	17760	19028	-1	MKKNKQILSPLEWYNEKRKVSDLVPYEFNPRTITEEKLQKLKLSLEKFNLVEIPVINLDNIIIAGHQRICALFALGRGDEEIDVRVPNRALTEEELKEYNLRSNINVGEWDLDMLAEHFSDFDFDDLGLDLDNFELPDSLVDSPEQEQEFEVELPPEPKTKAGDVYEFISKQKNLTHRLICGDSTKSETYQALLQEEKFNLVITDPPYNVDYQGSTKDKLKIENDSMSDADFKTFLYLFYQETFIHAAEGCPIYVWHADSEGANFRNSLKEAGWKLAQCLIWVKNSLVMGRQDYHWKHEPCLYGWKEGAAHSWYSDRKQTTVLEFDRPNRNAEHPTMKPIELFSYQIKNSSKQRDIVGDSFSGSGTTLIACEQTWRQARVIELDPKYCDVNVSRWIKYM…
IMGVR2_3300005080_____Ga0069611_10000213	IMGVR2_3300005080_____Ga0069611_10000213_gene_22	25		DNA adenine methylase		VOG4571	3.8e-36	DNA methylase [n=102]	DNA adenine methylase [n=38]	DNA modification methylase	0	PRINTS	PR00506	D21 class N6 adenine-specific DNA methyltransferase signature	357	371	1.3E-12	422.667	1268	17760	19028	-1	MKKNKQILSPLEWYNEKRKVSDLVPYEFNPRTITEEKLQKLKLSLEKFNLVEIPVINLDNIIIAGHQRICALFALGRGDEEIDVRVPNRALTEEELKEYNLRSNINVGEWDLDMLAEHFSDFDFDDLGLDLDNFELPDSLVDSPEQEQEFEVELPPEPKTKAGDVYEFISKQKNLTHRLICGDSTKSETYQALLQEEKFNLVITDPPYNVDYQGSTKDKLKIENDSMSDADFKTFLYLFYQETFIHAAEGCPIYVWHADSEGANFRNSLKEAGWKLAQCLIWVKNSLVMGRQDYHWKHEPCLYGWKEGAAHSWYSDRKQTTVLEFDRPNRNAEHPTMKPIELFSYQIKNSSKQRDIVGDSFSGSGTTLIACEQTWRQARVIELDPKYCDVNVSRWIKYM…
IMGVR2_3300005080_____Ga0069611_10000213	IMGVR2_3300005080_____Ga0069611_10000213_gene_22	25		DNA adenine methylase		VOG4571	3.8e-36	DNA methylase [n=102]	DNA adenine methylase [n=38]	DNA modification methylase	0	PRINTS	PR00506	D21 class N6 adenine-specific DNA methyltransferase signature	334	356	1.3E-12	422.667	1268	17760	19028	-1	MKKNKQILSPLEWYNEKRKVSDLVPYEFNPRTITEEKLQKLKLSLEKFNLVEIPVINLDNIIIAGHQRICALFALGRGDEEIDVRVPNRALTEEELKEYNLRSNINVGEWDLDMLAEHFSDFDFDDLGLDLDNFELPDSLVDSPEQEQEFEVELPPEPKTKAGDVYEFISKQKNLTHRLICGDSTKSETYQALLQEEKFNLVITDPPYNVDYQGSTKDKLKIENDSMSDADFKTFLYLFYQETFIHAAEGCPIYVWHADSEGANFRNSLKEAGWKLAQCLIWVKNSLVMGRQDYHWKHEPCLYGWKEGAAHSWYSDRKQTTVLEFDRPNRNAEHPTMKPIELFSYQIKNSSKQRDIVGDSFSGSGTTLIACEQTWRQARVIELDPKYCDVNVSRWIKYM…
IMGVR2_3300005080_____Ga0069611_10000213	IMGVR2_3300005080_____Ga0069611_10000213_gene_22	25		DNA adenine methylase		VOG4571	3.8e-36	DNA methylase [n=102]	DNA adenine methylase [n=38]	DNA modification methylase	0	Pfam	PF01555	DNA methylase	200	390	5.2E-18	422.667	1268	17760	19028	-1	MKKNKQILSPLEWYNEKRKVSDLVPYEFNPRTITEEKLQKLKLSLEKFNLVEIPVINLDNIIIAGHQRICALFALGRGDEEIDVRVPNRALTEEELKEYNLRSNINVGEWDLDMLAEHFSDFDFDDLGLDLDNFELPDSLVDSPEQEQEFEVELPPEPKTKAGDVYEFISKQKNLTHRLICGDSTKSETYQALLQEEKFNLVITDPPYNVDYQGSTKDKLKIENDSMSDADFKTFLYLFYQETFIHAAEGCPIYVWHADSEGANFRNSLKEAGWKLAQCLIWVKNSLVMGRQDYHWKHEPCLYGWKEGAAHSWYSDRKQTTVLEFDRPNRNAEHPTMKPIELFSYQIKNSSKQRDIVGDSFSGSGTTLIACEQTWRQARVIELDPKYCDVNVSRWIKYM…
IMGVR2_3300012032_____Ga0136554_1000067	IMGVR2_3300012032_____Ga0136554_1000067_gene_22	25		DNA adenine methylase		VOG4571	1.1e-37	DNA methylase [n=102]	DNA adenine methylase [n=38]	DNA modification methylase	0	Pfam	PF01555	DNA methylase	201	393	9.2E-24	426.667	1280	20522	21802	-1	MSEKLLAPLEWHNETRKVKDLVPYEFNPRILTEEKKQKLINSIEKFNLAEVPAINTDNKIIAGHQRIKVLMLLNRGEENIDVRLPNRSLTEEEFKQYNITSNVSAGFWDVDVLEEHFADIDLEDLGLNLDDLELPSDLIPEDMSGEDEGDFDAEPPVDPISEKGDVYILKSLQKNLEHKVVCGDSTVEDPYKELFQNEKCNLVLTDPPYNVDYQGGSDKKREKIQNDKMETNSFYDFLLQFYKQAHSIAEPGAPAYVFHADTEGVNFRKAFVDSGFKLSECLIWKKNSIVMSRQDYHWIHEPILYGWKLGAAHKWYTDRKQQTVLEFDRPLKSEYHPTMKPIEMLCYLIKNSSKQKDIVFDGFLGSGSTLIASEKSWRNCRGIEIGENYCDVIVRRWVK…
IMGVR2_3300012032_____Ga0136554_1000067	IMGVR2_3300012032_____Ga0136554_1000067_gene_22	25		DNA adenine methylase		VOG4571	1.1e-37	DNA methylase [n=102]	DNA adenine methylase [n=38]	DNA modification methylase	0	ProSitePatterns	PS00092	N-6 Adenine-specific DNA methylases signature.	203	209	-	426.667	1280	20522	21802	-1	MSEKLLAPLEWHNETRKVKDLVPYEFNPRILTEEKKQKLINSIEKFNLAEVPAINTDNKIIAGHQRIKVLMLLNRGEENIDVRLPNRSLTEEEFKQYNITSNVSAGFWDVDVLEEHFADIDLEDLGLNLDDLELPSDLIPEDMSGEDEGDFDAEPPVDPISEKGDVYILKSLQKNLEHKVVCGDSTVEDPYKELFQNEKCNLVLTDPPYNVDYQGGSDKKREKIQNDKMETNSFYDFLLQFYKQAHSIAEPGAPAYVFHADTEGVNFRKAFVDSGFKLSECLIWKKNSIVMSRQDYHWIHEPILYGWKLGAAHKWYTDRKQQTVLEFDRPLKSEYHPTMKPIEMLCYLIKNSSKQKDIVFDGFLGSGSTLIASEKSWRNCRGIEIGENYCDVIVRRWVK…
IMGVR2_3300012032_____Ga0136554_1000067	IMGVR2_3300012032_____Ga0136554_1000067_gene_22	25		DNA adenine methylase		VOG4571	1.1e-37	DNA methylase [n=102]	DNA adenine methylase [n=38]	DNA modification methylase	0	PRINTS	PR00508	S21 class N4 adenine-specific DNA methyltransferase signature	355	373	2.0E-14	426.667	1280	20522	21802	-1	MSEKLLAPLEWHNETRKVKDLVPYEFNPRILTEEKKQKLINSIEKFNLAEVPAINTDNKIIAGHQRIKVLMLLNRGEENIDVRLPNRSLTEEEFKQYNITSNVSAGFWDVDVLEEHFADIDLEDLGLNLDDLELPSDLIPEDMSGEDEGDFDAEPPVDPISEKGDVYILKSLQKNLEHKVVCGDSTVEDPYKELFQNEKCNLVLTDPPYNVDYQGGSDKKREKIQNDKMETNSFYDFLLQFYKQAHSIAEPGAPAYVFHADTEGVNFRKAFVDSGFKLSECLIWKKNSIVMSRQDYHWIHEPILYGWKLGAAHKWYTDRKQQTVLEFDRPLKSEYHPTMKPIEMLCYLIKNSSKQKDIVFDGFLGSGSTLIASEKSWRNCRGIEIGENYCDVIVRRWVK…
IMGVR2_3300012032_____Ga0136554_1000067	IMGVR2_3300012032_____Ga0136554_1000067_gene_22	25		DNA adenine methylase		VOG4571	1.1e-37	DNA methylase [n=102]	DNA adenine methylase [n=38]	DNA modification methylase	0	PRINTS	PR00508	S21 class N4 adenine-specific DNA methyltransferase signature	199	213	2.0E-14	426.667	1280	20522	21802	-1	MSEKLLAPLEWHNETRKVKDLVPYEFNPRILTEEKKQKLINSIEKFNLAEVPAINTDNKIIAGHQRIKVLMLLNRGEENIDVRLPNRSLTEEEFKQYNITSNVSAGFWDVDVLEEHFADIDLEDLGLNLDDLELPSDLIPEDMSGEDEGDFDAEPPVDPISEKGDVYILKSLQKNLEHKVVCGDSTVEDPYKELFQNEKCNLVLTDPPYNVDYQGGSDKKREKIQNDKMETNSFYDFLLQFYKQAHSIAEPGAPAYVFHADTEGVNFRKAFVDSGFKLSECLIWKKNSIVMSRQDYHWIHEPILYGWKLGAAHKWYTDRKQQTVLEFDRPLKSEYHPTMKPIEMLCYLIKNSSKQKDIVFDGFLGSGSTLIASEKSWRNCRGIEIGENYCDVIVRRWVK…
IMGVR2_3300012032_____Ga0136554_1000067	IMGVR2_3300012032_____Ga0136554_1000067_gene_22	25		DNA adenine methylase		VOG4571	1.1e-37	DNA methylase [n=102]	DNA adenine methylase [n=38]	DNA modification methylase	0	PRINTS	PR00508	S21 class N4 adenine-specific DNA methyltransferase signature	336	353	2.0E-14	426.667	1280	20522	21802	-1	MSEKLLAPLEWHNETRKVKDLVPYEFNPRILTEEKKQKLINSIEKFNLAEVPAINTDNKIIAGHQRIKVLMLLNRGEENIDVRLPNRSLTEEEFKQYNITSNVSAGFWDVDVLEEHFADIDLEDLGLNLDDLELPSDLIPEDMSGEDEGDFDAEPPVDPISEKGDVYILKSLQKNLEHKVVCGDSTVEDPYKELFQNEKCNLVLTDPPYNVDYQGGSDKKREKIQNDKMETNSFYDFLLQFYKQAHSIAEPGAPAYVFHADTEGVNFRKAFVDSGFKLSECLIWKKNSIVMSRQDYHWIHEPILYGWKLGAAHKWYTDRKQQTVLEFDRPLKSEYHPTMKPIEMLCYLIKNSSKQKDIVFDGFLGSGSTLIASEKSWRNCRGIEIGENYCDVIVRRWVK…
IMGVR2_3300012032_____Ga0136554_1000067	IMGVR2_3300012032_____Ga0136554_1000067_gene_22	25		DNA adenine methylase		VOG4571	1.1e-37	DNA methylase [n=102]	DNA adenine methylase [n=38]	DNA modification methylase	0	PRINTS	PR00508	S21 class N4 adenine-specific DNA methyltransferase signature	378	398	2.0E-14	426.667	1280	20522	21802	-1	MSEKLLAPLEWHNETRKVKDLVPYEFNPRILTEEKKQKLINSIEKFNLAEVPAINTDNKIIAGHQRIKVLMLLNRGEENIDVRLPNRSLTEEEFKQYNITSNVSAGFWDVDVLEEHFADIDLEDLGLNLDDLELPSDLIPEDMSGEDEGDFDAEPPVDPISEKGDVYILKSLQKNLEHKVVCGDSTVEDPYKELFQNEKCNLVLTDPPYNVDYQGGSDKKREKIQNDKMETNSFYDFLLQFYKQAHSIAEPGAPAYVFHADTEGVNFRKAFVDSGFKLSECLIWKKNSIVMSRQDYHWIHEPILYGWKLGAAHKWYTDRKQQTVLEFDRPLKSEYHPTMKPIEMLCYLIKNSSKQKDIVFDGFLGSGSTLIASEKSWRNCRGIEIGENYCDVIVRRWVK…
IMGVR2_3300015214_____Ga0172382_10001576	IMGVR2_3300015214_____Ga0172382_10001576_gene_29	25		DNA adenine methylase		VOG4571	1.6e-36	DNA methylase [n=102]	DNA adenine methylase [n=38]	DNA modification methylase	0	Pfam	PF01555	DNA methylase	197	388	2.3E-20	422.667	1268	24303	25571	-1	MAKKIIAPLEWYTEQRKVSELIPYEYNPRKRTPERIQKLKESLEKFNLVEIPAINLDNTIIAGHQRVFVLFEVGRGDETIDVRVPNRLLTEDELKEYNVRSNIAIGEWDIDILLEQFADFDFEELGLDLDFEIPEDVLLDHEEEKDFEPIVPVEPKSKLGDVFELISPQKELIHRIVCGDSRDADTYKKLLIQEKFQLLLTDPPYNVDYQGATKKKLKIQNDKMTPEEFYSFLYLFYQESFINSAEGAAIYVWHADTEGENFRRTMREAGWKLSQCLIWAKNSMVLGRNDYHWKHEPCLYGWKPGAAHNWYSDRKQTTVLEFDKPMRNEEHPTMKPIPLIAYQIKNSSKQRDVVGDVFIGSGTTLIASEQTWRNCRGVELDPKYVDVTIQRWIKYMKDN…
IMGVR2_3300015214_____Ga0172382_10001576	IMGVR2_3300015214_____Ga0172382_10001576_gene_29	25		DNA adenine methylase		VOG4571	1.6e-36	DNA methylase [n=102]	DNA adenine methylase [n=38]	DNA modification methylase	0	PRINTS	PR00508	S21 class N4 adenine-specific DNA methyltransferase signature	195	209	6.3E-15	422.667	1268	24303	25571	-1	MAKKIIAPLEWYTEQRKVSELIPYEYNPRKRTPERIQKLKESLEKFNLVEIPAINLDNTIIAGHQRVFVLFEVGRGDETIDVRVPNRLLTEDELKEYNVRSNIAIGEWDIDILLEQFADFDFEELGLDLDFEIPEDVLLDHEEEKDFEPIVPVEPKSKLGDVFELISPQKELIHRIVCGDSRDADTYKKLLIQEKFQLLLTDPPYNVDYQGATKKKLKIQNDKMTPEEFYSFLYLFYQESFINSAEGAAIYVWHADTEGENFRRTMREAGWKLSQCLIWAKNSMVLGRNDYHWKHEPCLYGWKPGAAHNWYSDRKQTTVLEFDKPMRNEEHPTMKPIPLIAYQIKNSSKQRDVVGDVFIGSGTTLIASEQTWRNCRGVELDPKYVDVTIQRWIKYMKDN…
IMGVR2_3300015214_____Ga0172382_10001576	IMGVR2_3300015214_____Ga0172382_10001576_gene_29	25		DNA adenine methylase		VOG4571	1.6e-36	DNA methylase [n=102]	DNA adenine methylase [n=38]	DNA modification methylase	0	PRINTS	PR00508	S21 class N4 adenine-specific DNA methyltransferase signature	350	368	6.3E-15	422.667	1268	24303	25571	-1	MAKKIIAPLEWYTEQRKVSELIPYEYNPRKRTPERIQKLKESLEKFNLVEIPAINLDNTIIAGHQRVFVLFEVGRGDETIDVRVPNRLLTEDELKEYNVRSNIAIGEWDIDILLEQFADFDFEELGLDLDFEIPEDVLLDHEEEKDFEPIVPVEPKSKLGDVFELISPQKELIHRIVCGDSRDADTYKKLLIQEKFQLLLTDPPYNVDYQGATKKKLKIQNDKMTPEEFYSFLYLFYQESFINSAEGAAIYVWHADTEGENFRRTMREAGWKLSQCLIWAKNSMVLGRNDYHWKHEPCLYGWKPGAAHNWYSDRKQTTVLEFDKPMRNEEHPTMKPIPLIAYQIKNSSKQRDVVGDVFIGSGTTLIASEQTWRNCRGVELDPKYVDVTIQRWIKYMKDN…
IMGVR2_3300015214_____Ga0172382_10001576	IMGVR2_3300015214_____Ga0172382_10001576_gene_29	25		DNA adenine methylase		VOG4571	1.6e-36	DNA methylase [n=102]	DNA adenine methylase [n=38]	DNA modification methylase	0	PRINTS	PR00508	S21 class N4 adenine-specific DNA methyltransferase signature	373	393	6.3E-15	422.667	1268	24303	25571	-1	MAKKIIAPLEWYTEQRKVSELIPYEYNPRKRTPERIQKLKESLEKFNLVEIPAINLDNTIIAGHQRVFVLFEVGRGDETIDVRVPNRLLTEDELKEYNVRSNIAIGEWDIDILLEQFADFDFEELGLDLDFEIPEDVLLDHEEEKDFEPIVPVEPKSKLGDVFELISPQKELIHRIVCGDSRDADTYKKLLIQEKFQLLLTDPPYNVDYQGATKKKLKIQNDKMTPEEFYSFLYLFYQESFINSAEGAAIYVWHADTEGENFRRTMREAGWKLSQCLIWAKNSMVLGRNDYHWKHEPCLYGWKPGAAHNWYSDRKQTTVLEFDKPMRNEEHPTMKPIPLIAYQIKNSSKQRDVVGDVFIGSGTTLIASEQTWRNCRGVELDPKYVDVTIQRWIKYMKDN…
IMGVR2_3300015214_____Ga0172382_10001576	IMGVR2_3300015214_____Ga0172382_10001576_gene_29	25		DNA adenine methylase		VOG4571	1.6e-36	DNA methylase [n=102]	DNA adenine methylase [n=38]	DNA modification methylase	0	PRINTS	PR00508	S21 class N4 adenine-specific DNA methyltransferase signature	331	348	6.3E-15	422.667	1268	24303	25571	-1	MAKKIIAPLEWYTEQRKVSELIPYEYNPRKRTPERIQKLKESLEKFNLVEIPAINLDNTIIAGHQRVFVLFEVGRGDETIDVRVPNRLLTEDELKEYNVRSNIAIGEWDIDILLEQFADFDFEELGLDLDFEIPEDVLLDHEEEKDFEPIVPVEPKSKLGDVFELISPQKELIHRIVCGDSRDADTYKKLLIQEKFQLLLTDPPYNVDYQGATKKKLKIQNDKMTPEEFYSFLYLFYQESFINSAEGAAIYVWHADTEGENFRRTMREAGWKLSQCLIWAKNSMVLGRNDYHWKHEPCLYGWKPGAAHNWYSDRKQTTVLEFDKPMRNEEHPTMKPIPLIAYQIKNSSKQRDVVGDVFIGSGTTLIASEQTWRNCRGVELDPKYVDVTIQRWIKYMKDN…
IMGVR2_3300015214_____Ga0172382_10001576	IMGVR2_3300015214_____Ga0172382_10001576_gene_29	25		DNA adenine methylase		VOG4571	1.6e-36	DNA methylase [n=102]	DNA adenine methylase [n=38]	DNA modification methylase	0	ProSitePatterns	PS00092	N-6 Adenine-specific DNA methylases signature.	199	205	-	422.667	1268	24303	25571	-1	MAKKIIAPLEWYTEQRKVSELIPYEYNPRKRTPERIQKLKESLEKFNLVEIPAINLDNTIIAGHQRVFVLFEVGRGDETIDVRVPNRLLTEDELKEYNVRSNIAIGEWDIDILLEQFADFDFEELGLDLDFEIPEDVLLDHEEEKDFEPIVPVEPKSKLGDVFELISPQKELIHRIVCGDSRDADTYKKLLIQEKFQLLLTDPPYNVDYQGATKKKLKIQNDKMTPEEFYSFLYLFYQESFINSAEGAAIYVWHADTEGENFRRTMREAGWKLSQCLIWAKNSMVLGRNDYHWKHEPCLYGWKPGAAHNWYSDRKQTTVLEFDKPMRNEEHPTMKPIPLIAYQIKNSSKQRDVVGDVFIGSGTTLIASEQTWRNCRGVELDPKYVDVTIQRWIKYMKDN…
IMGVR2_3300001605_____Draft_10001254	IMGVR2_3300001605_____Draft_10001254_gene_12	26		hp		ND	ND	ND	ND	BACON domain-containing protein	1.07e-32	NA	NA	NA	NA	NA	NA	351.667	1055	8123	9178	1	MSFIPYNTADFAFTLDDSKFLDISTLNENTYFTLQLVIKYYNFYDAVQQTETLNYKLPLFNKKRIFSVGEIIHRNLSNIKSLNSQQLQYKTALVDITIKEFDFEDLVTVVSSEVMANIKFIAGPLPALMDGNKALLSLNANASRVTPVGYISASFLLPNGNHTFEILKNDVVVDSEIIAATATDNVFTKTVKVWFYGALPGDIFKLSIKDTLISKTFEINDNELLSNIILFVNEFKLLESLECTGDFSFPLDYDQITHKYKRNLIEVLEVIKTTKSNSLQINTGWVLETDFITIDSLLDGKKAWLLKRATVVAELVPISKKNTAIDSKRESFQYDLEFKINSTYNAQNYIF
IMGVR2_3300005080_____Ga0069611_10000122	IMGVR2_3300005080_____Ga0069611_10000122_gene_45	26		hp		ND	ND	ND	ND		NA	NA	NA	NA	NA	NA	NA	687.667	2063	34302	36365	1	MITFNPSSLNFYYSGIELGTQNIRCLLNLTEILNHPRYTVSVSYNQRQVDWLKIYDQFENDITDQEQIGNPLNLKIKHDHNVILSDGNYSANVWVQFTGESSGDLQYPTPFDDFGSFQVYLSVNAGVNGFSVSPASVVLHLAKNEQNNPSKDLVFTSPAPFTIGGSDKFTANSGVLPIVIENNATKLSTSAIARTLPNGVYDYNLEFRNGRYYYGNLPTKLIVTNTNQLEVYPTNFSFKGIKGLTDPGWENMFVYDPVGDVEIVSPVFLQIEEISNDSGFKTYSIRPKDSKTLNPGEYSDEILIKSGNNVVKSVVKYSLQGLYNSDYERTYHFTKDSEKLIMVKAVQDQTTFLRLSLDLKFYDFNGKINQYDNRILDYFFFEDKVEFDPGQLIHEMFTH…
IMGVR2_3300015214_____Ga0172382_10001576	IMGVR2_3300015214_____Ga0172382_10001576_gene_3	26		hp		ND	ND	ND	ND		NA	NA	NA	NA	NA	NA	NA	555.667	1667	3040	4707	-1	MMNLQISVSYDGTWYLHNDPSMIFVMDGENVPEIQSSGTESVYIRLTNQINSWDEGLYELKLKAFNFDSTEEKVLTIYLILTESDEDVIIPKKLIFESIRNVVNSEPQKIFIATADSNVVVQLPEFLQLVDHTLIGGGHIVIVKPVMHSLTPLSYYSDDILIDLPSEIHQKKVRVNYKINAGYDESYSKSVHFTRDNDELLFYQTTTEKSFLKLIAIVKSFKTTGELHQEIELDLDLPFVNYRAKLNLGLELEGYFEKAPNSQVFTNYLKGVYPPMQVDMVAIEIKNDDYSILNQSLIEKQIFLCGRIPVSALGNKAFWLNFRPSVMRFVSNQSIISLSIFKPSNTPIKNIIVYKNGEFLRNITPVSQTFGLMNAYYATANLALSNLNLEAGDELSFQY…
GOV2_Station168_DCM_ALL_assembly_NODE_1833_length_41265_cov_31.413807	GOV2_Station168_DCM_ALL_assembly_NODE_1833_length_41265_cov_31.413807_gene_8	27		DNA primase/TOPRIM		ND	ND	ND	ND	Uncharacterised protein	0	NA	NA	NA	NA	NA	NA	953.667	2861	3505	6366	-1	MSNQTTLVEIADQILAASNGGLDIIHNMYPQANTRNHFKLREEKTPSCSMKMVENGVYIIKDFGSAGKAKNAITLFAEFHGLEFHEAVLQLAPQYQIATGNNSTKNEAKFKKIDLSAWDKDQEFDETNFCFETKDFTERELTTLGPHVSEQVCLKYGLFSLAWYAIKKEGKITIVESTESFPMYIFCFEENKKKFYKILQPKSNDKKYRFFWKGTKPTDFMGGLSVLKREFGKRQAEEQASLAEETGDIKKAEKIDMVFLCSGERDAINMASLGYFVLWLNSETAELKSHQLKAIYASSKELYNIPDLDETGKREGFNTAINYLDIKTMWLPTWLQRKRDWRGNPRKDLCDFFEVFRHLPKFQVDQKVKSLIRKSYPMRFWDFAFSDKTGKTTYNYNNV…
IMGVR2_3300005080_____Ga0069611_10000122	IMGVR2_3300005080_____Ga0069611_10000122_gene_2	27		DNA primase/TOPRIM		ND	ND	ND	ND	Uncharacterised protein	0	NA	NA	NA	NA	NA	NA	973.667	2921	236	3157	1	MDLLQNLMEVTDGGLTIIQFYYPDARPGKQFKKRSDEKTASASLKKLADGNYVLTDFGDSGAKPKNAVMIAAEEENLDWTKALMLWASKYNLLQNYEAAKADFKTPRPSDIDYEFEYNRKTTHYHIQQKANMTPTELKVLGPHVTEAICKELNIYAIEYYSSIKDGKITEIHSNENYPIFGIFNKEKDEKGNTYEWVKILQPKSYDKSYRFFYINGRPENFIHGYTRARKLYDKLNVEEIKEDNSSENDESEASPKIEKKLTRIVICSGDRDAINMASIGETVVWMNSETADLKAKIFKKFKDIAYSVVNVPDLDSTGKFQGKKHALDNIELKTAWLPKELSAKVDWRGNPQKDFTDYCGNYKEAYQKETLTTRVKLMLENAYQAQFWSIKHNKEGVPS…
IMGVR2_3300015214_____Ga0172382_10001576	IMGVR2_3300015214_____Ga0172382_10001576_gene_45	27		DNA primase/TOPRIM		ND	ND	ND	ND	Uncharacterised protein	0	NA	NA	NA	NA	NA	NA	962.667	2888	36024	38912	-1	MINDLQNKILDATNGGLDIILNYYPNAREGKNFKIRDERTASTSLKRVDGGVYVVTDFGADSKPMNAIAVFAKEEGMAYKEAMTQLGRQFNLLDQKTTLRPEIRKMKPTEVDYLDQFTESGHYFQFKTEFTQDELDILGPLVTQEVCAKYKLFSVQFYAKKKDNEIVQISSTESFPIFAFVNQDKDGKEWIKVLQPKSEDKAFRFFYVGGRPSDFVFGMEFIKKEFAKKQAELLENFDEEEDTKKKDDGKIPRIILAAGDRDGLNAAGAGEFVIWMNSETATFTPGLYKNLMSMAQKIVNIPDIDQTGRTQGVNLAMEYLDIYTAWLPESLTRSRDFRGASKKDFLDFINQFRHNSWKLKREVQLLLDNAKRCQFWDVKYSKTSISYEFHNVNAYYFLS…
NHE_Leef_1	NHE_Leef_1_gene_3	15	231	hp		ND	ND	ND	ND		NA	NA	NA	NA	NA	NA	NA	167.667	503	1296	1799	1	MATISHNSIIAYFKDLQEKLIGLEDFFRIDLAEIKGAFRSDASFPCLVVESHESDLGKSKPNQSVNDRTFAFTVYFNPENGNFDEQNEMLDLSEAFGYKIIARMRHDATIKNHILFNRFKVSEVKNHKVGPVFNERLYGYRFTGEITAQQPLIVSPDDWTDIDLICS
IMGVR2_3300001122_____JGI12148J13107_100002	IMGVR2_3300001122_____JGI12148J13107_100002_gene_55	28		hp		ND	ND	ND	ND		NA	NA	NA	NA	NA	NA	NA	632.667	1898	36633	38531	-1	MSASRASQELAQKTNVNPSVNRQTEATAEDFGEIGQIFDDHADRLDELQNELYHANFVGYYGSLSLLQATYPTAPDNAFAIIVNSSNIPQQIYRWENNAWTLIFGTEAFVSYNSKTQFPNPGVVDTLYFAKDTRLLYLWLNNNYACINLSNDSYYDRHQSVSFENYSSIQIAHLQDDFALIYDQDDEMFYFGVKETFHRSFDNSEVKFLRAGEERYLLSTPEDTIDGFNIFEVGQIPVNSFNFNSKQPFTVWFSGGGGEGTVQSWNDIEPDENGNIIATADDLPAGPSNLENSDGNNQDEINEDFDLSITQINEELAEKENKAKIETVISSGGNYPDLDSNRDIYIFDHSNSQAVLTGLTPPTYEKRIQIRVVNSETVRIISESSSVSPTSQILMPTDS…
IMGVR2_3300009508_____Ga0115567_10000451	IMGVR2_3300009508_____Ga0115567_10000451_gene_47	28		hp		VOG9805	8.6e-12	ORF145 [n=1]	hypothetical protein [n=1]		NA	NA	NA	NA	NA	NA	NA	697.667	2093	33323	35416	1	MALAKRPSKNLKNKRNINPSINRDTEVVAEDIKEIADIQEDHAILIDELSRANEGSKFYGFKGTLALFEATFPNAEEDGFGVIDPANGNPQTIAKVINGVWTEPGLTSPIQRFNSKVNFPDPGLEDVWYIAKDSKIASLYYDGGYKDFGKDGNNGLSAYQLAVAFGFEGTEAEWLVSIQGKDNYQLWLDAGNVGTYQDFFEASRGPEGPEGPPGPPGDGADLSDYYNKPEVDAADSDLAVQIDAVEEDILNHESRIQDLEQAPPGTVSSIPNIEFVYLAESNTSQENADIINGAVQRAIPTKGEIIINQTPITLDFWPCRTITWDNRVNVKAAGTWGATKLGSTHAEPLIVSTRTSLIDSRGNLENIWLDGNGIGTIGIDSNTNIYFNYNKVDIRNFTQ…
IMGVR2_3300012032_____Ga0136554_1000067	IMGVR2_3300012032_____Ga0136554_1000067_gene_15	28		hp		ND	ND	ND	ND		NA	Pfam	PF01391	Collagen triple helix repeat (20 copies)	307	357	8.9E-9	408.667	1226	13891	15117	-1	MPLTRPSSSLKEKINKNPVMNRIEQATAEDFTELCNIINEYADFIEELFDETHRSNFLGYYGNLSLLQARYPNPPEDSFGIIVSIANDPESIYRYIGGSYVLLGGSQNLLFYSQVSNFPVTGQTDKLYISRTQKKIYAWWDSQYHYLGSFEFTIDNALDENSTNPLQNKVLFEKFQEIIELIQALDSENGIVYISQWDAKLNTPFLTDANASEARNAYICTVEFTLFGIEWKPGDYLIYDNEGKIFREPNPLLGILSAVAYSNSYNDLLDLPDLSEIIENGLSAYEVWLADGNEGSSLQDYYLFITGPQGNKGDDGDTGSQGPKGSKGPQGTKGDDGDTGSQGPQGSQGPKGDQGDPNPNALDSSKLGGKLPAFYAAKTNYATPTIGGTIKMRINGSDL…
IMGVR2_3300001122_____JGI12148J13107_100002	IMGVR2_3300001122_____JGI12148J13107_100002_gene_1	32		hp		ND	ND	ND	ND		NA	NA	NA	NA	NA	NA	NA	105.667	317	205	522	1	MSLPKLNWDQEIRNFLGTYFEPISSPIEADEETEKLSLSVVTDRIRRILPGQYIYEEDVYEALQELGFKIFSYTTPPKIDEETGKEIFPEKTAYAYFMNKKTAVL
IMGVR2_3300009508_____Ga0115567_10000451	IMGVR2_3300009508_____Ga0115567_10000451_gene_40	32		hp		ND	ND	ND	ND		NA	NA	NA	NA	NA	NA	NA	102.667	308	27868	28176	-1	MKTDYNPEIRNFITENYDPVASPAEASEYTEMKSLENIFKEVINILPEDWVYRADVYEILNELGFKAFPYLIPEERDEETDEILIKSRRMILYYLDRKTATI
IMGVR2_3300012032_____Ga0136554_1000067	IMGVR2_3300012032_____Ga0136554_1000067_gene_21	32		hp		ND	ND	ND	ND		NA	NA	NA	NA	NA	NA	NA	102.667	308	20190	20498	1	MNIKTDYETEILQFLKQNFEPVKNQFQTDEDTLMLSLKQIYKKIISILPADYIYESDVYQCLEQLGFKNFLISVPEEKIDEDITLPSKEKFCYLLQKKTAAI
IMGVR2_3300001122_____JGI12148J13107_100002	IMGVR2_3300001122_____JGI12148J13107_100002_gene_44	33		hp		ND	ND	ND	ND		NA	NA	NA	NA	NA	NA	NA	161.667	485	30392	30877	-1	MARNAEQQKIYNKERYIGRKAAKMAQDYVLQRMKARLHDRGVGMPEEPLLEGLSVKAKMGDYRLLGLNLKSSRHGYILHHGFSGVRGATTVFLKAERYHKNATQRKSHEFDLPAYKIFEDIYQKSGAFDYLIKALGETRTNAIKVTVSNLVINISNDKNGN
IMGVR2_3300012032_____Ga0136554_1000067	IMGVR2_3300012032_____Ga0136554_1000067_gene_5	33		hp		ND	ND	ND	ND		NA	NA	NA	NA	NA	NA	NA	160.667	482	8086	8568	-1	MTSKQLYNKERYIGRKAAKLAEDYVLRQIKLELTVRNKGDAFKKIKPLLEATKVRAKMGDWRLLGLNFTSSKIGFIQHFGFTGVRGGGTILLEHSRYNQSATQRESHDVNLKSKSMFNNIYIQSGAANYLLQELGQIRTENIKIKLTNLVLELNTKDGKE
IMGVR2_3300001122_____JGI12148J13107_100002	IMGVR2_3300001122_____JGI12148J13107_100002_gene_25	34		hp		ND	ND	ND	ND		NA	NA	NA	NA	NA	NA	NA	132.667	398	15036	15434	-1	MIKLEKISLTELTTDKILLLNQAIEKYITILSEITDRDNLSQQHIHLNLANLQHFELTKKLMRRDPPMHSTIKFEISSAFIVFDAIQNFENYVSNPLDSSRLGQMKMELFSKLPNTSDKKELSIHSKLNFNA
IMGVR2_3300009508_____Ga0115567_10000451	IMGVR2_3300009508_____Ga0115567_10000451_gene_23	34		hp		ND	ND	ND	ND		NA	NA	NA	NA	NA	NA	NA	126.667	380	17377	17757	1	MNNQKIPLKKLDFADLYVLNEAANYYLGYLRSLVQDKKTAQAYIHLSILSSYGFDIYKKLFAHQIESSLKMPIFTAFVALDSLQYYLDSGTPSSLHQAKCSRLIQELDSALPTTSDGKVFTINSEL
IMGVR2_3300012032_____Ga0136554_1000067	IMGVR2_3300012032_____Ga0136554_1000067_gene_44	34		hp		ND	ND	ND	ND		NA	NA	NA	NA	NA	NA	NA	122.667	368	34601	34969	-1	MKVKLKRLKKDRLFVLVRRIAEYSEYLNFMQKTEAKQVHFIHLSILTDLQFEVMKKAMDPKIEERTSLSLDLHTAFILHSALLYRKEENDYYMSLQRRTILELNQQLPSCSDIEEDCCNSEL
IMGVR2_3300001122_____JGI12148J13107_100002	IMGVR2_3300001122_____JGI12148J13107_100002_gene_29	35		hp		ND	ND	ND	ND		NA	NA	NA	NA	NA	NA	NA	553.667	1661	16194	17855	-1	MSTPRSLGSITNSILQLNGLQKQPATTSEENRSESQQFIFPILTNQDFKATLANYNQHIKKYNMQVWIENAEVRKFNKEVIRHRRQASIPLEQKIQEQVWKEQHKHLAPEAFNEAVEKYNSKHGPQLRKRNLRQEVKPDTEKYFLAFLHQYNMQLFKRKQVRKKLGVEVLGDLPKMDLYPNKIVEAERNGCRNLPVTVETIRHHRERLEECGVLVGYQFRGANRAIKIAFNAEILVVTDNGSSKNRTTENQAVTQERTNKVQHNNVSSRKNLLDKYKIRDKGDVANAPSDYIATKNTTKKPKGKVPKKFKDAEKISGNAAKKYELSEVLACNLVEKATLGRELSAGKHDKYQPIAEQIARHEAYYGALHPDDFKELAIQDIFKYAASIFSDLDCHPGTW…
IMGVR2_3300009508_____Ga0115567_10000451	IMGVR2_3300009508_____Ga0115567_10000451_gene_20	35		hp		ND	ND	ND	ND		NA	NA	NA	NA	NA	NA	NA	565.667	1697	15084	16781	1	MDSEAINTTIQNAKKFAEAYNKAQDEKSSGIQKINRELRLALKSDPHTTEQKVLFQEYKQQEKISGLEPMAYNQKVLEFNRAHGTHYFMRTYKKLKSEIAVTFAHLVFFYAAQIRSNNARKLNAGVTTAGTLPRLLTNSENIKRYKVEGVPQCPFQNDAILNHVHNLVEAGILIKYKSHGRNMGFSVEFNPEILEVKDQNFTKLQNANSQLVVKFKTGKPTYSDCITRTGEDDNENKGDAVGNPQIRNVTQKSVTTSATGNNYRVTKSEENPEPKASAKPENLIKNSPEVEKKQEQVSPGRENLASDHLEAKIQDKWELCKELSLDMHVNHIPIDGKMLYNEARNGTMSQQTFRTLIFQEFMKYISRLKKGNQSAAGAFYRAFDELEDIKLKNYRGYYF…
IMGVR2_3300012032_____Ga0136554_1000067	IMGVR2_3300012032_____Ga0136554_1000067_gene_46	35		hp		ND	ND	ND	ND		NA	NA	NA	NA	NA	NA	NA	478.667	1436	35580	37016	-1	MKVRVKNSEVHTYNLQVIKNRRTQKVSKEQMVDEFFWKEDNKKIDPEAYNLAVEAYNSKNGFQFRKKNIAHEVKPDTEKYFISFLHQYNMQLFKRKTLRIKLDISVPGSLPKLDLYPNKIVESTKNGVENLPVCKETVKHHRDRMIEAGVLHSYQFRGPNRAIKIAFNDELLVITDNQNPQKRATDNQTVTQEIANKVQYNNVSSRKNLLENDKYRGKGDAKASVYNVTKEATKEPGGKMPDLKNGPSEFSKISSVLSATLEEKGKLARDLSANKHTEYKPLNLRITQTEAFYGNMHPDDFKEMAIQEVFKFANGLFTDLDVHPGSWTNAIKIWQKEKFISFTKKTFSKPNILQEWQKMITVLREIKKYKQNNSEWTPTFPSLYFDPSRRYKENNAFEY…
GOV2_Station168_DCM_ALL_assembly_NODE_1833_length_41265_cov_31.413807	GOV2_Station168_DCM_ALL_assembly_NODE_1833_length_41265_cov_31.413807_gene_17	45		DNA-binding protein		ND	ND	ND	ND	helix-turn-helix transcriptional regulator	1.09e-07	NA	NA	NA	NA	NA	NA	131.667	395	9281	9676	1	MVKKNTFIKERIRQVAENKGIKYKDLYDILEMSDAGFKGEHLSKPIKSDALVYLVTKYPDIDLHWLITGKEAKKEEKEKNMLNEPPENYGSSYKDKYIEILEENRELQRKVINLLEVNGSLKKDSEPISNQ
GOV2_Station168_DCM_ALL_assembly_NODE_1833_length_41265_cov_31.413807	GOV2_Station168_DCM_ALL_assembly_NODE_1833_length_41265_cov_31.413807_gene_20	45		DNA-binding protein		ND	ND	ND	ND	Uncharacterised protein	3.49e-08	NA	NA	NA	NA	NA	NA	105.667	317	10411	10728	1	MILKTNIKERILEFAHTEEKFKQDFFKKTGLNYSNFTGTNKNSDVGSKVLAIILKYYPKADINWFLTGIENNEATFKEKYYSLLEKNNVLQSKLVGFLEAKTVKR
IMGVR2_3300001605_____Draft_10001254	IMGVR2_3300001605_____Draft_10001254_gene_15	45		DNA-binding protein		ND	ND	ND	ND	DNA-binding protein	1.73e-16	NA	NA	NA	NA	NA	NA	129.667	389	12488	12877	-1	MDRKKTNIKERTLQVAKNKGISYELFFSELGLSYSNFKGKQKESSLNSDSIVRIITKHPEIDLYWFVTGIEQTPPKQVINEPAETYATTCNLCVEKEKRIKLLEIQNEELKQDKQDFKNLLGLKNDKTA
NHE_Leef_1	NHE_Leef_1_gene_1	46	232	hp		ND	ND	ND	ND		NA	NA	NA	NA	NA	NA	NA	82.6667	248	104	352	1	MKTDYSNEIKTLISSVFNSATSADKTAEPKTLGELHLFIIKVLPAKWIDQTDIYNVLEELEFTPSFGEKDSEKGMYYFVNLK
GOV2_Station168_DCM_ALL_assembly_NODE_1833_length_41265_cov_31.413807	GOV2_Station168_DCM_ALL_assembly_NODE_1833_length_41265_cov_31.413807_gene_41	46		hp		ND	ND	ND	ND		NA	NA	NA	NA	NA	NA	NA	102.667	308	29787	30095	-1	MVIPAKSISEPDNTCFIYALMKTDYSEEIETLIDNNFLPSTPEDAKATAHTLEEIHGIVINVLPAKWVYDSDVHTALEKLNFNTFYQTKEEKKGMFYFLIIK
NHE_Leef_1	NHE_Leef_1_gene_45	19	233	hp		ND	ND	ND	ND		NA	NA	NA	NA	NA	NA	NA	98.6667	296	34229	34525	1	MFTFKLGIYHVPNIGRIDTRNELSNETLLALYENRRFPFIGITEEVVPYLKKQKLSEKRLVNLILQAVSAEEVNLLLEVKSTKKLKKVADHKLESFVT
IMGVR2_3300001122_____JGI12148J13107_100002	IMGVR2_3300001122_____JGI12148J13107_100002_gene_47	47		helix-turn-helix transcriptional regulator		ND	ND	ND	ND	helix-turn-helix transcriptional regulator	7.78e-21	CDD	cd00093	HTH_XRE	18	69	0.304287	101.667	305	32625	32930	-1	MNNKNQPSEHWKVFALFFQEAMKEKEMNSSQLAEKIGVHRSTLKRFFDLDFPLKFDVILKIVHALELNIFFESRNSETDLNQLFEKAMTELGRRPNNLPKN
IMGVR2_3300001122_____JGI12148J13107_100002	IMGVR2_3300001122_____JGI12148J13107_100002_gene_47	47		helix-turn-helix transcriptional regulator		ND	ND	ND	ND	helix-turn-helix transcriptional regulator	7.78e-21	Pfam	PF13443	Cro/C1-type HTH DNA-binding domain	19	68	8.1E-7	101.667	305	32625	32930	-1	MNNKNQPSEHWKVFALFFQEAMKEKEMNSSQLAEKIGVHRSTLKRFFDLDFPLKFDVILKIVHALELNIFFESRNSETDLNQLFEKAMTELGRRPNNLPKN
IMGVR2_3300005080_____Ga0069611_10000213	IMGVR2_3300005080_____Ga0069611_10000213_gene_6	47		helix-turn-helix transcriptional regulator		ND	ND	ND	ND	helix-turn-helix transcriptional regulator	1.31e-24	Pfam	PF01381	Helix-turn-helix	12	63	3.2E-8	95.6667	287	3260	3547	-1	MENHSKILVQLLEEIRLQKGISRYKIAKETGISEMGVKKILDLETDPSLSNFLGIAKTLGVNFFFESKDSKTDLNKAFQDSMDKLGRNPDNLPKN
IMGVR2_3300005080_____Ga0069611_10000213	IMGVR2_3300005080_____Ga0069611_10000213_gene_6	47		helix-turn-helix transcriptional regulator		ND	ND	ND	ND	helix-turn-helix transcriptional regulator	1.31e-24	CDD	cd00093	HTH_XRE	10	63	0.117133	95.6667	287	3260	3547	-1	MENHSKILVQLLEEIRLQKGISRYKIAKETGISEMGVKKILDLETDPSLSNFLGIAKTLGVNFFFESKDSKTDLNKAFQDSMDKLGRNPDNLPKN
IMGVR2_3300005080_____Ga0069611_10000213	IMGVR2_3300005080_____Ga0069611_10000213_gene_6	47		helix-turn-helix transcriptional regulator		ND	ND	ND	ND	helix-turn-helix transcriptional regulator	1.31e-24	ProSiteProfiles	PS50943	Cro/C1-type HTH domain profile.	12	64	10357	95.6667	287	3260	3547	-1	MENHSKILVQLLEEIRLQKGISRYKIAKETGISEMGVKKILDLETDPSLSNFLGIAKTLGVNFFFESKDSKTDLNKAFQDSMDKLGRNPDNLPKN
IMGVR2_3300001122_____JGI12148J13107_100002	IMGVR2_3300001122_____JGI12148J13107_100002_gene_20	48		hp		ND	ND	ND	ND		NA	NA	NA	NA	NA	NA	NA	123.667	371	12216	12587	-1	MSRLSITQNERTKVLLDGKYIKLIPEKYAKIFKKKHLINPQRKRLTQEERFLLEVSKIEKELKQYQPLIYNLIKRSQPKMVRKITNINEVTYYELVHKNAKAVKVGKSIFDLSIHKETAKRNF
IMGVR2_3300009508_____Ga0115567_10000451	IMGVR2_3300009508_____Ga0115567_10000451_gene_26	48		hp		ND	ND	ND	ND		NA	NA	NA	NA	NA	NA	NA	120.667	362	19386	19748	1	MIHINETARTKVFLDDTHVKTIPNKYQPIFKEKHIINPLKKRLTREERFQLEVSLFEKQLFDDHRHAYNLIKRSSPDFVQIVTTPFSKYYELVYKNRMKVKVSADLYNLSIDKKEIKRNY
IMGVR2_3300001122_____JGI12148J13107_100002	IMGVR2_3300001122_____JGI12148J13107_100002_gene_21	49		hp		ND	ND	ND	ND		NA	NA	NA	NA	NA	NA	NA	109.667	329	12584	12913	-1	MSITKITIKTNSWDSEIQEFIPTEKEYTTEDQPFLEDLVLEHLNDQTIKDYALENCDVVEEESKKVKDTTIFETHLLIEELKLRGFEVLKCETLADTDRFEKLKENMQL
IMGVR2_3300009508_____Ga0115567_10000451	IMGVR2_3300009508_____Ga0115567_10000451_gene_25	49		hp		ND	ND	ND	ND		NA	NA	NA	NA	NA	NA	NA	112.667	338	19051	19389	1	MAKILKVTIEEQFWNSDLGKHEKVIKEYDRETYDFDFDNLLLENIDNSEIEDYAGDELSMVDANDAECNCSIGDHQEYEIISYLEEQGYEVIKCQTIVDKMRLDKIKEALEL
IMGVR2_3300001122_____JGI12148J13107_100002	IMGVR2_3300001122_____JGI12148J13107_100002_gene_22	50		nucleoid-associated protein		ND	ND	ND	ND	MULTISPECIES: nucleoid-associated protein	1.19e-159	Pfam	PF04245	37-kD nucleoid-associated bacterial protein	15	332	1.8E-49	349.667	1049	13053	14102	-1	MNINLYNAQLENLYIHKVGNRARNEQLFLSQEPYELNDEIRPLLKEFFLKPFREKDLQFHKFSEESTIQSLFGKRQIFEDEGDFVPPNKIHEAIAYHLYSCGNHPHIKTGELYICKIENILINNEKVFAIGIFKSEVKQEFIQFEQKETRLDAILKEGVNLNKLDKGAIITLEEEPRVLFIDSNRYDTKYWIEDFLGVEEMEDSDFHTKKYLKFCENFAKDVVRPAEDKQQEIMFMNRAVNHFASHDEFQEDSFLNEVLENPELVPEFSNYKAEKGAKYKIEDLTEFPISNTAVTTVQKKLKSLINLDTNIQIKLNFINPESAEKFIEKGWDDERQMYYYLVYFNKEEK
IMGVR2_3300009508_____Ga0115567_10000451	IMGVR2_3300009508_____Ga0115567_10000451_gene_24	50		nucleoid-associated protein		ND	ND	ND	ND	nucleoid-associated protein	0	Pfam	PF04245	37-kD nucleoid-associated bacterial protein	14	315	3.7E-38	347.667	1043	17983	19026	1	MINLYNANIENLYIHQVGNKCRGEGVFFSQEPYEISDEIRPLLKEFFLKPFREKEEQYFKFSEDMPIAHLFVPYNTELHKDIAEHLYNQGTHPHIKSGEVYICQLSNIIIDNEKVHGFGIFKSELKSDFLQFEKGTSRLEMNLQQGVNLDKLDKGALILTNPESKTGFRILYIDSNKYDSKYWMENFLNLEELEDDHYKTKKYLKFCEAFAKNVVLPAEDKQTQMEFINDTYAHFASRDEFIEEEYLGEVFTEASWIDHPESFIQEFENFKTLEGPKYSVQDFSDFSISNEMVNECMKKVKGEINLDTGISIKVVKGSKAASTYLEKGWDEDKQMYYYLAYFNKENK
IMGVR2_3300015214_____Ga0172382_10001576	IMGVR2_3300015214_____Ga0172382_10001576_gene_16	51		N-acetylmuramidase (endolysin)		VOG4616	1.8e-72	hypothetical protein [n=19]	endolysin [n=13]	N-acetylmuramidase family protein	1.31e-75	Pfam	PF11860	N-acetylmuramidase	20	185	1.3E-64	187.667	563	14301	14864	-1	MKAKLNITDFQRAAKELNCEVAAIRAVASVESLAGGFLPDGRPKILFERHVFHKRTNGIHSANHPSISNKVAGGYGRPGENQHDRLAVAAELNRTAALESASWGMFQIMGYHWKELGYKSLQEFINAMYESEAKQLDAFVRFIKVNKLDGLLRQKKWADFARRYNGPAYAKNKYDVKMAEAYKKYSR
IMGVR2_3300015214_____Ga0172382_10001576	IMGVR2_3300015214_____Ga0172382_10001576_gene_16	51		N-acetylmuramidase (endolysin)		VOG4616	1.8e-72	hypothetical protein [n=19]	endolysin [n=13]	N-acetylmuramidase family protein	1.31e-75	CDD	cd01021	GEWL	8	41	0.00582858	187.667	563	14301	14864	-1	MKAKLNITDFQRAAKELNCEVAAIRAVASVESLAGGFLPDGRPKILFERHVFHKRTNGIHSANHPSISNKVAGGYGRPGENQHDRLAVAAELNRTAALESASWGMFQIMGYHWKELGYKSLQEFINAMYESEAKQLDAFVRFIKVNKLDGLLRQKKWADFARRYNGPAYAKNKYDVKMAEAYKKYSR
NHE_Leef_1	NHE_Leef_1_gene_43	16	234	hp		ND	ND	ND	ND		NA	NA	NA	NA	NA	NA	NA	215.667	647	33017	33664	1	MANKKELLDICLNLGINTEGLTTNAKLEEAIETKEAEIVLENTIEKATSLGLETDGKDLDTLIFDIELKETTDKAIELGIEVLDKDLPTLKADIDALTATTTKEVEVVLNATQLRQLEAKKLRVANALKAKKEAKILADKKADENSAIERASKNPVKDNRKVYKDEKGQRFRFKKSAPKTLNIDGIKTSLDDIIADEEIMLELVNGNSNFLEQIY
IMGVR2_3300005080_____Ga0069611_10000122	IMGVR2_3300005080_____Ga0069611_10000122_gene_9	52		hp		ND	ND	ND	ND		NA	NA	NA	NA	NA	NA	NA	158.667	476	5907	6383	1	MNDNLTEIANLPDDIERKVLKFVFLENHPSFKYFEIYRNGIPQFSDIKNSITFKGFAVLPIEGNTDIDINNKKSDAGSYIDNSFNFSIELQDDSDILAIEKYRNKKGVLIIETSLYQYMIGNYEEPLSYTYKETTSTIKVSCFGDTRFKPLRKKISPF
IMGVR2_3300005080_____Ga0069611_10000213	IMGVR2_3300005080_____Ga0069611_10000213_gene_29	52		hp		ND	ND	ND	ND		NA	NA	NA	NA	NA	NA	NA	152.667	458	23725	24183	-1	MIVEILNFPDDLERKVLRFGIFVNHSDFKFHQIKRQGIPTLEECRKYDGFAVRPLEDDTAIDCQTKGSDSGSYNNNSFGFTVKMQDLSDVTSIEKYRNKKVIIIIETSLFRYFIGNHEEPLTYTFKENTSRLSISLSGDSRFKTMRQKISPF
IMGVR2_3300015214_____Ga0172382_10001576	IMGVR2_3300015214_____Ga0172382_10001576_gene_35	52		hp		ND	ND	ND	ND		NA	NA	NA	NA	NA	NA	NA	154.667	464	30092	30556	-1	MIYNFPTDIEKKIDNIIISLPFSDLSVKNQLKNIIPSESDLILKGKALKVRILPSDASLSNKLNKSKSGSYWSFSSNFEIVDNNKTNFTRLNFFTNEKVVIVIGTSTYRYQLGNKNQPLEFSFIENETGFKVTVSGNCYYPASRQIISSFRTTS
IMGVR2_3300005080_____Ga0069611_10000122	IMGVR2_3300005080_____Ga0069611_10000122_gene_14	53		hp		ND	ND	ND	ND		NA	NA	NA	NA	NA	NA	NA	114.667	344	9713	10057	1	MVEDNQEIKIVEAYKLFSVESKDKRSYSFRGRIINLELGIPKDCVELYKIGLAFPYLKLKQGADVLFKDCSEEEILSLIMIKSESDIKILNKLITSKDGKALVAKRLKELKSPL
IMGVR2_3300005080_____Ga0069611_10000213	IMGVR2_3300005080_____Ga0069611_10000213_gene_24	53		hp		ND	ND	ND	ND		NA	NA	NA	NA	NA	NA	NA	107.667	323	19822	20145	-1	MEKEALDPRKYFSVDEKDIRSYRLVDGTFLHLGLGIPKNCVELYTGGFSYLKLKKGAEILFEKLSEKEVLKLINTKSKNDVTILSKLITSTEGKAIVATRRKQLLKS
IMGVR2_3300015214_____Ga0172382_10001576	IMGVR2_3300015214_____Ga0172382_10001576_gene_31	53		hp		ND	ND	ND	ND		NA	NA	NA	NA	NA	NA	NA	103.667	311	26497	26808	-1	MENEKKTREETPDQNIQEKDFFEVLKNIKHKQFIRPNGRKIDLRFGVPNNCLSLYKSGSFKYIGLKKGAEVLFADSSKEEIDKLIAQAPRPEDVAILKKALKK
IMGVR2_3300001605_____Draft_10001254	IMGVR2_3300001605_____Draft_10001254_gene_22	55		hp		ND	ND	ND	ND		NA	NA	NA	NA	NA	NA	NA	95.6667	287	18849	19136	1	MSAKVLKTNPITVEIELVIAKPDDLKEIDYYKDMGEGLPKEKVMKRRMGVPYWLINSKGEVEPHPYRIHQETDVKQLAMYLRNEQLLIAKNNYNE
GOV2_Station168_DCM_ALL_assembly_NODE_1833_length_41265_cov_31.413807	GOV2_Station168_DCM_ALL_assembly_NODE_1833_length_41265_cov_31.413807_gene_16	84		hp		ND	ND	ND	ND		NA	NA	NA	NA	NA	NA	NA	87.6667	263	8912	9175	-1	MITEDQKKAFKEVLGSHYTAKVRAILKEQGVKDTFGKTHSARMITQVFNGETAHVLIEDAIVTAVEQQLQENKKIERKKQKLINSLT
IMGVR2_3300001605_____Draft_10001254	IMGVR2_3300001605_____Draft_10001254_gene_16	84		hp		ND	ND	ND	ND		NA	NA	NA	NA	NA	NA	NA	84.6667	254	12983	13237	1	MISTDEKLKFKMILGHRYVSQIKEVLNERNIIDGSGKAYSDGMIRQVFNGNSENFEIESAIIEATKRQKEFVNNLTKQKNTILK
NHE_Leef_1	NHE_Leef_1_gene_40	17	235	hp		ND	ND	ND	ND		NA	NA	NA	NA	NA	NA	NA	178.667	536	30052	30588	1	MLHKIYNKQNDFNLDTFSKAVIYLAKDFSFFDRFTSNEDLNNILSNINTAATVLFLNLLPENVSVSSSSKIVTGSTLFNNSIGCKVTPQTEDIQSALSKFNNKEVFICLQKEDSQHLYGTTKEPLLFTFSELNSFKPGTVQGYSISISGSTIEKTRFVNINDFNIVSRLLSSPLASGL
IMGVR2_3300001122_____JGI12148J13107_100002	IMGVR2_3300001122_____JGI12148J13107_100002_gene_40	85		integrase		VOG0275	4.8e-20	integrase [n=365]	putative integrase [n=46]	tyrosine-type recombinase/integrase	1.13e-179	CDD	cd00397	DNA_BRE_C	240	411	1.82844e-08	430.667	1292	22527	23819	1	MKKDENTTNEHRNGHRFFEFSMNKKRYSNPKIYIPRKNGRPSVSAKSRWHVYFYWRTEKDGPLDKLFTFRKDINRLKTPAERNAAAKSLQSALQVALDRGWNPLTNTTIDERNSRDSMLLKEALEFSYKILERTKSTATLNGYNFHLNKFLEWAKINGYIGMDVRKFGVDEFYQFFDYLRFEYVNPKTGDSLSGTSINNTKRSLSSLFGTLKKERIIAENFVKDIPKVDQEPVNNKAFTLKELEQIKKAVLKEDPYLIHIIRFMMYPLLRVREICRLQVKDIDAELSMLKVKTKTEVLSYRRIIKKLEPSIKELKLENEPPNFHVFTNLDQPKDWSDATLKSRTDHFGKRFKKIKDKLGFGREYGLYSFRHTAILDLYNSKVDAGLPEQQILFELMPIT…
IMGVR2_3300001122_____JGI12148J13107_100002	IMGVR2_3300001122_____JGI12148J13107_100002_gene_40	85		integrase		VOG0275	4.8e-20	integrase [n=365]	putative integrase [n=46]	tyrosine-type recombinase/integrase	1.13e-179	Pfam	PF00589	Phage integrase family	239	415	8.0E-9	430.667	1292	22527	23819	1	MKKDENTTNEHRNGHRFFEFSMNKKRYSNPKIYIPRKNGRPSVSAKSRWHVYFYWRTEKDGPLDKLFTFRKDINRLKTPAERNAAAKSLQSALQVALDRGWNPLTNTTIDERNSRDSMLLKEALEFSYKILERTKSTATLNGYNFHLNKFLEWAKINGYIGMDVRKFGVDEFYQFFDYLRFEYVNPKTGDSLSGTSINNTKRSLSSLFGTLKKERIIAENFVKDIPKVDQEPVNNKAFTLKELEQIKKAVLKEDPYLIHIIRFMMYPLLRVREICRLQVKDIDAELSMLKVKTKTEVLSYRRIIKKLEPSIKELKLENEPPNFHVFTNLDQPKDWSDATLKSRTDHFGKRFKKIKDKLGFGREYGLYSFRHTAILDLYNSKVDAGLPEQQILFELMPIT…
IMGVR2_3300012032_____Ga0136554_1000067	IMGVR2_3300012032_____Ga0136554_1000067_gene_1	85		integrase		VOG0275	9e-22	integrase [n=365]	putative integrase [n=46]	tyrosine-type recombinase/integrase	9.51e-164	Pfam	PF13495	Phage integrase, N-terminal SAM-like domain	174	257	1.2E-6	472.667	1418	42	1460	1	MVELVDTLDLKSNDHCGRAGSSPAPSTIETPLNKGVSLFLKVSDSKLKKMNSENEHRNEHRFDNPSLDFSLKKRYSIPKVYIPKTQGSPDLEKRWHVYFYWRTHKDGILDKKFTYTKGINRVKTLGERKKAATALKDAVHVILERGFNPTQKSIVKATSDFSISEALDRALLIKSKTRKQPTIDGYEFHLNRFKNWLEKNGYAGMGCDAFGIDEFYEYLDYIRFDYKMENGEGLSGTSVNNHRRNLSAFFTTLKNERLIRHNFVKGIPNVDQDPENNRAFSSHDMKKIKTYLVGNDPYLIHFISFLIYPILRVREICRLKVKDINTEQWILNVETKTDKNSTRRIIEKIKPTIEAMELSNHLPDHDLFTNKNRPRNWDEATLKSKVDYFGKRFGKVKKA…
IMGVR2_3300012032_____Ga0136554_1000067	IMGVR2_3300012032_____Ga0136554_1000067_gene_1	85		integrase		VOG0275	9e-22	integrase [n=365]	putative integrase [n=46]	tyrosine-type recombinase/integrase	9.51e-164	CDD	cd00397	DNA_BRE_C	311	453	1.62486e-07	472.667	1418	42	1460	1	MVELVDTLDLKSNDHCGRAGSSPAPSTIETPLNKGVSLFLKVSDSKLKKMNSENEHRNEHRFDNPSLDFSLKKRYSIPKVYIPKTQGSPDLEKRWHVYFYWRTHKDGILDKKFTYTKGINRVKTLGERKKAATALKDAVHVILERGFNPTQKSIVKATSDFSISEALDRALLIKSKTRKQPTIDGYEFHLNRFKNWLEKNGYAGMGCDAFGIDEFYEYLDYIRFDYKMENGEGLSGTSVNNHRRNLSAFFTTLKNERLIRHNFVKGIPNVDQDPENNRAFSSHDMKKIKTYLVGNDPYLIHFISFLIYPILRVREICRLKVKDINTEQWILNVETKTDKNSTRRIIEKIKPTIEAMELSNHLPDHDLFTNKNRPRNWDEATLKSKVDYFGKRFGKVKKA…
IMGVR2_3300012032_____Ga0136554_1000067	IMGVR2_3300012032_____Ga0136554_1000067_gene_1	85		integrase		VOG0275	9e-22	integrase [n=365]	putative integrase [n=46]	tyrosine-type recombinase/integrase	9.51e-164	Pfam	PF00589	Phage integrase family	298	455	2.1E-7	472.667	1418	42	1460	1	MVELVDTLDLKSNDHCGRAGSSPAPSTIETPLNKGVSLFLKVSDSKLKKMNSENEHRNEHRFDNPSLDFSLKKRYSIPKVYIPKTQGSPDLEKRWHVYFYWRTHKDGILDKKFTYTKGINRVKTLGERKKAATALKDAVHVILERGFNPTQKSIVKATSDFSISEALDRALLIKSKTRKQPTIDGYEFHLNRFKNWLEKNGYAGMGCDAFGIDEFYEYLDYIRFDYKMENGEGLSGTSVNNHRRNLSAFFTTLKNERLIRHNFVKGIPNVDQDPENNRAFSSHDMKKIKTYLVGNDPYLIHFISFLIYPILRVREICRLKVKDINTEQWILNVETKTDKNSTRRIIEKIKPTIEAMELSNHLPDHDLFTNKNRPRNWDEATLKSKVDYFGKRFGKVKKA…
GOV2_Station168_DCM_ALL_assembly_NODE_1833_length_41265_cov_31.413807	GOV2_Station168_DCM_ALL_assembly_NODE_1833_length_41265_cov_31.413807_gene_53	86		integrase		VOG0275	6.7e-36	integrase [n=365]	putative integrase [n=46]	tyrosine-type recombinase/integrase	4.73e-52	Pfam	PF00589	Phage integrase family	121	276	4.5E-33	309.667	929	39744	40673	-1	MVGNTLIYTPFIKLEYLLKLNTMKKYIIDYQNYLKMLGLAQRTIIIYKSIIEKFLKLHPEPTKSSKAEIISFLAERGSARTIKQSHGALNHFFIGVLNSHAIKKVPQPKVSEFVPNILSEVEMYQVISSINNLKHEAIIQLIYSCALRISECINLKITDISKTKNVIKIVNGKGNKDAYVPIPPDTKNLLRMYYKKYKPKMYLFEGQTNLKYSASSIRKILNTALTKTKICKHIRVHDLRHSRATHWLENGMDIKFIQKILRHKKAETTDRYLHLTTLSLETAMLSADNSIKQRFKLKPMEPILLSSAS
GOV2_Station168_DCM_ALL_assembly_NODE_1833_length_41265_cov_31.413807	GOV2_Station168_DCM_ALL_assembly_NODE_1833_length_41265_cov_31.413807_gene_53	86		integrase		VOG0275	6.7e-36	integrase [n=365]	putative integrase [n=46]	tyrosine-type recombinase/integrase	4.73e-52	Pfam	PF13495	Phage integrase, N-terminal SAM-like domain	30	97	1.9E-6	309.667	929	39744	40673	-1	MVGNTLIYTPFIKLEYLLKLNTMKKYIIDYQNYLKMLGLAQRTIIIYKSIIEKFLKLHPEPTKSSKAEIISFLAERGSARTIKQSHGALNHFFIGVLNSHAIKKVPQPKVSEFVPNILSEVEMYQVISSINNLKHEAIIQLIYSCALRISECINLKITDISKTKNVIKIVNGKGNKDAYVPIPPDTKNLLRMYYKKYKPKMYLFEGQTNLKYSASSIRKILNTALTKTKICKHIRVHDLRHSRATHWLENGMDIKFIQKILRHKKAETTDRYLHLTTLSLETAMLSADNSIKQRFKLKPMEPILLSSAS
NHE_Leef_1	NHE_Leef_1_gene_36	155	482	hp		ND	ND	ND	ND		NA	NA	NA	NA	NA	NA	NA	53.6667	161	27563	27724	1	MTKKEEKDFSELIEIVSKTLIATMNVLDLKTHIEMTSTSDGYRYKLRFDKEKI
NHE_Leef_1	NHE_Leef_1_gene_19	84	483	hp		ND	ND	ND	ND		NA	NA	NA	NA	NA	NA	NA	87.6667	263	18283	18546	1	MITEDQKTAFKTILGSHYSRKVIAVLKERGVKDTFSKTHSSKMVVQVMNGETAHVLIEDAIMYAVENQLKENKKIERKRNKLLKSIQ
IMGVR2_3300005080_____Ga0069611_10000122	IMGVR2_3300005080_____Ga0069611_10000122_gene_34	87		hp		ND	ND	ND	ND		NA	NA	NA	NA	NA	NA	NA	161.667	485	26228	26713	1	MNNKAYFKPIEDYFENLTKQSSHLGSFVPMSDGAMDDVLSNDPVYPLVCLIDYEGKLNENDQRTIAARTLRFAILYKVDTADKPQQRQRVNDAEHIGLNILAKIERDSCSGDVSWLKKAFKKETVHFIRAEYEYYAGLQGAEFAFDLNIKNPLHYDSEFWT
IMGVR2_3300005080_____Ga0069611_10000213	IMGVR2_3300005080_____Ga0069611_10000213_gene_4	87		hp		ND	ND	ND	ND		NA	NA	NA	NA	NA	NA	NA	162.667	488	1659	2147	-1	MEQNKAYFLEIEQYCESMCAQTSNIGTFVPLSDRDVQNKVNGNNPGPYFILIAYRGGLNENRQRTLSKKTLTFAILLKAPHDDANKQREAINRAEWIGLNIMAKIDLDSIKGTPDWMKNAFLKDSVVYDEMQYENFPGLFGMEFNVDLNVKNNLKYNTEFWK
IMGVR2_3300015214_____Ga0172382_10001576	IMGVR2_3300015214_____Ga0172382_10001576_gene_13	87		hp		ND	ND	ND	ND		NA	NA	NA	NA	NA	NA	NA	172.667	518	12247	12765	-1	MNQKAYFKRVKDYLEALVEDTDEIAEFVGTSESELMTKLQTITDASKPLLIFFGYEGNLEGQKQRTFGPRTISFSIVYPITDQNNYALQYQRINDAESIGLEVLARINYDSTLEGAVDWLYNSFEKDSCKFHEITYKTPIGLVGHEFFFDLKFNNALTPTPSFWKDRDFCNS
NHE_Leef_1	NHE_Leef_1_gene_13	24	484	Neck (VirFam)		ND	ND	ND	ND		NA	NA	NA	NA	NA	NA	NA	125.667	377	10572	10949	1	MSEVSFIDYTDLEKKAGQKAARTLRRDIKSVLGVLNIKSGSELFRNTTIKSVMKFDSLDHISIAVPHYIFKQHYGFEGIKSNGAAMSMKPYNHFTKLFDKTNAITRLADEIGGIRAEEVTNLIRF
NHE_Leef_1	NHE_Leef_1_gene_11	51	558	N-acetylmuramidase (endolysin)		VOG4616	6.9e-69	hypothetical protein [n=19]	endolysin [n=13]	N-acetylmuramidase family protein	1.22e-86	Pfam	PF11860	N-acetylmuramidase	20	184	2.8E-60	185.667	557	8990	9547	1	MKTLTDLDYKKAAEIIGCDIATIKAVALVESNGGGFNKNGTPKILFEGHWFHKLTKGKFTNWINRNISYPKWIRTYYNENQHNRLQKAVLLDRDAALKSASWGKFQIMGFNYDKCGFSNIQDFINAMFKSEGAQLEAFVNFIISRNLDDELRDKNWSRFAYFYNGSGFAKNKYDTKLADAYLKYA
NHE_Leef_1	NHE_Leef_1_gene_32	518	559	RNA-binding protein		VOG0630	2.7e-16	hypothetical protein [n=37]	RNA-binding protein [n=2]	ASCH domain-containing protein	5.55e-27	NA	NA	NA	NA	NA	NA	130.667	392	26163	26555	1	MTENTIHLNLKRKWFDMILSGEKTEEYRDIKPFYDKRFEPLFPTIIRNEVYYPIIDTITFSNGYAKDRPQFVIKIREIEKNTGKTFWGAELGKRYYVFHLGEIIKAGRQGFHFKVTEEMPLEMIVESLKL
NHE_Leef_1	NHE_Leef_1_gene_21	511	618	hp		ND	ND	ND	ND		NA	NA	NA	NA	NA	NA	NA	54.6667	164	19521	19685	1	MKNVLRIRIKDLFAKAVNSGMSPEAANNLFTESINEVTGNTPKQKKPIALTTGS
IMGVR2_3300001605_____Draft_10001254	IMGVR2_3300001605_____Draft_10001254_gene_46	90		hp		ND	ND	ND	ND		NA	NA	NA	NA	NA	NA	NA	95.6667	287	30348	30635	1	MIDATPQITQFLKENFKPSTLLEATHKLTTHQLLNLLFNVFPKGSIDDYDLYQILISLQYAPFRNTIEIEDLETNETINQLSLVWCLEELGTMQF
IMGVR2_3300001605_____Draft_10001254	IMGVR2_3300001605_____Draft_10001254_gene_36	91		hp		ND	ND	ND	ND		NA	NA	NA	NA	NA	NA	NA	159.667	479	23598	24077	1	MKIVSLMQREQIGGFHSIEVITLEDINFCPHILTNENASSFQYTKGYNDAVEIMPVGETLSVGSSTTKTTSGRLFNITSEFEVLYLDAAIDTIFNNFQHKKVVIKANKYDGTSILYGSVRYPLTFFYDLTNSKKAESPSKFEAKITGKISQKPVIYKPI
IMGVR2_3300001122_____JGI12148J13107_100002	IMGVR2_3300001122_____JGI12148J13107_100002_gene_48	92		hp		ND	ND	ND	ND		NA	NA	NA	NA	NA	NA	NA	115.667	347	32932	33279	-1	MKFQKVDYSGLKEKATQTKKEALDFIEILKENNIHNFITSSCYSNGETFYFKFLDKDFAEVMKVRISDHGVTSNRRVTGGEFLGFRNNLQRILEVAKSWNEEYTAEWGADNDYTL
IMGVR2_3300001122_____JGI12148J13107_100002	IMGVR2_3300001122_____JGI12148J13107_100002_gene_49	93		hp		ND	ND	ND	ND		NA	NA	NA	NA	NA	NA	NA	111.667	335	33427	33762	-1	MLIAFSSYSQDTIQITIEQAKDAIVTKQQNLTLNKKLMMLESGYANLEDHLRLMQEALDTEQMKFNLLQENYNILETQYEAEKAIKPKSKWWEYVLIGLSAFGLGFMLGSF
IMGVR2_3300001122_____JGI12148J13107_100002	IMGVR2_3300001122_____JGI12148J13107_100002_gene_50	94		hp		ND	ND	ND	ND		NA	NA	NA	NA	NA	NA	NA	119.667	359	33710	34069	-1	MKIDKTSIFALVLIFGLIGSIAYIFQIKTENKALQKSKSIVDEQLEEKKEANFINIDSLDEVKVKILDSIEILRAEKESLKNNLSILDKKQTQDEKVIRNMRDADSIQQLFSRYYPDHD
IMGVR2_3300001122_____JGI12148J13107_100002	IMGVR2_3300001122_____JGI12148J13107_100002_gene_51	95		plate protein (peptidase M15)		VOG0352	4.4e-29	hypothetical protein [n=27]	plate protein [n=9]	Uncharacterized protein conserved in bacteria (COG3108)	6.42e-53	CDD	cd14844	Zn-DD-carboxypeptidase_like	29	118	9.23355e-15	130.667	392	34076	34468	-1	MKNMKITENFNIKEFDSHDGSKMPKNVFENILELADNLQVLRDHIGKPIHINSGYRSPTHNAKVGGVKDSRHIFGQAADIRIEGYSSAEIALIIYNLISKGEMKQGGVGIYNTFVHYDIRGTRARWDNRK
IMGVR2_3300001122_____JGI12148J13107_100002	IMGVR2_3300001122_____JGI12148J13107_100002_gene_51	95		plate protein (peptidase M15)		VOG0352	4.4e-29	hypothetical protein [n=27]	plate protein [n=9]	Uncharacterized protein conserved in bacteria (COG3108)	6.42e-53	Pfam	PF08291	Peptidase M15	9	118	3.3E-25	130.667	392	34076	34468	-1	MKNMKITENFNIKEFDSHDGSKMPKNVFENILELADNLQVLRDHIGKPIHINSGYRSPTHNAKVGGVKDSRHIFGQAADIRIEGYSSAEIALIIYNLISKGEMKQGGVGIYNTFVHYDIRGTRARWDNRK
IMGVR2_3300001122_____JGI12148J13107_100002	IMGVR2_3300001122_____JGI12148J13107_100002_gene_52	96		hp		ND	ND	ND	ND		NA	NA	NA	NA	NA	NA	NA	73.6667	221	34437	34658	-1	MVILYEYHSIGENHKRIYGYKPKYYSFFDRLAETIEDGIINRITSWFGKETKKKPIKESINSKYEEYENNREL
IMGVR2_3300001122_____JGI12148J13107_100002	IMGVR2_3300001122_____JGI12148J13107_100002_gene_53	97		hp		ND	ND	ND	ND		NA	NA	NA	NA	NA	NA	NA	76.6667	230	35175	35405	-1	MTQEEIDNRVIDVIFNENEILHVQEPNTNGIKGISIMQEFIRRPIAKVKRTLSYDGYDLTKINEYEQELINQNQIE
IMGVR2_3300001122_____JGI12148J13107_100002	IMGVR2_3300001122_____JGI12148J13107_100002_gene_54	98		hp		ND	ND	ND	ND	adenylate cyclase	3.52e-06	NA	NA	NA	NA	NA	NA	399.667	1199	35417	36616	-1	LTFQYEGDKFPENSIGETEWGIFRFESEVEQSVIVNYGDGTSETFTLTPTIYGTYGVLWKYDNLETSRTPDYGTFAGNHIFQDGNTGRRNITFTFDDLSKIIVFNTIHCLLYGLIPSEIGYARGLKEFGISSSRYVEEFPESIIDIKTLEVLQIASISQTKLNKIPDAFFNKPLRTLHIGNTFNLSDKISSNLFKINQLKDTLTSLYLDSSNISILLNEIGELINLKDFRVHNNPIREFPEEIDNLTKLNRFYIGDDQPFNDVNLPNFQGFNNLEYIMLLIPNLDFSQIPSKFRHLVSLKEIINTNRICTTNARFDEFINALYTLCTNEANITEDPNAFGGEYPLRFRDISWGHSSLAFTGTKQAPQGYIQGVSNGTPANEGEKVYVLQNQYGHVISHA
IMGVR2_3300001122_____JGI12148J13107_100002	IMGVR2_3300001122_____JGI12148J13107_100002_gene_2	99		hp		ND	ND	ND	ND		NA	NA	NA	NA	NA	NA	NA	58.6667	176	538	714	-1	MTANQIINILKKYPADTKVGVRGDNSEFLEIYDLEEIEDLSGKWIGINAEDKLFSRED
IMGVR2_3300001122_____JGI12148J13107_100002	IMGVR2_3300001122_____JGI12148J13107_100002_gene_11	100		hp		ND	ND	ND	ND		NA	NA	NA	NA	NA	NA	NA	59.6667	179	7055	7234	1	MSALILFLNLKYEILGNRISKVEIKKPRTGILDFHLLTPVNFWKYGVGYNFDSIIGLPP
IMGVR2_3300001122_____JGI12148J13107_100002	IMGVR2_3300001122_____JGI12148J13107_100002_gene_12	101		SOS response-associated peptidase		VOG3391	2.1e-24	hypothetical protein [n=4]	No annotation provided [n=1]	SOS response-associated peptidase	2.17e-91	Pfam	PF02586	SOS response associated peptidase (SRAP)	1	221	2.6E-37	240.667	722	7437	8159	-1	MCYIASNTKPEKQIVERFEATMLIPELYEPYYFAAGYMYPNLYCIPMEDPQHIYPMEWGLIPKWSENNIEKFRNSKYKTWNAKGEEVFQKKTYKDPALHRRCLIIADGFFEPHYPDNNFKGKAEPKYCYLPDHQLFAFAGLYNKIGNGDIDMDGDTEFSVTLLTTEANDFFKYVHNKKKRMPLVLDPEVEGEWLNPNLTQKQIEEFIPHAFINEDFKEHTVPNFYSQDIDTNSKSVILPK
IMGVR2_3300001122_____JGI12148J13107_100002	IMGVR2_3300001122_____JGI12148J13107_100002_gene_13	102		hp		ND	ND	ND	ND		NA	NA	NA	NA	NA	NA	NA	67.6667	203	8419	8622	-1	MSYKVDYIKLAIMPDGTTGNINQGGGVFYTDENIEKIPELVNKVLEKQKRKAIIQKITKLEGKCLFS
IMGVR2_3300001122_____JGI12148J13107_100002	IMGVR2_3300001122_____JGI12148J13107_100002_gene_14	103		hp		VOG6508	1.6e-35	hypothetical protein [n=6]		prophage pi3 protein 38-like sequence	3.97e-30	NA	NA	NA	NA	NA	NA	103.667	311	8941	9252	-1	MTNAKIELLDQLKNNPKVKCAEIYKGDDWDDDRTSYLLKCNHSKEDLDRFINSLDFNYDSGYGGQELFGTLWFVDGSWIERGEYDGSEWWEYKTTPEIPKELE
IMGVR2_3300001122_____JGI12148J13107_100002	IMGVR2_3300001122_____JGI12148J13107_100002_gene_15	104		hp		ND	ND	ND	ND		NA	NA	NA	NA	NA	NA	NA	72.6667	218	9533	9751	-1	MAKPIFIVESPMMQTEEEFVNTQKVLENKLNDYHVLIVQTNVDDFNFKVFYDKDFTEIDLDDLKEYIKEKLR
IMGVR2_3300001122_____JGI12148J13107_100002	IMGVR2_3300001122_____JGI12148J13107_100002_gene_16	105		membrane protease subunit		VOG6578	2.1e-33	hypothetical protein [n=5]	membrane protease subunit [n=1]	membrane protease subunit	1.66e-23	ProSiteProfiles	PS51257	Prokaryotic membrane lipoprotein lipid attachment site profile.	1	19	6.0	133.667	401	10150	10551	-1	MKNVKFLLLTVLVLSLTSCYDFNRKQNELDAESQGRAILLEAESSKKAMIEEAKAQNESATLQAEAKIKIAKAEAQAEIERAKGVAKANEIIGESLKGNNEYLKYLMVIALKEGKGDRIYIPTEAGLPILEAK
IMGVR2_3300001122_____JGI12148J13107_100002	IMGVR2_3300001122_____JGI12148J13107_100002_gene_17	106		hp		ND	ND	ND	ND		NA	NA	NA	NA	NA	NA	NA	70.6667	212	10816	11028	-1	LGLKNKIMYIVRIGNNEKELYLAPWAGDPGRTLKRENADEFKTIIAAKKAIKKSKKTHPYRVLSYQIEEK
IMGVR2_3300001122_____JGI12148J13107_100002	IMGVR2_3300001122_____JGI12148J13107_100002_gene_18	107		hp		ND	ND	ND	ND		NA	NA	NA	NA	NA	NA	NA	110.667	332	11294	11626	-1	MEKSITFFGQKAKIGCDEKCNKAWGNNSRPKEQLTDDEDDYCFLSDNELKEAPIDPGTYEDGQAKPTNKSERLNKWCARECERCVMSKPNEYDKPLVFADWNERVYNIPR
IMGVR2_3300001122_____JGI12148J13107_100002	IMGVR2_3300001122_____JGI12148J13107_100002_gene_19	108		hp		ND	ND	ND	ND		NA	NA	NA	NA	NA	NA	NA	106.667	320	11892	12212	-1	MGEFLSIGWIFFCSGILGYIVGLAHSSFIGKKGISDYKAPTPPPKKTNINNLPNLKKSYIENGWLCIELVNGDRIRLNFNDLEALNKVIKRCDHKFEQIHHQDEIS
IMGVR2_3300001122_____JGI12148J13107_100002	IMGVR2_3300001122_____JGI12148J13107_100002_gene_23	109		hp		ND	ND	ND	ND		NA	NA	NA	NA	NA	NA	NA	53.6667	161	14120	14281	-1	MKNKKSKYRIGLQGPIWNLQVQRSFLFIKYWKTISFSPFYEDIEDELDNIINA
IMGVR2_3300001122_____JGI12148J13107_100002	IMGVR2_3300001122_____JGI12148J13107_100002_gene_24	110		ParB-like nuclease domain		ND	ND	ND	ND	parB-like nuclease domain containing protein	1.32e-33	CDD	cd16387	ParB_N_Srx	25	69	52.4174	244.667	734	14290	15024	-1	MENLQIKSSTNYDDFENINGNRNLNKKKIQKIVQDIKNGLNLLPLCPIIVYSKNEKLNIIDGQHRFEASVISENPVYYVISEELDLKQIATLNSRQDKWTQMDFLRCYEKLGIEDYETLHKVMKEFHTGISTTTELLASGKVRGSKNIGEEFRSGDFKINYYDETIELLKLNHSLFDRYVFFKDRNLISATQEIKKKGLCDFDVLKEKIKQAPMLMDRQGSTKDYIFNIERVYNHKNTNRKVIF
IMGVR2_3300001122_____JGI12148J13107_100002	IMGVR2_3300001122_____JGI12148J13107_100002_gene_24	110		ParB-like nuclease domain		ND	ND	ND	ND	parB-like nuclease domain containing protein	1.32e-33	Pfam	PF02195	ParB-like nuclease domain	22	89	1.3E-5	244.667	734	14290	15024	-1	MENLQIKSSTNYDDFENINGNRNLNKKKIQKIVQDIKNGLNLLPLCPIIVYSKNEKLNIIDGQHRFEASVISENPVYYVISEELDLKQIATLNSRQDKWTQMDFLRCYEKLGIEDYETLHKVMKEFHTGISTTTELLASGKVRGSKNIGEEFRSGDFKINYYDETIELLKLNHSLFDRYVFFKDRNLISATQEIKKKGLCDFDVLKEKIKQAPMLMDRQGSTKDYIFNIERVYNHKNTNRKVIF
IMGVR2_3300001122_____JGI12148J13107_100002	IMGVR2_3300001122_____JGI12148J13107_100002_gene_26	111		hp		ND	ND	ND	ND		NA	NA	NA	NA	NA	NA	NA	78.6667	236	15431	15667	-1	MIICLKNGHENLKLTAANGNKYNPVWYNFLKDNRKDMMTICKKMEEKVRLHPEYGQAANVLLFYLTGNRSNYIHKVQL
IMGVR2_3300001122_____JGI12148J13107_100002	IMGVR2_3300001122_____JGI12148J13107_100002_gene_27	112		hp		VOG7494	3.9e-11	hypothetical protein [n=5]			NA	NA	NA	NA	NA	NA	NA	65.6667	197	15732	15929	-1	METLLKLIQQNAERTGNRCGISLVKLAKASGFSIKETFQHLSQLVEDHKIRVREGINQQLIFPYE
IMGVR2_3300001122_____JGI12148J13107_100002	IMGVR2_3300001122_____JGI12148J13107_100002_gene_28	113		hp		ND	ND	ND	ND		NA	NA	NA	NA	NA	NA	NA	81.6667	245	15946	16191	-1	MEVIALLFLGFLFIKWGFKEIDKYEEKKEKQQKPDKIYINHCMNCGERFEKPVQIYNGEFLCCQKCVARRMKELRENLKSK
IMGVR2_3300001122_____JGI12148J13107_100002	IMGVR2_3300001122_____JGI12148J13107_100002_gene_31	118		hp		ND	ND	ND	ND		NA	NA	NA	NA	NA	NA	NA	67.6667	203	18214	18417	-1	MSQLTANSVMPIVSSLPKKEQEVLLQRLQELVQPKPKKKKKTIYDDMPAIWHPDNKEQLIAEIMHGK
IMGVR2_3300012032_____Ga0136554_1000067	IMGVR2_3300012032_____Ga0136554_1000067_gene_48	118		hp		ND	ND	ND	ND		NA	NA	NA	NA	NA	NA	NA	72.6667	218	37554	37772	-1	MSALTANTILPLISALPDTEKRVLADHLKALLNTPAKRDSKKPPKGYKNIPEKFWPQNQEMLIHDILHGKSS
IMGVR2_3300001122_____JGI12148J13107_100002	IMGVR2_3300001122_____JGI12148J13107_100002_gene_36	119		hp		ND	ND	ND	ND		NA	NA	NA	NA	NA	NA	NA	96.6667	290	19746	20036	-1	MMSEEQKKVYIDLIGAQHITKIRNYLTEHGYLNQWKNPFSQPFISNVFHGKVRHEKVEKGIWAFISELVERKTRQSQARNSLFDKAKNLTNVQEAS
IMGVR2_3300009508_____Ga0115567_10000451	IMGVR2_3300009508_____Ga0115567_10000451_gene_14	119		hp		ND	ND	ND	ND		NA	NA	NA	NA	NA	NA	NA	92.6667	278	12427	12705	1	MITPEQQKGLLAHIGARHISKVAEYFYQHMIFNRNGHAYHHNSISEVFNGRKENPKIEAGIWAFAEDLKKQKEKEAKRKAAILGIDNPVENE
IMGVR2_3300005080_____Ga0069611_10000122	IMGVR2_3300005080_____Ga0069611_10000122_gene_26	120		holin		ND	ND	ND	ND	holin	3.74e-31	Pfam	PF05105	Bacteriophage holin family	27	122	4.5E-7	171.667	515	21238	21753	1	MKLFLFIPEFISQDYNGMMVKGLIVTFVWLLVAIMIALDLYAGVGKAKQAGEMRSSEGYRRTTKKIKEYYMVMICALIFDCFVSIITYYLPFPMPYIPIMTLGIGFWHCFVEFRSIQEKADDKHRRKMNEGLTDLVQIINTVKTSNPEIVETILENFKSKSNTENDGQELH
IMGVR2_3300015214_____Ga0172382_10001576	IMGVR2_3300015214_____Ga0172382_10001576_gene_18	120		holin		ND	ND	ND	ND	Uncharacterised protein	1.81e-52	NA	NA	NA	NA	NA	NA	153.667	461	15066	15527	-1	MLLEIVLGDFDKLLTQIYVVFLAWLIVILAIGIDLYFGIKKSKQTGLYVHSYGLRQTSKKTVQYLSFMFFFFFIDVLNPFWVYFDYQSMPLLSIFGAIVLTYTEYKSVREKSDEKFRNDFDGNAKELYKLLKENKDFLKELDKRKTKENGSDL
IMGVR2_3300005080_____Ga0069611_10000122	IMGVR2_3300005080_____Ga0069611_10000122_gene_38	121		hp		ND	ND	ND	ND		NA	NA	NA	NA	NA	NA	NA	118.667	356	28495	28851	1	MLNPEIPKEEKFFQIPKKVHKIILCNSVRDCIVAEHLSVITSELLFTSLNTAIWLMGVNAYCANPQLMQEFIKVLDKYKLSKLDTMNEEVLQTTAKKIIKEWKEIISIFNIKNQTYAN
IMGVR2_3300005080_____Ga0069611_10000213	IMGVR2_3300005080_____Ga0069611_10000213_gene_1	121		hp		ND	ND	ND	ND		NA	NA	NA	NA	NA	NA	NA	126.667	380	3	383	-1	MAYNLKLYKMSNQTNQEIPNEKDFVHFPKEIRKMMLRNTVRDCIVANHFSKITNYVLFQSFPTAVWLIGVNYYTIDDKLEKKMQDVLAKYSLEHCEDTNDEALDNMAKKVIKEWKKLILVFNLKTA
IMGVR2_3300005080_____Ga0069611_10000213	IMGVR2_3300005080_____Ga0069611_10000213_gene_3	121		hp		ND	ND	ND	ND		NA	NA	NA	NA	NA	NA	NA	91.6667	275	1384	1659	-1	MKNNITTILAENPEIILESHLLPVISAGLFQCFPNAIFQLGINYHRLDDDIDTQLRKVIEDMHIDQRGDIEKQLDVLSEEVLKQWKQILNI
IMGVR2_3300015214_____Ga0172382_10001576	IMGVR2_3300015214_____Ga0172382_10001576_gene_22	122		collagen-like protein		ND	ND	ND	ND	collagen-like protein	8.56e-05	Pfam	PF01391	Collagen triple helix repeat (20 copies)	177	222	4.6E-7	312.667	938	17764	18702	-1	MAKPPQLIQQDLEDIQADIPQFIKTGIPENVKSEKIRSLEERNNQALQDILALILDYNDNYNSPILGFFDPNLNPPDGDYSLGQLFILVNASDYERLSLWIYTGVDGDEWVNLNGNCSGTATVIYGTIENPNLNPISEIKVGDYYVHSSTGTAEGDVVSIWLFTNAAVGDKYINPFGSKGDPGQSGPPGAKGDKGDKGDKGDKGDKGDKGDKGTSPTIGSNGNWWVGTVDTGVLAGVGYITLYDSDISGLRDGTNKNFTTAIPFKSGSLKVWFNGLLLTKGNNNDFVESSNGAVINRVVTPKDKLIFEFQPV
IMGVR2_3300005080_____Ga0069611_10000213	IMGVR2_3300005080_____Ga0069611_10000213_gene_40	154		single-stranded DNA-binding protein		VOG0226	5.3e-13	hypothetical protein [n=142]	single-stranded DNA-binding protein [n=50]	single-stranded DNA-binding protein	1.37e-80	TIGRFAM	TIGR00621	ssb: single-stranded DNA-binding protein	2	111	4.4E-24	138.667	416	27533	27949	-1	MSLQKLELIGNIGADAKVYQFPDGKFAISFPLATSERWKDTEGNKQERTTWFNCVRYTKSNAIAEHLKKGQQMRIEGEPRANAYIDRSGNAAANLECVVKNMIFLSSAKNSNTPPAPTDLPPSASGEFSNGDDDDLPF
IMGVR2_3300005080_____Ga0069611_10000213	IMGVR2_3300005080_____Ga0069611_10000213_gene_40	154		single-stranded DNA-binding protein		VOG0226	5.3e-13	hypothetical protein [n=142]	single-stranded DNA-binding protein [n=50]	single-stranded DNA-binding protein	1.37e-80	CDD	cd04496	SSB_OBF	8	105	8.51291e-15	138.667	416	27533	27949	-1	MSLQKLELIGNIGADAKVYQFPDGKFAISFPLATSERWKDTEGNKQERTTWFNCVRYTKSNAIAEHLKKGQQMRIEGEPRANAYIDRSGNAAANLECVVKNMIFLSSAKNSNTPPAPTDLPPSASGEFSNGDDDDLPF
IMGVR2_3300005080_____Ga0069611_10000213	IMGVR2_3300005080_____Ga0069611_10000213_gene_40	154		single-stranded DNA-binding protein		VOG0226	5.3e-13	hypothetical protein [n=142]	single-stranded DNA-binding protein [n=50]	single-stranded DNA-binding protein	1.37e-80	ProSiteProfiles	PS50935	Single-strand binding (SSB) domain profile.	3	106	21952	138.667	416	27533	27949	-1	MSLQKLELIGNIGADAKVYQFPDGKFAISFPLATSERWKDTEGNKQERTTWFNCVRYTKSNAIAEHLKKGQQMRIEGEPRANAYIDRSGNAAANLECVVKNMIFLSSAKNSNTPPAPTDLPPSASGEFSNGDDDDLPF
IMGVR2_3300005080_____Ga0069611_10000213	IMGVR2_3300005080_____Ga0069611_10000213_gene_40	154		single-stranded DNA-binding protein		VOG0226	5.3e-13	hypothetical protein [n=142]	single-stranded DNA-binding protein [n=50]	single-stranded DNA-binding protein	1.37e-80	Pfam	PF00436	Single-strand binding protein family	4	105	1.7E-19	138.667	416	27533	27949	-1	MSLQKLELIGNIGADAKVYQFPDGKFAISFPLATSERWKDTEGNKQERTTWFNCVRYTKSNAIAEHLKKGQQMRIEGEPRANAYIDRSGNAAANLECVVKNMIFLSSAKNSNTPPAPTDLPPSASGEFSNGDDDDLPF
GOV2_Station168_DCM_ALL_assembly_NODE_1833_length_41265_cov_31.413807	GOV2_Station168_DCM_ALL_assembly_NODE_1833_length_41265_cov_31.413807_gene_4	155		hp		ND	ND	ND	ND		NA	NA	NA	NA	NA	NA	NA	53.6667	161	2095	2256	-1	MDKTTEKEFSELIENISKTLIATMNALDLKTHIEMTSISDGYRYKLRFDKEKI
NHE_Leef_1	NHE_Leef_1_gene_8	157	698	hp		ND	ND	ND	ND		NA	NA	NA	NA	NA	NA	NA	979.667	2939	5158	8097	1	MSTSKKASNYLHDKTNSVETVDRYKESTAEDWKEVAEISDNHAEGIDANTIRSISNEDAISSLQSGYNGIVLIADTKTEAGDYRPGEEGTYPNCGGLVYDPTDTDKGFDVKFNLTNGVWTKYSVDLVIDKADEGDTLPESTKYFDGAKTADYIRILNQNKTDKGGYEGTSQDLKNSFDNAVFDGAITYQTEAELLAVSPTPINGTPAKVANDSDPLKNGNWSVVSGAWVKDASVVSNIVDNDDISTEGSGLIISNRNSGTKKKGYKIIREGFDFLNIPLTYADSIWEIRYANDLNGETISIPEGVTLSFKGGSFENGTIVGDDTKIVSDIEFIIDVTCELEGTFITGDLYPEMFGAVGNGVVDDTLAVQKALDLANISSYKHVKLLKADYLISDSIILK…
GOV2_Station168_DCM_ALL_assembly_NODE_1833_length_41265_cov_31.413807	GOV2_Station168_DCM_ALL_assembly_NODE_1833_length_41265_cov_31.413807_gene_31	156		holin		ND	ND	ND	ND	phage holin family protein	1.3e-47	Pfam	PF05105	Bacteriophage holin family	29	127	7.5E-9	134.667	404	21695	22099	-1	MKTKLIITTFSIGAMLSELINTMLDARHQFMAIAVVVIFDSVFGIAKAFKQGNFETKKALKAVYMLVAFWFLLATTLTIEKGFPFASFLSEAIILPILLFQMISALKNMQLLGLVDGKILNKILSNIDKHKETK
GOV2_Station168_DCM_ALL_assembly_NODE_1833_length_41265_cov_31.413807	GOV2_Station168_DCM_ALL_assembly_NODE_1833_length_41265_cov_31.413807_gene_33	157		hp		ND	ND	ND	ND		NA	NA	NA	NA	NA	NA	NA	614.667	1844	22418	24262	-1	MSTANRASNYLKDKENTVPTVNRFEESTAEDWAEVAALFENHADLIDLFGGSEFKGVLLIADVPSDDGWYFAYETGTYTNAGGLVVDLTNGFTIIVVSSTQTVFTQVVFPLVFPLDTIFDAADNLQAATMKALADYFGASTGLETTDKTTHVAAINEVNTKATSNESILLTGSDAFTHAKRVKADGGTTSDIIKLDEKIREHRSKASIVLDINSLKTGKVYCENPTNGAVDFLSERASTSSVSGKYGFKNSIAENTPCIGYDEDGNNILSMYPQESQILTKTNDFTHSDWFKSGTDIVPNTAIGEDGLMSMSKLVRLSTGIYQRINQNKLLTVGNQYTLSIISKEDEDRYISLGAVYSAGNYAAVQFDLRTGDILYTGKSGVGYNVYSPKVYPIKGGKY…
NHE_Leef_1	NHE_Leef_1_gene_4	158	699	hp		ND	ND	ND	ND		NA	NA	NA	NA	NA	NA	NA	180.667	542	1878	2420	1	MFMVNINAMVVNGSNHKEQTKTDLISKTTVVSNSDANIVYLSMKKENSFIMGVDFGKRDSRPLSDKFDRINALWNKDNLNFKPIDIHINKEMCSNFQNLYFGNFNHEKNVLDKIIDQLPNNLKTEEQTEALEFVLNQTEFNKIKNLLDKDNYYKGYNVKIIHNYPPKQIALKHTEKSKYF
GOV2_Station168_DCM_ALL_assembly_NODE_1833_length_41265_cov_31.413807	GOV2_Station168_DCM_ALL_assembly_NODE_1833_length_41265_cov_31.413807_gene_37	158		hp		ND	ND	ND	ND		NA	NA	NA	NA	NA	NA	NA	185.667	557	26984	27541	-1	MKKLLLVLVLFAFVGLNATPLENIAKPDKHKTEVCTSDNYTDATIVLNADFVYLSMEKSKVFNNHVLGENFTYGLDFGKGNSKFVSIPYEDILKQLNEEYFKNELLGNFNNESNALDKIIDQIPDNLNLQELDAPYQFILNQKEFNKIEHLLDKNSSYKGFKVEVFEKAPDDAIYLRQKQKSDFY
NHE_Leef_1	NHE_Leef_1_gene_29	183	728	hp		ND	ND	ND	ND		NA	NA	NA	NA	NA	NA	NA	150.667	452	24539	24991	1	MFALQHSLIGRVNPSIFNFNNNYIGVVSLCSFCSAIRGCCNLRGSYALILLILNNFLMQHPENENKTEVTVNQFETQLAYWLDSFDGHLEFIPNAQQLLHDSLLSLDEQIYNDKEKKTIKAFLNSALSLTFLVKDNPTDLQKFINYKTQN
GOV2_Station168_DCM_ALL_assembly_NODE_1833_length_41265_cov_31.413807	GOV2_Station168_DCM_ALL_assembly_NODE_1833_length_41265_cov_31.413807_gene_38	159		hp		ND	ND	ND	ND		NA	NA	NA	NA	NA	NA	NA	194.667	584	27805	28389	-1	MFLIQEPTVNAYKTFFYNGYMVEIFGGVVLSVMTILLIWFLRPRVRIAGKISKTTDKDGDVAYVFKVMNKSRIFQLVDIKFELTKLTPNTTPHGMNIDIVTVPLRSSHIWFLSRRKKKSKSNGDFATYAVLISPEKGYELEKEWKIERSSFYDLKVIAKNNFSGITSIMHKKFSHSKSSIKDGEFCHGNSLDIE
IMGVR2_3300012032_____Ga0136554_1000067	IMGVR2_3300012032_____Ga0136554_1000067_gene_32	159		hp		ND	ND	ND	ND		NA	NA	NA	NA	NA	NA	NA	195.667	587	27938	28525	1	MKFLLLFFENSFQDSLLIQLFGGLSLTVFGFLIIWFLRPRVKISPHISKTTKKGETTYNIKVINKSYLFQLLDIKFELTMLKPQTTSKGMNINLKKINLESDHVWFLSRRKGWINNIFGKDTYATYAIIITVKEEYDFYERWKEVSDEVYFDLKVISKNNFSGITSINHEKFSHPSCVKKGVFSHGNSVEIIDHE
IMGVR2_3300005080_____Ga0069611_10000213	IMGVR2_3300005080_____Ga0069611_10000213_gene_2	160		hp		ND	ND	ND	ND		NA	NA	NA	NA	NA	NA	NA	241.667	725	592	1317	-1	MKKILLAASLLAASFSFAQESNSIDKTSRLLFDTYKKILNVTQSEKQKETNIVRLNDIKNNTNDVELKSMIDTELEKLSKIKFITTPAKSLDEIDSKFLKKFEVNNDKFNDVTFIQGKWATIYADVYPYIVLKDGNVSLRLKTIYNGQSWVFYDQIIFLLDGEKTIFEPNLTSRDISSKTGVYEYGDTPINLDNIKLINDIYNAKTIEYQFKGKSSADRKMKKLGHQIFKETIDLYNQLKK
IMGVR2_3300001122_____JGI12148J13107_100002	IMGVR2_3300001122_____JGI12148J13107_100002_gene_30	175		hp		ND	ND	ND	ND		NA	NA	NA	NA	NA	NA	NA	59.6667	179	17857	18036	-1	MKVKELKKFFEKVDENLDVFIPDRSGSFEIIYAENAFIEERLIIEKDETENSRNVLIIH
IMGVR2_3300001122_____JGI12148J13107_100002	IMGVR2_3300001122_____JGI12148J13107_100002_gene_32	176		hp		ND	ND	ND	ND		NA	NA	NA	NA	NA	NA	NA	74.6667	224	18417	18641	-1	MKDYQLIEFLLRCDFLEDELRVTEDKICVETLVAPLGSTFFKEMEKTGRKFCVIANEIQFDLHQINQPKLKLAQ
IMGVR2_3300001122_____JGI12148J13107_100002	IMGVR2_3300001122_____JGI12148J13107_100002_gene_33	177		hp		ND	ND	ND	ND		NA	NA	NA	NA	NA	NA	NA	57.6667	173	18667	18840	-1	MKVKKDRIFYKTAIARLKANLTRLDKLYNVTPQQKEELQQIYKRQLKLYTQEMRVLF
IMGVR2_3300001122_____JGI12148J13107_100002	IMGVR2_3300001122_____JGI12148J13107_100002_gene_35	178		hp		ND	ND	ND	ND		NA	NA	NA	NA	NA	NA	NA	66.6667	200	19565	19765	-1	MYKKQVKHQKALDRARELKAEKAAYRAGNRFLWFVLVVIIALGIMAFRDTTPKNKNNVSHHIFNEP
IMGVR2_3300001122_____JGI12148J13107_100002	IMGVR2_3300001122_____JGI12148J13107_100002_gene_37	179		helix-turn-helix domain-containing protein		ND	ND	ND	ND	helix-turn-helix domain-containing protein	5.42e-30	ProSiteProfiles	PS50943	Cro/C1-type HTH domain profile.	4	58	15081	142.667	428	20186	20614	1	MLKIKEIRENKNISQDKLVELTGIPKRTYVNYENGKSDIPFSKLQNIASALNVRVQDFIEEKKVDKVNETPPPYEDEVNLLSLKKDLKTIYQGLTTNFNTISEGVFHVLQDTQEIKRFIGELDPKAINNASEGLNKFLEEHK
IMGVR2_3300001122_____JGI12148J13107_100002	IMGVR2_3300001122_____JGI12148J13107_100002_gene_37	179		helix-turn-helix domain-containing protein		ND	ND	ND	ND	helix-turn-helix domain-containing protein	5.42e-30	Pfam	PF01381	Helix-turn-helix	4	57	1.1E-12	142.667	428	20186	20614	1	MLKIKEIRENKNISQDKLVELTGIPKRTYVNYENGKSDIPFSKLQNIASALNVRVQDFIEEKKVDKVNETPPPYEDEVNLLSLKKDLKTIYQGLTTNFNTISEGVFHVLQDTQEIKRFIGELDPKAINNASEGLNKFLEEHK
IMGVR2_3300001122_____JGI12148J13107_100002	IMGVR2_3300001122_____JGI12148J13107_100002_gene_37	179		helix-turn-helix domain-containing protein		ND	ND	ND	ND	helix-turn-helix domain-containing protein	5.42e-30	CDD	cd00093	HTH_XRE	3	58	7.99016e-10	142.667	428	20186	20614	1	MLKIKEIRENKNISQDKLVELTGIPKRTYVNYENGKSDIPFSKLQNIASALNVRVQDFIEEKKVDKVNETPPPYEDEVNLLSLKKDLKTIYQGLTTNFNTISEGVFHVLQDTQEIKRFIGELDPKAINNASEGLNKFLEEHK
IMGVR2_3300001122_____JGI12148J13107_100002	IMGVR2_3300001122_____JGI12148J13107_100002_gene_38	180		BRCA1 C Terminus (BRCT) protein (DNA ligase)		ND	ND	ND	ND	BRCA1 C Terminus (BRCT) protein	2.66e-112	ProSiteProfiles	PS50172	BRCT domain profile.	207	302	12783	302.667	908	20621	21529	1	METNQDLNYRAFTGKAEYDKAINSLKGILHGIRLDDEINFKELQELDRWAEIHSELVHQNPFYEFIQTIRTSIRDEEIPVREAIEDLYWLTQKYDKENVFYDTVSSDLQILQGICHGILADGIIKDKEVTELQKWLDNNLHLSSYYPYDELRTVLSKILADGIVDEEEKILLKAYFNQFVQLTDKELTTKIKDEVKATKISGLCALDPEISFENNLFCITGKLQRETRKVLSEKIVELGGTFKNGITKSTNYLVVGDNGNPAWAFACYGRKVEEALKMRRDGANITIVHELDLWDYIDEMNS
IMGVR2_3300001122_____JGI12148J13107_100002	IMGVR2_3300001122_____JGI12148J13107_100002_gene_38	180		BRCA1 C Terminus (BRCT) protein (DNA ligase)		ND	ND	ND	ND	BRCA1 C Terminus (BRCT) protein	2.66e-112	Pfam	PF00533	BRCA1 C Terminus (BRCT) domain	212	295	2.3E-9	302.667	908	20621	21529	1	METNQDLNYRAFTGKAEYDKAINSLKGILHGIRLDDEINFKELQELDRWAEIHSELVHQNPFYEFIQTIRTSIRDEEIPVREAIEDLYWLTQKYDKENVFYDTVSSDLQILQGICHGILADGIIKDKEVTELQKWLDNNLHLSSYYPYDELRTVLSKILADGIVDEEEKILLKAYFNQFVQLTDKELTTKIKDEVKATKISGLCALDPEISFENNLFCITGKLQRETRKVLSEKIVELGGTFKNGITKSTNYLVVGDNGNPAWAFACYGRKVEEALKMRRDGANITIVHELDLWDYIDEMNS
IMGVR2_3300001122_____JGI12148J13107_100002	IMGVR2_3300001122_____JGI12148J13107_100002_gene_38	180		BRCA1 C Terminus (BRCT) protein (DNA ligase)		ND	ND	ND	ND	BRCA1 C Terminus (BRCT) protein	2.66e-112	CDD	cd17748	BRCT_DNA_ligase_like	212	295	9.31376e-13	302.667	908	20621	21529	1	METNQDLNYRAFTGKAEYDKAINSLKGILHGIRLDDEINFKELQELDRWAEIHSELVHQNPFYEFIQTIRTSIRDEEIPVREAIEDLYWLTQKYDKENVFYDTVSSDLQILQGICHGILADGIIKDKEVTELQKWLDNNLHLSSYYPYDELRTVLSKILADGIVDEEEKILLKAYFNQFVQLTDKELTTKIKDEVKATKISGLCALDPEISFENNLFCITGKLQRETRKVLSEKIVELGGTFKNGITKSTNYLVVGDNGNPAWAFACYGRKVEEALKMRRDGANITIVHELDLWDYIDEMNS
IMGVR2_3300001122_____JGI12148J13107_100002	IMGVR2_3300001122_____JGI12148J13107_100002_gene_39	181		DUF4468		ND	ND	ND	ND	DUF4468 domain-containing protein	1.98e-15	NA	NA	NA	NA	NA	NA	201.667	605	21532	22137	1	MKGLYIVLFLLPSFCFAQLTYNSDRTFSYEEVVEIDSLSKNEIHQKVMSWFQKKYNSTNSEVRINSPEEILFNLVESIDYKVNGVPYPATVDFTMNIKLKDGKYKLTIEDLYSNINDFRRKVSDQQMTFEEYKIFYKSQIEEMEGYTKEAALKMLKNDKQMITVYNVAMKSNKDIFENSKATIIETVNSLKENLEGSDEDW
IMGVR2_3300001605_____Draft_10001254	IMGVR2_3300001605_____Draft_10001254_gene_32	182		hp		ND	ND	ND	ND		NA	NA	NA	NA	NA	NA	NA	63.6667	191	21887	22078	1	MQVKNNDGSYGALVPFDQDEMETLLSNPDTESVEVFKASDKQIIKHNKYSVGKRFKKAPRIKK
IMGVR2_3300001605_____Draft_10001254	IMGVR2_3300001605_____Draft_10001254_gene_45	183		hp		ND	ND	ND	ND		NA	NA	NA	NA	NA	NA	NA	85.6667	257	29949	30206	1	MKTEEKIPVNIEKEIAWLIEGFNMHLNCLDSPQKKLHSSLMCLDEQSFSDEEKLVVRNFLNDVLAFTFTLKDRPDDIKKFVEYHT
NHE_Leef_1	NHE_Leef_1_gene_9	509	3190	hp	3 transmembrane domains	ND	ND	ND	ND		NA	NA	NA	NA	NA	NA	NA	113.667	341	8117	8458	1	MKQILEKFTKWQGDNTPASDKLAHYYWGNRIWSLLGTVIALVIIFTIDVFFGLSIGLIPLVLIPSLVSLVAAYSKEKSDAVGEGNSEVEDIVYTVRPSYIQDFLLLIIFLILL
IMGVR2_3300012032_____Ga0136554_1000067	IMGVR2_3300012032_____Ga0136554_1000067_gene_9	184		N-acetylmuramoyl-L-alanine amidase		ND	ND	ND	ND	N-acetylmuramoyl-L-alanine amidase	2.31e-28	Pfam	PF01520	N-acetylmuramoyl-L-alanine amidase	3	160	4.6E-10	171.667	515	10560	11075	-1	MKIAVVVGHDKNKAGAFSPFINESEYMYHNEVVSVMSSKFDYYSRPLASGYKSQMEILSKQINPKNYDLVVELHFNAFNKKAQGVETLSFPNNSETKEWGEKFCKIISENYKIPNRGVKHVTKDGNGYWFNKLMNCNTIILEPFFGDEKESLKFKDHEEYACHLENFLLSL
IMGVR2_3300005080_____Ga0069611_10000122	IMGVR2_3300005080_____Ga0069611_10000122_gene_23	185		CotH kinase protein		ND	ND	ND	ND		NA	Pfam	PF08757	CotH kinase protein	422	686	1.3E-7	814.667	2444	17113	19557	1	MFTELLTWIFLNILSDNPKNVTAEKIRTAFSKLMENVESVVTSAGTGLYKGNIEPTSAVPGDPNANIFLIATPGTYLNFKKQDGSAIILSENSFGFIFRTNNGFVLNSVIIPQPNMTAVNEAIERMDDFIRDFAVTTDLEFDSNSNNPIANKAVAPLANVLDSFLNFINVKTKIELKDVNFGYVLNDGEIAHDESENKYIIVYNVNTEETPYLVYNAYQAMSGNPITSRVVSILAITSNGNKIEVLNSQRAANNPLTIVNDSFKLPNNTTKLYLSWSNYKEAKDSIPEFFLVNSDNKDAVINYINSEVENVQIGEEINGRNLFEIADKNDNPILEIDTDGVLKVKGLETDIIKRSVNASSTNLSGIVSDEPKINLPKPNHIAKVVIHGFPYNVDSAVQD…
IMGVR2_3300005080_____Ga0069611_10000213	IMGVR2_3300005080_____Ga0069611_10000213_gene_12	185		CotH kinase protein		ND	ND	ND	ND	spore coat protein CotH	1.02e-74	Pfam	PF08757	CotH kinase protein	484	824	7.9E-18	829.667	2489	7453	9942	-1	MFTELLSWIFSIILSDNPKNITAEKIRTAFSKLMENIESVVTAAGTGLYKGNIEPTSNVPGDPNANIFLIATPGTYVNFKKQDGSAIILAENSFGFIFRTDNGFVLNSVIIPQPNMTEVNKAIQRMDDFIRDFTVTLDEENNPKSALSYAKGNDVLKGFFDQVINGEEVKFPTTQGFLYTNNTVRATNEYPTSFSQNIPVKGNYTITGVAMDTNNNVASLLGIKNGVVTNLVAGLIYGDKYNVSVSPNNYEFISIGYMDVSPTKIFTEGMSIENIDAKKYIDERFIVLDSFLNPTEEIIEEITMPQVDENINAGINDGWVQYPAEGLYNGSINMNELKGYEKIKVTGVGEWVNMIVLGGYNNTTSIYDIKAIARNVINEVTIDIESKYEAYVYTRNANT…
IMGVR2_3300005080_____Ga0069611_10000122	IMGVR2_3300005080_____Ga0069611_10000122_gene_27	186		peptidoglycan-binding domain 1 protein		ND	ND	ND	ND	peptidoglycan-binding domain 1 protein	4.79e-05	NA	NA	NA	NA	NA	NA	193.667	581	21731	22312	1	MMVKNYTDSQLLARVRKLSNYIKIPDNYWILGIRSKVDEFDKFDDKFYLFKGEQFIIVMSGTTNPGKSGLLDPEKYNSNGVAVVVADKWYYNVWTRGMHNGKVIAYRQTGGIDLLRDKNKNQKSGDVNNSSVEYNRGINFHSSDYNLDSKIKKTNIGAWSVGCQVVNDIPKYKELMNTTRLQSVMSYCLINEF
IMGVR2_3300005080_____Ga0069611_10000213	IMGVR2_3300005080_____Ga0069611_10000213_gene_9	186		peptidoglycan-binding domain 1 protein		ND	ND	ND	ND	peptidoglycan-binding domain 1 protein	9.23e-08	NA	NA	NA	NA	NA	NA	190.667	572	4703	5275	-1	MVKNYTDAQLLGRVRKIPGFIKIPDNYYVIGVRDDNPVFNEFSCKFYVFKGEEFIMVMSGTTIPGANGLLSPSNSKGVAVVVADKWYYNIWTRGLHNEKVVAYRQTGGFDLLRDNNKNKIAGDVANSSVEYNRGINFHPSDYNLDSKTKKKYIGAWSEGCQVVNDIEKYKQFMKLTQKQSIMSYCLINEF
IMGVR2_3300005080_____Ga0069611_10000122	IMGVR2_3300005080_____Ga0069611_10000122_gene_39	187		hp		ND	ND	ND	ND		NA	NA	NA	NA	NA	NA	NA	112.667	338	28957	29295	1	MFEVYQDKIKRLINDLYEPGSPGITNHDIKMTTHQIKSNLELVIPANYIDEPTVFECLEELGFFPKYEQKQEIVKREIEGKTDAEGNQLYETDIVDYDDLVYYWYLKKRDND
IMGVR2_3300015214_____Ga0172382_10001576	IMGVR2_3300015214_____Ga0172382_10001576_gene_7	187		hp		ND	ND	ND	ND		NA	NA	NA	NA	NA	NA	NA	109.667	329	9815	10144	-1	MARKNCEPSKSRIMKNYKDRIKDLISKVYAPSDVTNYDVKMTTTEVYANLCTIIPANAFDEFDVVEILEELNFFPGYEQKTLTIEKENGEKETKVFDDLVYFWYMKKIA
NHE_Leef_1	NHE_Leef_1_gene_10	510	3191	hp	3 transmembrane domains	ND	ND	ND	ND	Uncharacterised protein	3.33e-58	NA	NA	NA	NA	NA	NA	163.667	491	8502	8993	1	MKFLEQIRLICSMVLSFLIAIVTDTRGFVLALVIAFAFNIWSGMRADGISISKCKNFSFSKFWKAILELLTYVIIIYVIQSIMHSLGDKESAKVVIKTISYVFVYVYCQNGLKNIILAYPKNKAFRIIYHIIRFEFTRALPSNVQEIIERVNKNLDDKKVYEK
IMGVR2_3300009508_____Ga0115567_10000451	IMGVR2_3300009508_____Ga0115567_10000451_gene_4	191		membrane or secreted protein		ND	ND	ND	ND	membrane or secreted protein	8.79e-23	ProSiteProfiles	PS51257	Prokaryotic membrane lipoprotein lipid attachment site profile.	1	20	6.0	81.6667	245	2944	3189	1	MKKLSLLLLGAVLTLSLYSCRETTEEKTEDAVEAVGNDIESNTEAAGNEVEDAAQDASTEMNEEVQGTDDVNGEEAADDMQ
IMGVR2_3300009508_____Ga0115567_10000451	IMGVR2_3300009508_____Ga0115567_10000451_gene_5	191		membrane or secreted protein		ND	ND	ND	ND	membrane or secreted protein	4.25e-27	ProSiteProfiles	PS51257	Prokaryotic membrane lipoprotein lipid attachment site profile.	1	20	6.0	81.6667	245	3275	3520	1	MKKLLLLLMICGITFSLTSCRESTQNKTEDAAKAIGKDIKENAEKAGDKMEEGAKKLKQEIDEEIHDTDDVNGEEAADDME
GOV2_Station168_DCM_ALL_assembly_NODE_1833_length_41265_cov_31.413807	GOV2_Station168_DCM_ALL_assembly_NODE_1833_length_41265_cov_31.413807_gene_1	281		adenine-specific methyltransferase		VOG4571	1.8e-54	DNA methylase [n=102]	DNA adenine methylase [n=38]	adenine-specific methyltransferase	5.26e-84	Pfam	PF01555	DNA methylase	64	257	2.1E-23	278.667	836	75	911	-1	MSNNIFFERGQMADKPNNYLWNGDCIELMKDIPDKSMDAIICDLPYGTTSIKWDSIIPFDLLWCEYNRIIKDNGAIVLFGAEPFSSALRMSNIKIYKYDWYWHKNLPSNFQNAKRQPMRGIETISVFYKKQPTYNPIMRETNVKDRKVIDGRKRSNGYNKESDHMLGVKKQEIKERKMVYPETRLYFKVVPRSKGYLHPTQKPLELLKYLVKTYTNENDWVLDNTCGSNTTGIACYDLNRNYIGIEKDIDIYNVAKKRVEKNILLRANKPKTLFDYKP
GOV2_Station168_DCM_ALL_assembly_NODE_1833_length_41265_cov_31.413807	GOV2_Station168_DCM_ALL_assembly_NODE_1833_length_41265_cov_31.413807_gene_1	281		adenine-specific methyltransferase		VOG4571	1.8e-54	DNA methylase [n=102]	DNA adenine methylase [n=38]	adenine-specific methyltransferase	5.26e-84	PRINTS	PR00508	S21 class N4 adenine-specific DNA methyltransferase signature	62	82	2.2E-22	278.667	836	75	911	-1	MSNNIFFERGQMADKPNNYLWNGDCIELMKDIPDKSMDAIICDLPYGTTSIKWDSIIPFDLLWCEYNRIIKDNGAIVLFGAEPFSSALRMSNIKIYKYDWYWHKNLPSNFQNAKRQPMRGIETISVFYKKQPTYNPIMRETNVKDRKVIDGRKRSNGYNKESDHMLGVKKQEIKERKMVYPETRLYFKVVPRSKGYLHPTQKPLELLKYLVKTYTNENDWVLDNTCGSNTTGIACYDLNRNYIGIEKDIDIYNVAKKRVEKNILLRANKPKTLFDYKP
GOV2_Station168_DCM_ALL_assembly_NODE_1833_length_41265_cov_31.413807	GOV2_Station168_DCM_ALL_assembly_NODE_1833_length_41265_cov_31.413807_gene_1	281		adenine-specific methyltransferase		VOG4571	1.8e-54	DNA methylase [n=102]	DNA adenine methylase [n=38]	adenine-specific methyltransferase	5.26e-84	PRINTS	PR00508	S21 class N4 adenine-specific DNA methyltransferase signature	240	260	2.2E-22	278.667	836	75	911	-1	MSNNIFFERGQMADKPNNYLWNGDCIELMKDIPDKSMDAIICDLPYGTTSIKWDSIIPFDLLWCEYNRIIKDNGAIVLFGAEPFSSALRMSNIKIYKYDWYWHKNLPSNFQNAKRQPMRGIETISVFYKKQPTYNPIMRETNVKDRKVIDGRKRSNGYNKESDHMLGVKKQEIKERKMVYPETRLYFKVVPRSKGYLHPTQKPLELLKYLVKTYTNENDWVLDNTCGSNTTGIACYDLNRNYIGIEKDIDIYNVAKKRVEKNILLRANKPKTLFDYKP
GOV2_Station168_DCM_ALL_assembly_NODE_1833_length_41265_cov_31.413807	GOV2_Station168_DCM_ALL_assembly_NODE_1833_length_41265_cov_31.413807_gene_1	281		adenine-specific methyltransferase		VOG4571	1.8e-54	DNA methylase [n=102]	DNA adenine methylase [n=38]	adenine-specific methyltransferase	5.26e-84	PRINTS	PR00508	S21 class N4 adenine-specific DNA methyltransferase signature	198	215	2.2E-22	278.667	836	75	911	-1	MSNNIFFERGQMADKPNNYLWNGDCIELMKDIPDKSMDAIICDLPYGTTSIKWDSIIPFDLLWCEYNRIIKDNGAIVLFGAEPFSSALRMSNIKIYKYDWYWHKNLPSNFQNAKRQPMRGIETISVFYKKQPTYNPIMRETNVKDRKVIDGRKRSNGYNKESDHMLGVKKQEIKERKMVYPETRLYFKVVPRSKGYLHPTQKPLELLKYLVKTYTNENDWVLDNTCGSNTTGIACYDLNRNYIGIEKDIDIYNVAKKRVEKNILLRANKPKTLFDYKP
GOV2_Station168_DCM_ALL_assembly_NODE_1833_length_41265_cov_31.413807	GOV2_Station168_DCM_ALL_assembly_NODE_1833_length_41265_cov_31.413807_gene_1	281		adenine-specific methyltransferase		VOG4571	1.8e-54	DNA methylase [n=102]	DNA adenine methylase [n=38]	adenine-specific methyltransferase	5.26e-84	PRINTS	PR00508	S21 class N4 adenine-specific DNA methyltransferase signature	36	50	2.2E-22	278.667	836	75	911	-1	MSNNIFFERGQMADKPNNYLWNGDCIELMKDIPDKSMDAIICDLPYGTTSIKWDSIIPFDLLWCEYNRIIKDNGAIVLFGAEPFSSALRMSNIKIYKYDWYWHKNLPSNFQNAKRQPMRGIETISVFYKKQPTYNPIMRETNVKDRKVIDGRKRSNGYNKESDHMLGVKKQEIKERKMVYPETRLYFKVVPRSKGYLHPTQKPLELLKYLVKTYTNENDWVLDNTCGSNTTGIACYDLNRNYIGIEKDIDIYNVAKKRVEKNILLRANKPKTLFDYKP
GOV2_Station168_DCM_ALL_assembly_NODE_1833_length_41265_cov_31.413807	GOV2_Station168_DCM_ALL_assembly_NODE_1833_length_41265_cov_31.413807_gene_1	281		adenine-specific methyltransferase		VOG4571	1.8e-54	DNA methylase [n=102]	DNA adenine methylase [n=38]	adenine-specific methyltransferase	5.26e-84	PRINTS	PR00508	S21 class N4 adenine-specific DNA methyltransferase signature	217	235	2.2E-22	278.667	836	75	911	-1	MSNNIFFERGQMADKPNNYLWNGDCIELMKDIPDKSMDAIICDLPYGTTSIKWDSIIPFDLLWCEYNRIIKDNGAIVLFGAEPFSSALRMSNIKIYKYDWYWHKNLPSNFQNAKRQPMRGIETISVFYKKQPTYNPIMRETNVKDRKVIDGRKRSNGYNKESDHMLGVKKQEIKERKMVYPETRLYFKVVPRSKGYLHPTQKPLELLKYLVKTYTNENDWVLDNTCGSNTTGIACYDLNRNYIGIEKDIDIYNVAKKRVEKNILLRANKPKTLFDYKP
GOV2_Station168_DCM_ALL_assembly_NODE_1833_length_41265_cov_31.413807	GOV2_Station168_DCM_ALL_assembly_NODE_1833_length_41265_cov_31.413807_gene_2	282		hp		ND	ND	ND	ND		NA	NA	NA	NA	NA	NA	NA	56.6667	170	924	1094	-1	MVEVKEELIKEALDQLKAAQLDKYVQSTENVINELQEVINFARCYVLYSELINTKF
GOV2_Station168_DCM_ALL_assembly_NODE_1833_length_41265_cov_31.413807	GOV2_Station168_DCM_ALL_assembly_NODE_1833_length_41265_cov_31.413807_gene_3	283		hp		ND	ND	ND	ND		NA	NA	NA	NA	NA	NA	NA	51.6667	155	1162	1317	-1	LFLTVKIMGSTLKSIRLKDTVIAKIENLAKSENRSFTNMVETILIKYSKSK
GOV2_Station168_DCM_ALL_assembly_NODE_1833_length_41265_cov_31.413807	GOV2_Station168_DCM_ALL_assembly_NODE_1833_length_41265_cov_31.413807_gene_5	284		HAD family hydrolase		ND	ND	ND	ND	HAD family hydrolase	4.69e-23	NA	NA	NA	NA	NA	NA	140.667	422	2433	2855	-1	MNFIPYYVLARYNKNKIMIKVSFDFDATLSRNDVEKYAKELIDRDIEVWICTSRYSPENAPNKEWNDDLFLVADKVGIKREHIIFTNFTNKSEHLNNKGFKWHIDDDSIELSFIKTDTDLTPIFLFGNKNWKNDCENALK
GOV2_Station168_DCM_ALL_assembly_NODE_1833_length_41265_cov_31.413807	GOV2_Station168_DCM_ALL_assembly_NODE_1833_length_41265_cov_31.413807_gene_6	285		hp		ND	ND	ND	ND		NA	NA	NA	NA	NA	NA	NA	75.6667	227	2905	3132	-1	MNRETAYLIDQSDAGFRRNQPAEIVGVEMCTPLGLEPRLCYHLKWSDSVEDWKPVSEKTYKIVTFTDLLAGDYKK
GOV2_Station168_DCM_ALL_assembly_NODE_1833_length_41265_cov_31.413807	GOV2_Station168_DCM_ALL_assembly_NODE_1833_length_41265_cov_31.413807_gene_7	286		hp		ND	ND	ND	ND		NA	NA	NA	NA	NA	NA	NA	84.6667	254	3267	3521	-1	MILDSKHIRWCWDNGIFFCPKPLNSIGTVVVIEMIKKGRCKPGTEKFSHDTPMQKRKVYDKIDELYLTVFKKNVKDGIEERFLG
GOV2_Station168_DCM_ALL_assembly_NODE_1833_length_41265_cov_31.413807	GOV2_Station168_DCM_ALL_assembly_NODE_1833_length_41265_cov_31.413807_gene_9	287		hp		ND	ND	ND	ND		NA	NA	NA	NA	NA	NA	NA	72.6667	218	6367	6585	-1	MKKLKHLNVTHKCKACKLLLFNQKLITEVPEDFKLSDLSEQVLENVPNLTCAEHPTAFISTSYTFYHEEILN
GOV2_Station168_DCM_ALL_assembly_NODE_1833_length_41265_cov_31.413807	GOV2_Station168_DCM_ALL_assembly_NODE_1833_length_41265_cov_31.413807_gene_10	288		hp		ND	ND	ND	ND	gp35	2.47e-09	NA	NA	NA	NA	NA	NA	90.6667	272	6594	6866	-1	MKVEFKFENGEEVKDVVSGFTGIIDCVSLWLNGCRRYSIQPKMKEGETSKPDSIWMDEESLVKISEGVKKNIKPSKTGGPSFSSSKARGY
GOV2_Station168_DCM_ALL_assembly_NODE_1833_length_41265_cov_31.413807	GOV2_Station168_DCM_ALL_assembly_NODE_1833_length_41265_cov_31.413807_gene_11	289		hp		ND	ND	ND	ND		NA	NA	NA	NA	NA	NA	NA	74.6667	224	6850	7074	-1	MKPTPKDSKNLTPTEQMIAQLQKQKKFLKVSRILVKEIFSAQAAIFKPSNEPTTVGEYYNKYLNNNKKKNESRI
GOV2_Station168_DCM_ALL_assembly_NODE_1833_length_41265_cov_31.413807	GOV2_Station168_DCM_ALL_assembly_NODE_1833_length_41265_cov_31.413807_gene_12	290		hp		ND	ND	ND	ND		NA	NA	NA	NA	NA	NA	NA	77.6667	233	6989	7222	-1	MSENILFAELIKYYQQLKALYATTDWVQETKDNTERFYKEKIEELRIKCHEANAKRLKELDTNRANDCTVTEAEEIS
GOV2_Station168_DCM_ALL_assembly_NODE_1833_length_41265_cov_31.413807	GOV2_Station168_DCM_ALL_assembly_NODE_1833_length_41265_cov_31.413807_gene_14	291		hp		ND	ND	ND	ND		NA	NA	NA	NA	NA	NA	NA	111.667	335	7866	8201	-1	MNPLQNFEALKTKLGEYAFYEHCKRILLEKENYSKIVIQKAQQFLDEFKVLAQKPVRMPSEYFAQYKARRKWLKDRTKKTLKRAFLVWDNEKKGSNYVAPTKPELQIQKNQ
GOV2_Station168_DCM_ALL_assembly_NODE_1833_length_41265_cov_31.413807	GOV2_Station168_DCM_ALL_assembly_NODE_1833_length_41265_cov_31.413807_gene_18	292		hp		ND	ND	ND	ND		NA	NA	NA	NA	NA	NA	NA	174.667	524	9688	10212	1	MKRFFKAVGIGIIFYLIISWGLYLSTNIKKVDAMVFGYLAFILSFFISFLKKNKKEELNIKPIKEEEFVEKLIESFDFVVTESEKENKNGVPRESYIEDLEQYDHLKLEIEEDNRIIVFWEGVDIGYVQDRFVKKISKYISLNYKLDVYVKKLYKKQGKLLCIAIIEVRKLSKL
GOV2_Station168_DCM_ALL_assembly_NODE_1833_length_41265_cov_31.413807	GOV2_Station168_DCM_ALL_assembly_NODE_1833_length_41265_cov_31.413807_gene_19	293		hp		ND	ND	ND	ND		NA	NA	NA	NA	NA	NA	NA	59.6667	179	10224	10403	1	MKKSKPPISELTERELLEIRTTHLADIKKHVKSIDNSVYFIFWCFVLSAIGAIGFFFFS
GOV2_Station168_DCM_ALL_assembly_NODE_1833_length_41265_cov_31.413807	GOV2_Station168_DCM_ALL_assembly_NODE_1833_length_41265_cov_31.413807_gene_26	294		hp		ND	ND	ND	ND		NA	NA	NA	NA	NA	NA	NA	61.6667	185	19076	19261	-1	MDSADRTYRDKVFKELKTLKEKNILSKEAYIFFLECDAVDFNNSSFSRVPKALQFSKFNLN
GOV2_Station168_DCM_ALL_assembly_NODE_1833_length_41265_cov_31.413807	GOV2_Station168_DCM_ALL_assembly_NODE_1833_length_41265_cov_31.413807_gene_27	295		hp		ND	ND	ND	ND		NA	NA	NA	NA	NA	NA	NA	152.667	458	19263	19721	-1	MRQRTEATAVAPTLTYLSKTNLTQTVLVVKEAQSYLQEQMATELFEQTTKKDFMSLAESHFLYNSILNDFIAALENPTLDCKIGAFTKMQEYYNFGDIYDAVEDAFCVYLLSFCIDLETYTDKKLKEVFTSMYKESDAIYKELISFMNLNKL
GOV2_Station168_DCM_ALL_assembly_NODE_1833_length_41265_cov_31.413807	GOV2_Station168_DCM_ALL_assembly_NODE_1833_length_41265_cov_31.413807_gene_28	296		hp		ND	ND	ND	ND		NA	NA	NA	NA	NA	NA	NA	177.667	533	19958	20491	-1	MSGFFCTFIENLRIMKNLFIIPLLFIFFLGNAQETDCRYITNEIDEFNNTKVVKTDYYDLNKYTSKKDIIFISLRNINKRKSVVITLTRDLGCSVSFKGKRSSVKIKLENDVVVTFYHSGNTDCGDFTVIGSLTKNDIAKLKDSPIKVIRFTGTDYYHDSKDIVWKTFFQEKLDCIK
GOV2_Station168_DCM_ALL_assembly_NODE_1833_length_41265_cov_31.413807	GOV2_Station168_DCM_ALL_assembly_NODE_1833_length_41265_cov_31.413807_gene_29	297		hp		VOG9069	8.4e-19	hypothetical protein [n=4]			NA	NA	NA	NA	NA	NA	NA	191.667	575	20618	21193	-1	MRTDKVGTNNDVVKIDSTKVEIFTPKDSGQFVSKKPKPIIIEKKVLVSDSIKYQNLLKTLEIKYNKKADSVTLLKELLEAKKIREYKQTYEDSLVIAKLYERVEGTLLERRFSYVLKPQKITYYNKTTTIERYPDYALYVGTYFNSTTQFTNSVFGVNVSYQGKNGNIFSLGYGTNNAFQLSFKKQLFVKF
GOV2_Station168_DCM_ALL_assembly_NODE_1833_length_41265_cov_31.413807	GOV2_Station168_DCM_ALL_assembly_NODE_1833_length_41265_cov_31.413807_gene_30	298		M23 family metallopeptidase		ND	ND	ND	ND	M23 family metallopeptidase	4e-46	Pfam	PF01551	Peptidase family M23	32	141	1.2E-7	148.667	446	21252	21698	-1	MNYLTTPTQSGKLRGEDTTGNGWFGAKRGNRLHEGCDYTTIPGEAIFAVCSGKVRIGNVYAETKVGKPTMKLIEISSDEYRSKQMYVKPIVKNGEFVEMGQQIGVAQNVTAYHTENENDSDKNMTNHCHVSLWKNGLLTDPEPVLKIV
GOV2_Station168_DCM_ALL_assembly_NODE_1833_length_41265_cov_31.413807	GOV2_Station168_DCM_ALL_assembly_NODE_1833_length_41265_cov_31.413807_gene_32	299		hp		ND	ND	ND	ND		NA	NA	NA	NA	NA	NA	NA	89.6667	269	22146	22415	-1	MGVLKKYEFTNELEFLELTSEVTFSNKPIILGFVELEKPNYNLIGIRTSPPILSTKYCIDIYWNDDEDSSVLNSYEVFPKKPKHKIAGQ
GOV2_Station168_DCM_ALL_assembly_NODE_1833_length_41265_cov_31.413807	GOV2_Station168_DCM_ALL_assembly_NODE_1833_length_41265_cov_31.413807_gene_54	300		hp		ND	ND	ND	ND		NA	NA	NA	NA	NA	NA	NA	141.667	425	40695	41120	1	MTLFVDKLEKYDLGGFTTDLKKAEYILAVHGLTFEKILSETPKTTELPSGMFSTGKYVVAFNISWDLKNVNIGFINYQTDLDKHFDVFADSMSPKSVAGFHKFREKIKAKDQSELNKIELSDNDSDFVIAYGNYIEHRNRQ
IMGVR2_3300001605_____Draft_10001254	IMGVR2_3300001605_____Draft_10001254_gene_1	309		hp		ND	ND	ND	ND		NA	NA	NA	NA	NA	NA	NA	263	789	1	790	1	TDVSLKDLTIKGVGANTVLGGAHNGPLAGVVDSYSDAINEVNKGTKTGIYLNASERVNISGCDISGFDAYGMNDLLCGKVYEYGIKVTDNYFHDNYCNLKLESEAEYSSYVGNSFTLAQIGLRCDSGNNIFSNNHFDKNRVGLVMTDGLNNSHGSFVGCTFNHDTLYGICLDSLSAGEVFSACQHWYGDIYIKNSKGIVFNSGEGNPNIYAEGNFVSGGMILVTNFIFFGGSIYQNYNGNTSDLRLKNNHKADGTDSSYYNN
IMGVR2_3300001605_____Draft_10001254	IMGVR2_3300001605_____Draft_10001254_gene_2	310		holin		ND	ND	ND	ND	phage holin family protein	3.1e-09	Pfam	PF05105	Bacteriophage holin family	49	171	1.0E-9	179.667	539	833	1372	1	MKIFLTLLVPYAQKAIVVLKTLFSKNGIILVSPLVIAMPIFSTNTLMGIFLGMLMIGDFITGVLVSWNTKKELEKTKPELKKQNLISSEGLKKSGVKFLLYSSTILMAWFLHKILMLNTFQFSISKLDFTITLIVILFWITVEIYSIVFENAKKLGFDVVEKFNKIVDLFKKGKSKINE
IMGVR2_3300001605_____Draft_10001254	IMGVR2_3300001605_____Draft_10001254_gene_3	311		hp		ND	ND	ND	ND		NA	NA	NA	NA	NA	NA	NA	144.667	434	1372	1806	1	MYKPTNYILSELVHPKIIKAIGETNCWRRLDADCLHDLQTIRDEWFKVHNSGIYVNRLSLGLDXXGLRPPNDGDGSIYSTHKQGTTFDLEPVNGKLEELYNFIIDLIKAGKLKKFNTLENFKDTRKWVHVGYMNTYEKPLIINL
IMGVR2_3300001605_____Draft_10001254	IMGVR2_3300001605_____Draft_10001254_gene_4	312		hp		ND	ND	ND	ND		NA	ProSiteProfiles	PS51257	Prokaryotic membrane lipoprotein lipid attachment site profile.	1	20	6.0	194.667	584	1937	2521	1	MKLYIKFLAIILLSTLSISCVSKKKQLEKTKTEIETKRKLDSVNSSKVFTEKKKVEEAAANETEKEEIIEYNGKAGDSLKVIKIGENGKILSGTIYTGTGKAIINNKEKSTQSKTASNEASKKTTDSNVSVKKEETKKETAKILKKEGKQTGPSFSFYLWLTAIIGIVAGGWYLNRKFKIFLRIKNVIAKLRQK
IMGVR2_3300001605_____Draft_10001254	IMGVR2_3300001605_____Draft_10001254_gene_7	313		hp		ND	ND	ND	ND		NA	NA	NA	NA	NA	NA	NA	114.667	344	3947	4291	1	MISTSGMAFPDVGHKNVQKIEISKATPVLEQTAIVNFEAIQISTAIDVGWQHNLFIIKNVAVMPVQLKLQPNYLEIYDSQFLHNYASNYKLKRTAKIHFYQSYPYKQPIPFLYT
IMGVR2_3300001605_____Draft_10001254	IMGVR2_3300001605_____Draft_10001254_gene_8	314		hp		ND	ND	ND	ND		NA	NA	NA	NA	NA	NA	NA	131.667	395	4327	4722	1	VVFVVYLCIFTVINLKNIMKNIITILLVSFFLFSSCIPDDSSIVTYNVSCSEPGFNVLYLAGTRTKKSIDVSSSNWEFEYEGTPNESFYVSAKSLNESSSITVEVYFNGILVDETTSTGDYSEATLSGRFN
IMGVR2_3300001605_____Draft_10001254	IMGVR2_3300001605_____Draft_10001254_gene_10	315		hp		ND	ND	ND	ND		NA	NA	NA	NA	NA	NA	NA	75.6667	227	5183	5410	1	MAEEDIKRKISIWINDKEVNDSLGGIGREIGKLKREIREATDPADRARLNKDLIETKKRYADINTEINGNYRFIR
IMGVR2_3300001605_____Draft_10001254	IMGVR2_3300001605_____Draft_10001254_gene_19	316		hp		ND	ND	ND	ND		NA	NA	NA	NA	NA	NA	NA	123.667	371	14805	15176	1	MKTQIHRKIDIQIDSSVKIELIADRFIKELKQAGYTPFEMIRVLKMARLKYEYLKYKNMSKSTLTIDQLQYNLDKYKAQLVALEIDNSYLDFEENRSLLRNFYNEKISEFTAEINKFNPVENV
IMGVR2_3300001605_____Draft_10001254	IMGVR2_3300001605_____Draft_10001254_gene_20	317		hp		ND	ND	ND	ND		NA	NA	NA	NA	NA	NA	NA	63.6667	191	15169	15360	1	MCKKQQNRRYQLHQIIKNNFEYDVKTKLVKLPHNFSEDQYARKTVNALKELQKMNYSLQISIC
IMGVR2_3300001605_____Draft_10001254	IMGVR2_3300001605_____Draft_10001254_gene_23	318		hp		ND	ND	ND	ND		NA	NA	NA	NA	NA	NA	NA	78.6667	236	19139	19375	1	MVFESRKRPGGYYINGKFVFAVNWDISKENFTEEEHKEFQDYLLGKLLKKVESDINEWNLATYVPVLKNVENENNNLE
IMGVR2_3300001605_____Draft_10001254	IMGVR2_3300001605_____Draft_10001254_gene_24	319		hp		ND	ND	ND	ND		NA	NA	NA	NA	NA	NA	NA	54.6667	164	19353	19517	1	MKTTIWSNGVLAIEPETSLEEYALKKWCADNKKIFEHPLSVACTIVEFKKLLEK
IMGVR2_3300001605_____Draft_10001254	IMGVR2_3300001605_____Draft_10001254_gene_25	320		hp		ND	ND	ND	ND		NA	NA	NA	NA	NA	NA	NA	66.6667	200	19514	19714	1	MSQIINKKETKIKFTTNFIVWLKSESLENQQAFSIKDLFEIYINQICWNEIEKDPELEASDLILRM
IMGVR2_3300001605_____Draft_10001254	IMGVR2_3300001605_____Draft_10001254_gene_26	321		ASCH domain-containing protein		ND	ND	ND	ND	ASCH domain-containing protein	1.37e-07	NA	NA	NA	NA	NA	NA	140.667	422	19718	20140	1	MKKTAHEFKGGWGKIIIEAPTQKAAKNALQSFKNKILYLTVHKQAFDAMVTGEKQKEFRKPTKWILSRLYKKDGELKQFDFVKISNGYQKNSPYFIAEFKGLEVNEIHNFLYYLDGLEVEIFPGDLVLLIGKIIERKHCV
IMGVR2_3300001605_____Draft_10001254	IMGVR2_3300001605_____Draft_10001254_gene_27	322		hp		ND	ND	ND	ND		NA	NA	NA	NA	NA	NA	NA	73.6667	221	20161	20382	1	MKILKRPDNIIFDTENPNVMEFNLVTSSLAHPLNEITLKSDWQYLTENFPAIENNLHPVFKDFGESYYYCISI
IMGVR2_3300001605_____Draft_10001254	IMGVR2_3300001605_____Draft_10001254_gene_28	323		hp		ND	ND	ND	ND		NA	NA	NA	NA	NA	NA	NA	85.6667	257	20401	20658	1	MIFKLEFTDKTEFAQAKSQLHLLQSYESEYEGFQDILNVEEISEEAAKTIMFTNTDTSTFDICPEISLYNSVCGDYFSIVGSTEW
IMGVR2_3300001605_____Draft_10001254	IMGVR2_3300001605_____Draft_10001254_gene_29	324		hp		ND	ND	ND	ND		NA	NA	NA	NA	NA	NA	NA	75.6667	227	20781	21008	1	MSTSTIIKVFITSNKTIGFEIKTIPNGKMSECQCKSSTVGSERWNAGEFNAYKDKIYIKTRELLTSIHLETEKHF
IMGVR2_3300001605_____Draft_10001254	IMGVR2_3300001605_____Draft_10001254_gene_30	325		hp		ND	ND	ND	ND		NA	NA	NA	NA	NA	NA	NA	166.667	500	21018	21518	1	MEIIAKCKKCGCTENDCSQCIEAQGKPCYWVTKELCSRCFTYDIIVKHGANYLIANPDHYKLIKETLYFGETKIIPGTKISKIGIKNRTSFSIKEDSFLQYEGTLKIRDVKHVIFSSSWPDDENSVIFRYAFAIANTNKPTFMYLTTKSMMGGADIDCTHVELIKK
IMGVR2_3300001605_____Draft_10001254	IMGVR2_3300001605_____Draft_10001254_gene_31	326		hp		ND	ND	ND	ND		NA	NA	NA	NA	NA	NA	NA	65.6667	197	21521	21718	1	MPHTHTFKLLDVEKRRDSGSRYSDTYFRTTRLFCEKCAEIKEVKESVTFNIYDNDRPDWTFNIKK
IMGVR2_3300001605_____Draft_10001254	IMGVR2_3300001605_____Draft_10001254_gene_33	327		hp		ND	ND	ND	ND		NA	NA	NA	NA	NA	NA	NA	55.6667	167	22082	22249	1	MEWTNKMVEEKMSVEKVSTLLLALEIIANGDPIGIGLDEVRGVCQKALEVFEEDD
IMGVR2_3300001605_____Draft_10001254	IMGVR2_3300001605_____Draft_10001254_gene_34	328		hp		ND	ND	ND	ND		NA	NA	NA	NA	NA	NA	NA	71.6667	215	22810	23025	1	MEISVLSVGGSKKKPTQIYKRVSKDGSAEDHLNLIKKLKDKKQTFKTVENGVENKYYFNGNNYIIHPKIVK
IMGVR2_3300001605_____Draft_10001254	IMGVR2_3300001605_____Draft_10001254_gene_42	329		hp		ND	ND	ND	ND		NA	NA	NA	NA	NA	NA	NA	71.6667	215	28325	28540	-1	MNERISQVIVITLNQRLIAVDTNTAGIHRKFKDVEPNFWGYDKLHKLLKSNDYLLFTIDNKTYHIEIYRNK
IMGVR2_3300001605_____Draft_10001254	IMGVR2_3300001605_____Draft_10001254_gene_44	330		hp		ND	ND	ND	ND		NA	NA	NA	NA	NA	NA	NA	179.667	539	29405	29944	1	MPDSLHYFGSGSAGHLLLFLNLNIMTNELEQTLLKKQFSHVTKLPLSRTISTLNEATSHLYTSQYIEMLSAPTKEVYLSTAEQFYEANLQLSIFMGFLKEAKKDEENMVKLYQIFSENIVYEDLSDVIQDAFSGLLLHLNDDLKDASGKYEFKQTQGRIWQVQDCLLQILDFIKTHQKK
IMGVR2_3300001605_____Draft_10001254	IMGVR2_3300001605_____Draft_10001254_gene_47	331		hp		ND	ND	ND	ND		NA	NA	NA	NA	NA	NA	NA	103.667	311	30639	30950	1	MGNVIFSAEYSTDRLGFIFNQVNKAIKEVFELGFRPEEILISMPTYFREVLVEYNRRGSNYFITSDHMLFGCKIVPAYENKIVVFHEDMLKFKDHLYIEILLK
IMGVR2_3300001605_____Draft_10001254	IMGVR2_3300001605_____Draft_10001254_gene_48	332		hp		ND	ND	ND	ND		NA	NA	NA	NA	NA	NA	NA	69.6667	209	30953	31162	1	MKLDLDKTGLTSLVCGISPNFSLFENALVKRCGAYNGSYGTWSWDDDELEKLTEHQLYDLYLLCKNSYT
IMGVR2_3300001605_____Draft_10001254	IMGVR2_3300001605_____Draft_10001254_gene_49	333		hp		ND	ND	ND	ND		NA	NA	NA	NA	NA	NA	NA	228.667	686	31186	31872	1	MSKSFKQFELQVKHLCTPEDFNNNSGKLKKLRPYGYETFIYLLKIGGGITKSLRACQVIFKLSTETPLTESQIIKISGITSVQQWLDNTAVSHIKTCISIADLTNGFVPSKDYFADSLKCIEDFSVFSKKQYEKIGNKGKYQMTFQNGSIISAEFINEASFGRGNSPIPEQPFIRSFSEILIDADNSNTKKELQFFYDEFMFNRKKFPLIYKRFAEEHFELLKDKLNI
IMGVR2_3300005080_____Ga0069611_10000122	IMGVR2_3300005080_____Ga0069611_10000122_gene_1	341		hp		ND	ND	ND	ND		NA	NA	NA	NA	NA	NA	NA	54.6667	164	72	236	1	MSIIIKQISEDVFSVKGKTIIKDSEGKWICKSELSEKEFEAFMHHLETIKKEIK
IMGVR2_3300005080_____Ga0069611_10000122	IMGVR2_3300005080_____Ga0069611_10000122_gene_3	342		hp		ND	ND	ND	ND		NA	NA	NA	NA	NA	NA	NA	69.6667	209	3176	3385	1	MMKLHEIEVVEDEKEPAIQFLKKNGFTTQTSFIGKTWYADEVWKITWYADDLNNHFLELLEYLRDNGYR
IMGVR2_3300005080_____Ga0069611_10000122	IMGVR2_3300005080_____Ga0069611_10000122_gene_4	343		hp		ND	ND	ND	ND		NA	NA	NA	NA	NA	NA	NA	169.667	509	3415	3924	1	MRTYRIINPELIEKSRQFLIELEEKKEAKFELAKKLTPFKWKSYYGNEQSWDLLPSFISFKPIEEISELPKGWLKCDDNFLKPNKRTNIGKDFINQMNSIKGFFHDYPDDLLGVEYHYNGRFTPPMIYKSYDDSEYFYKCDQRINLDPEKFEEVLVSYVNSRLNPPKNE
IMGVR2_3300005080_____Ga0069611_10000122	IMGVR2_3300005080_____Ga0069611_10000122_gene_5	344		hp		ND	ND	ND	ND		NA	NA	NA	NA	NA	NA	NA	95.6667	287	3917	4204	1	MNRQHVIKAKYPNETIVYLFYDIVSRLYSGHFFEKPIKKHLTLQTISDTFPPNFDEIGDFKLSLHKKGIDVDFLYLQPDAEPHTKYSFFETLKTL
IMGVR2_3300005080_____Ga0069611_10000122	IMGVR2_3300005080_____Ga0069611_10000122_gene_6	345		hp		ND	ND	ND	ND		NA	NA	NA	NA	NA	NA	NA	68.6667	206	4201	4407	1	MITLEEIEKRIHALKLWCAKISLDHYLYWTVKKEMDEYVKLRRTAIELKIPEINNQVKTDYYQQLENL
IMGVR2_3300005080_____Ga0069611_10000122	IMGVR2_3300005080_____Ga0069611_10000122_gene_7	346		DUF2528		ND	ND	ND	ND	DUF2528 family protein	3.69e-36	Pfam	PF10800	Protein of unknown function (DUF2528)	16	110	2.7E-7	116.667	350	4409	4759	1	MAIKLYNYNYNFYAAEVQLKVDTSVFTDEKAQDLLDFFSWRYDKEKPPVDELLKKYALMIIEVATAENYNEEGVKEWFDKAEGCIKIDGSEGLELIYVSSYEFDEEELTISITEEI
IMGVR2_3300005080_____Ga0069611_10000122	IMGVR2_3300005080_____Ga0069611_10000122_gene_12	347		hp		ND	ND	ND	ND		NA	NA	NA	NA	NA	NA	NA	110.667	332	8781	9113	1	MAVENENKTNTEGVGTSSVDTVETVDKKFHDNLISEKDAEIKKLKTDLSKEKEYSEGLEAQLSDYSKQLDSKAQVAGEFDHIPLVNVVDGVKKTRDEIVADKKLLKLFKK
IMGVR2_3300005080_____Ga0069611_10000122	IMGVR2_3300005080_____Ga0069611_10000122_gene_16	348		hp		ND	ND	ND	ND		NA	NA	NA	NA	NA	NA	NA	131.667	395	10918	11313	1	MTDIKIIHKSKSILNVPNYVYKDSRRFNYYQRERHDRDTKGKRLIKKKMRKDFNQFAKIDSYSSDHLSDALSMLIYMEKLTLNKIKSISIHGRGNYSPGGLSHTHIWCDEARGKDTKILEAYNPELFIPKI
IMGVR2_3300005080_____Ga0069611_10000122	IMGVR2_3300005080_____Ga0069611_10000122_gene_24	349		hp		ND	ND	ND	ND		NA	NA	NA	NA	NA	NA	NA	362.667	1088	19557	20645	1	MRIKIDKLYRFGKEDKPNQWSIDFFPYGDKTGVTTVSIVSTSSQNITIVNGVFDGGVTVITLLPNVNGVIQFNFSATSKGKITFSNKESIRQLGQLIIGTSRALNIFTQGDINSPCVNLDLQKLPENIEGFTLGFNGNNASRTFVNQSYNELVKYSNLKGFVLGNPYLFPVVNFTSLSLDYEQEQALSFVYIEDVYTEKKLDGDITQRTAPVNDNFFINPILTKNAKDFIFFNAIAKVSTDNKNVVKGKLKDFGNKPWYIEWFNSNLIEGKISDMKLTDVVRLDIGGSKIKGYDAGKIINDFVNYIDISRTAMSDLDTDKFLIDLNNSLVTNLRRTLKIKARTSATDSVVTSLINKGVVLTL
IMGVR2_3300005080_____Ga0069611_10000122	IMGVR2_3300005080_____Ga0069611_10000122_gene_25	350		N-acetyltransferase		VOG1710	4.5e-12	hypothetical protein [n=3]		N-acetyltransferase	3.77e-81	Pfam	PF00132	Bacterial transferase hexapeptide (six repeats)	109	143	2.5E-7	163.667	491	20667	21158	-1	MVLKLYICRKKIMIHELSDVQSEDIGEKTSIWQFCVILKDAKIGSNCNINCNVFIENNVIIGDKVTIKPGVQIWDGITIEDEVFIGPNVTFTNDLFPRSKNTNFILKETLIKKGASIGANATILAGLVIGKNSMIGSGAVVTKNIPDNEIWIGNPARFHKKVK
IMGVR2_3300005080_____Ga0069611_10000122	IMGVR2_3300005080_____Ga0069611_10000122_gene_25	350		N-acetyltransferase		VOG1710	4.5e-12	hypothetical protein [n=3]		N-acetyltransferase	3.77e-81	Pfam	PF00132	Bacterial transferase hexapeptide (six repeats)	58	92	9.4E-8	163.667	491	20667	21158	-1	MVLKLYICRKKIMIHELSDVQSEDIGEKTSIWQFCVILKDAKIGSNCNINCNVFIENNVIIGDKVTIKPGVQIWDGITIEDEVFIGPNVTFTNDLFPRSKNTNFILKETLIKKGASIGANATILAGLVIGKNSMIGSGAVVTKNIPDNEIWIGNPARFHKKVK
IMGVR2_3300005080_____Ga0069611_10000122	IMGVR2_3300005080_____Ga0069611_10000122_gene_25	350		N-acetyltransferase		VOG1710	4.5e-12	hypothetical protein [n=3]		N-acetyltransferase	3.77e-81	Pfam	PF00132	Bacterial transferase hexapeptide (six repeats)	25	56	4.4E-7	163.667	491	20667	21158	-1	MVLKLYICRKKIMIHELSDVQSEDIGEKTSIWQFCVILKDAKIGSNCNINCNVFIENNVIIGDKVTIKPGVQIWDGITIEDEVFIGPNVTFTNDLFPRSKNTNFILKETLIKKGASIGANATILAGLVIGKNSMIGSGAVVTKNIPDNEIWIGNPARFHKKVK
IMGVR2_3300005080_____Ga0069611_10000122	IMGVR2_3300005080_____Ga0069611_10000122_gene_25	350		N-acetyltransferase		VOG1710	4.5e-12	hypothetical protein [n=3]		N-acetyltransferase	3.77e-81	ProSitePatterns	PS00101	Hexapeptide-repeat containing-transferases signature.	117	145	-	163.667	491	20667	21158	-1	MVLKLYICRKKIMIHELSDVQSEDIGEKTSIWQFCVILKDAKIGSNCNINCNVFIENNVIIGDKVTIKPGVQIWDGITIEDEVFIGPNVTFTNDLFPRSKNTNFILKETLIKKGASIGANATILAGLVIGKNSMIGSGAVVTKNIPDNEIWIGNPARFHKKVK
IMGVR2_3300005080_____Ga0069611_10000122	IMGVR2_3300005080_____Ga0069611_10000122_gene_25	350		N-acetyltransferase		VOG1710	4.5e-12	hypothetical protein [n=3]		N-acetyltransferase	3.77e-81	CDD	cd03358	LbH_WxcM_N_like	43	158	5.77928e-54	163.667	491	20667	21158	-1	MVLKLYICRKKIMIHELSDVQSEDIGEKTSIWQFCVILKDAKIGSNCNINCNVFIENNVIIGDKVTIKPGVQIWDGITIEDEVFIGPNVTFTNDLFPRSKNTNFILKETLIKKGASIGANATILAGLVIGKNSMIGSGAVVTKNIPDNEIWIGNPARFHKKVK
IMGVR2_3300005080_____Ga0069611_10000122	IMGVR2_3300005080_____Ga0069611_10000122_gene_28	351		hp		ND	ND	ND	ND	outer membrane insertion C-terminal signal domain protein	9.31e-19	NA	NA	NA	NA	NA	NA	147.667	443	22371	22814	1	MALASIFYFVGKKDEKLRIQIVEIPIIYQKIDSTKTEIKKQEKAADKLSVKVEVLKKKETSIIYDTVKCKEIVSNLKSQIIIQDTIIQKKDSIIYLTNTVVDYQEKIIKIKPKPKRLGIGIQTGYGFTQNKITPYVGVGVSFNLVRF
IMGVR2_3300005080_____Ga0069611_10000122	IMGVR2_3300005080_____Ga0069611_10000122_gene_29	352		thymidylate synthase		VOG0092	2e-21	thymidylate synthase [n=129]	putative thymidylate synthase [n=53]	thymidylate synthase	1.23e-146	Pfam	PF00303	Thymidylate synthase	3	205	8.8E-17	211.667	635	22952	23587	1	MNRYYQVLHKILEKGKPQKNKKGSITYLTNEHLKLKPADLLEIFEDHGIARNKLKNELELFQRGERLTERYREIGVSWWDYCGPILVNSYPTYFEKLPGLISKINQEKRSSKNYVLFLGSTDAESNQQPCLSLVQFQIENEKLILSAYQRSSDASLGLPADIYHLYLIAKQVKLPLKSINLFLANVHLYENNIDPTRQLLAGEKVKFSLNV
IMGVR2_3300005080_____Ga0069611_10000122	IMGVR2_3300005080_____Ga0069611_10000122_gene_30	353		DNA adenine methylase		VOG4694	2.1e-20	hypothetical protein [n=55]	DNA adenine methylase [n=48]	DNA methyltransferase	5.15e-158	PRINTS	PR00505	D12 class N6 adenine-specific DNA methyltransferase signature	11	27	5.6E-5	278.667	836	23603	24439	1	MKNYTQSPLPFQGQKRKFLSHVKQVLANSSDNATYVDLFGGSGILSHTIKQLKPSAKVIYNDYDNFSKRLSVVMQTNEILRKIRLITKDLKKDKLIPEPYKSEILKIVHQEEIKTGYVDYITLSSSLLFSAKYAVSFEDLSKQTFYNNVRQSDYITDDYLQGVEIISSDYREIFEKYKTQENVVFLVDPPYLSTDCSTYGSDKYWKLKDYLNVLDVLVNTNYLYFTSNKSQIVELCEWMETRTNNENINPFHCSTTVCLNTQLNHTAKYTDMMLYKFK
IMGVR2_3300005080_____Ga0069611_10000122	IMGVR2_3300005080_____Ga0069611_10000122_gene_30	353		DNA adenine methylase		VOG4694	2.1e-20	hypothetical protein [n=55]	DNA adenine methylase [n=48]	DNA methyltransferase	5.15e-158	PRINTS	PR00505	D12 class N6 adenine-specific DNA methyltransferase signature	35	49	5.6E-5	278.667	836	23603	24439	1	MKNYTQSPLPFQGQKRKFLSHVKQVLANSSDNATYVDLFGGSGILSHTIKQLKPSAKVIYNDYDNFSKRLSVVMQTNEILRKIRLITKDLKKDKLIPEPYKSEILKIVHQEEIKTGYVDYITLSSSLLFSAKYAVSFEDLSKQTFYNNVRQSDYITDDYLQGVEIISSDYREIFEKYKTQENVVFLVDPPYLSTDCSTYGSDKYWKLKDYLNVLDVLVNTNYLYFTSNKSQIVELCEWMETRTNNENINPFHCSTTVCLNTQLNHTAKYTDMMLYKFK
IMGVR2_3300005080_____Ga0069611_10000122	IMGVR2_3300005080_____Ga0069611_10000122_gene_30	353		DNA adenine methylase		VOG4694	2.1e-20	hypothetical protein [n=55]	DNA adenine methylase [n=48]	DNA methyltransferase	5.15e-158	PRINTS	PR00505	D12 class N6 adenine-specific DNA methyltransferase signature	182	194	5.6E-5	278.667	836	23603	24439	1	MKNYTQSPLPFQGQKRKFLSHVKQVLANSSDNATYVDLFGGSGILSHTIKQLKPSAKVIYNDYDNFSKRLSVVMQTNEILRKIRLITKDLKKDKLIPEPYKSEILKIVHQEEIKTGYVDYITLSSSLLFSAKYAVSFEDLSKQTFYNNVRQSDYITDDYLQGVEIISSDYREIFEKYKTQENVVFLVDPPYLSTDCSTYGSDKYWKLKDYLNVLDVLVNTNYLYFTSNKSQIVELCEWMETRTNNENINPFHCSTTVCLNTQLNHTAKYTDMMLYKFK
IMGVR2_3300005080_____Ga0069611_10000122	IMGVR2_3300005080_____Ga0069611_10000122_gene_31	354		toxin HicA		VOG2545	2.6e-15	hypothetical protein [n=30]	toxin HicA [n=7]	MULTISPECIES: type II toxin-antitoxin system HicA family toxin	1.32e-28	Pfam	PF07927	HicA toxin of bacterial toxin-antitoxin,	4	57	5.4E-14	59.6667	179	24565	24744	1	MKSNEFIREAKRKGWVLLRQGKGSHEIYEKNGKQVTIPNHGSKELGKGLEQKLRKEMEL
IMGVR2_3300005080_____Ga0069611_10000122	IMGVR2_3300005080_____Ga0069611_10000122_gene_32	355		HicB		ND	ND	ND	ND	type II toxin-antitoxin system HicB family antitoxin	3.59e-73	NA	NA	NA	NA	NA	NA	130.667	392	24776	25168	1	MKKIKIIIEKAQDGYFSAYSENVEGIYGMGASVQDVKQDVLDGIDTLKSMNNVPDILKGNYELIYKFDTESLLQYYKGILSNPAFEKLTGVNQKLIHQYSTGLKKPREAQRKKIEEGLHQLGKELLSIEL
IMGVR2_3300005080_____Ga0069611_10000122	IMGVR2_3300005080_____Ga0069611_10000122_gene_35	356		hp		ND	ND	ND	ND		NA	NA	NA	NA	NA	NA	NA	100.667	302	26734	27036	1	MKLNTHTYNTLLTNTLKDCILINNLGVLTENRFFSSFENLCILLDIEFSTIDPDLFIELEIMIKKTKLIAEFPTDSLHRNLDVYATELLPTLIKIVERYK
IMGVR2_3300005080_____Ga0069611_10000122	IMGVR2_3300005080_____Ga0069611_10000122_gene_36	357		hp		ND	ND	ND	ND	uncharacterized protein BN472_01016	1.45e-07	NA	NA	NA	NA	NA	NA	112.667	338	27128	27466	1	MKKYLLSAVFLIGMSAFAQSINDIPLSTINQKYIKVIASIKVSGNKTNLSYDLGQKFNSKDIVIKNNDGTTIEFTSVIDALNFFGDFGYEVKTSDVVAGTTSYIYHYILEKK
IMGVR2_3300005080_____Ga0069611_10000122	IMGVR2_3300005080_____Ga0069611_10000122_gene_37	358		3'-5' exonuclease		VOG0982	2.5e-17	hypothetical protein [n=70]	exonuclease [n=45]	3'-5' exonuclease	4.87e-49	CDD	cd06127	DEDDh	5	186	5.71458e-23	268.667	806	27463	28269	1	MKKILFIDLETTGLPTSHHIDPIETHHWPYIVEISWLLTDYDSDKVLKDYHEIIKPEGYEIPEDSTKIHQITQQKAIEYGLEIKIVLDELIGDLKNSTILVAHNLDFDANVLRAAFYRLGYDIDVIDRLQEFCTMQNFTDYCAIPHKDGYGYKWPTLDQLHQKVLGSPMIKKHSALADVYATKLCFYKLKSEKFFDIFTDEELEVIEENKKLAVKRKERKDIITFASLFVLAAIFIILISSGVEFFYCLMITLFCWGVYYFYLSKKIL
IMGVR2_3300005080_____Ga0069611_10000122	IMGVR2_3300005080_____Ga0069611_10000122_gene_37	358		3'-5' exonuclease		VOG0982	2.5e-17	hypothetical protein [n=70]	exonuclease [n=45]	3'-5' exonuclease	4.87e-49	Pfam	PF00929	Exonuclease	5	182	1.6E-15	268.667	806	27463	28269	1	MKKILFIDLETTGLPTSHHIDPIETHHWPYIVEISWLLTDYDSDKVLKDYHEIIKPEGYEIPEDSTKIHQITQQKAIEYGLEIKIVLDELIGDLKNSTILVAHNLDFDANVLRAAFYRLGYDIDVIDRLQEFCTMQNFTDYCAIPHKDGYGYKWPTLDQLHQKVLGSPMIKKHSALADVYATKLCFYKLKSEKFFDIFTDEELEVIEENKKLAVKRKERKDIITFASLFVLAAIFIILISSGVEFFYCLMITLFCWGVYYFYLSKKIL
IMGVR2_3300005080_____Ga0069611_10000122	IMGVR2_3300005080_____Ga0069611_10000122_gene_40	359		hp		ND	ND	ND	ND		NA	NA	NA	NA	NA	NA	NA	55.6667	167	29288	29455	1	MTDEEFDKCFLEFEFEIVDISDDDLTQENEEIRIPDELLQNSFNGNQHISILNYN
IMGVR2_3300005080_____Ga0069611_10000122	IMGVR2_3300005080_____Ga0069611_10000122_gene_41	360		hp		ND	ND	ND	ND		NA	NA	NA	NA	NA	NA	NA	80.6667	242	29468	29710	1	MPFIKLKLSSELSKERIQEFIINTNFIVSIVDTNAEPIMYWTDNGFEKSTTVSIVNDITFQELSRLLDCKEKDYIYDPLA
IMGVR2_3300005080_____Ga0069611_10000122	IMGVR2_3300005080_____Ga0069611_10000122_gene_42	361		hp		ND	ND	ND	ND		NA	NA	NA	NA	NA	NA	NA	81.6667	245	29794	30039	1	MVEAILIIFGIMMIIAVVCLIYDLFILDKSIGFPSYKYPFPPPCKPNNHDFVPNGYDNDSDYFKCRICGQEKRENFIEKRL
IMGVR2_3300005080_____Ga0069611_10000122	IMGVR2_3300005080_____Ga0069611_10000122_gene_43	362		hp		ND	ND	ND	ND		NA	NA	NA	NA	NA	NA	NA	149.667	449	30105	30554	1	MANLTEKQIGQRAQQMLESALISEIRSSGLNLSDAPKERKNKKLQPLTPLKKSSAHKRMQRDDEHLFGVAVHLGKHGFVHNFGTNQRKSTKVKSKLGKTFTRKQSRFNLPAKKYINRAVSRSGAVPYIASKISEKRGEEIVSRITGVFR
IMGVR2_3300005080_____Ga0069611_10000213	IMGVR2_3300005080_____Ga0069611_10000213_gene_7	363		hp		ND	ND	ND	ND		NA	NA	NA	NA	NA	NA	NA	71.6667	215	3629	3844	-1	MATFRKVNLSIEKTSGYGQYIISATYKGKDLRVHTTDSECYDWLDDDSNKEKHQEAKRHAYSKIVQAYENL
IMGVR2_3300005080_____Ga0069611_10000213	IMGVR2_3300005080_____Ga0069611_10000213_gene_8	364		hp		ND	ND	ND	ND		NA	ProSiteProfiles	PS51257	Prokaryotic membrane lipoprotein lipid attachment site profile.	1	23	5.0	189.667	569	4132	4701	-1	MKNIIGNTLCFIALFFLFSFYGCRTSKNSVVKEKITIEKSGLKINKIDSTAEVIKDVQMKEFDSKSWVEVSNDFDFTFNGQNNEDLFEVIKTDNGYQFKGKGSATYKGSETKKDLINSTENSSFENLQTNIKSNSKLKLLSKENQSKTDKSKINKSTGFNLNFTILSIVIGSVALVLLWKFGFPKVKNK
IMGVR2_3300005080_____Ga0069611_10000213	IMGVR2_3300005080_____Ga0069611_10000213_gene_10	365		hp		ND	ND	ND	ND		NA	NA	NA	NA	NA	NA	NA	182.667	548	5268	5816	-1	MKSFIDYMSNSPNYIVSAGVSTFFTGVYQFLIENTPKEIFGLSISIWIILLLINLWDTKTGIRANKIERKREGEKFVFESGKGWRVPEKIGLFTLIIGFAYLFEKECIRYDLPAIVSISLMWGKLFFSFYIGLLEFQSIGENHETIYGKKAKAFHLLDKIINSVDDEIVFKIKSFFKSDQNG
IMGVR2_3300005080_____Ga0069611_10000213	IMGVR2_3300005080_____Ga0069611_10000213_gene_11	366		hp		ND	ND	ND	ND	Uncharacterised protein	1.1e-37	NA	NA	NA	NA	NA	NA	463.667	1391	6037	7428	1	VKDNILLTDDLGMIYQPVFGNNEYNYLKFISNFIDQDIMTSRPVSAFFYGTIIFLTQFFSIKFYFVNYLFFITAITSVYLVVKKLLNESIAIVSSLFYTLIPIGSSIVFSPIMMNSNLATIFFCGAIYFSTKKKLGYLILSASLFITSILSYEIFIPLIFLFYFTLKIKNSKKIIFITFTLFSIFIYREFIEVNIFDNHFHRDQKLNFLDFGRNVDVITTAIKMHYNILLSLAKSIRALQFFSIIDYILLLLFMVVLVKSINRVNLDLRISNQKLLVILLCSISTFSIFILSSYLPNAYGFDNRNLGAMRLFYAILFTMLILKIPSQKIKKYLLTSIFLLLAISTISIKNAWIFADKTNKQLFYSLSKIIKHEKLKSDTILISYDLNSRNKIFSDQHSI…
IMGVR2_3300005080_____Ga0069611_10000213	IMGVR2_3300005080_____Ga0069611_10000213_gene_14	367		hp		VOG0686	2.4e-17	hypothetical protein [n=61]	DenB.1 hypothetical protein [n=4]	conserved protein of unknown function	1.35e-07	NA	NA	NA	NA	NA	NA	94.6667	284	10538	10822	-1	LIYGLILSIDVGAKNKKNDEENVDENFYSDFPPHQQRVFEERDELEVKYIKLTNFIYNNELYKGLPEIEQLAYKEQLDHMSGYLAVLNKRISRF
IMGVR2_3300005080_____Ga0069611_10000213	IMGVR2_3300005080_____Ga0069611_10000213_gene_20	368		hp		ND	ND	ND	ND	Uncharacterised protein	1.89e-42	NA	NA	NA	NA	NA	NA	105.667	317	16369	16686	-1	MFQIDESTLQYKARSKRKDFELNPYVCFMKVKFNDNDQIIEIKTDVEFVDWMRNDSKDFYETNEGYMKAYAKRAVIANNEDIRATSEKEFFEDLNKLGHISILTK
IMGVR2_3300005080_____Ga0069611_10000213	IMGVR2_3300005080_____Ga0069611_10000213_gene_21	369		amidoligase		VOG3682	2.1e-31	hypothetical protein [n=11]	amidoligase [n=5]	amidoligase enzyme	0	Pfam	PF12224	Putative amidoligase enzyme	67	270	3.7E-37	304.667	914	16652	17566	-1	MTLTEILNSNLNKTEKAKKLFDLGYTRTQVAEYVTNGNYGFAYNIWKKWFEQQTANIINLPFEYALTRTFGIELETYGTTAEKILREVRTLGISIENEGYNHNTRNHWKIVSDSSISGGNGNEIVSPVLRGHEGLEQIEKVCRALRKAGAKVNSSCGFHLHFGVQDFSLENFKTLFKNHLKIETGFDNIVPISRRGNNNGFCKSLKSLNNFESRLENANSISEIQNIFNTRYVKLNFQSYQRYGTVEFRQHSGTTTYSKIKNWILICGRLVEFSKQNRNATQLNDFLNESLQDYVSDRRIDLAI
IMGVR2_3300005080_____Ga0069611_10000213	IMGVR2_3300005080_____Ga0069611_10000213_gene_26	370		hp		ND	ND	ND	ND		NA	NA	NA	NA	NA	NA	NA	155.667	467	20732	21199	-1	MGKSNKNETPEAIEASGVDSVKETTQKVVKSPVELENETLKAEVDKLKAENEKLRVALKESTETAELLQADLDELSVIPQAQQLLSGVNPLGSIEEYEDQIVFVSSNGDRYMMTSEAPERFNFHGKNKTKVEWSQDIEAMAALVKSRSNFVELIK
IMGVR2_3300005080_____Ga0069611_10000213	IMGVR2_3300005080_____Ga0069611_10000213_gene_30	371		hp		ND	ND	ND	ND		NA	NA	NA	NA	NA	NA	NA	61.6667	185	24180	24365	-1	MQIRQIQRQIWLRKSSKLEVVLCDDCIQLINNELKLTKYLKKSLDFLGYQKRQFSSKNRLK
IMGVR2_3300005080_____Ga0069611_10000213	IMGVR2_3300005080_____Ga0069611_10000213_gene_32	372		hp		ND	ND	ND	ND		NA	NA	NA	NA	NA	NA	NA	71.6667	215	25403	25618	-1	MKEEIHLLKIERKRNWKKILKCIRGWNKLFNKRFLKDPNCKKKLRSKQEKYNVYLEAWLIANKRIKELENS
IMGVR2_3300005080_____Ga0069611_10000213	IMGVR2_3300005080_____Ga0069611_10000213_gene_33	373		hp		ND	ND	ND	ND		NA	NA	NA	NA	NA	NA	NA	82.6667	248	25620	25868	-1	MDIEEQFKDKYFSIAFFNYQGLDLVSELTGIEFFLLIYEISIGNHFLFQRSDGKFDFFQEPDDASEEITFTEFTKIFNNQFK
IMGVR2_3300005080_____Ga0069611_10000213	IMGVR2_3300005080_____Ga0069611_10000213_gene_34	374		hp		ND	ND	ND	ND		NA	NA	NA	NA	NA	NA	NA	102.667	308	25870	26178	-1	MNIQYKFDNNTILHYVSNRDWTYDDNDKEITLVYELSFSFYDCHYMVTIKKKDIENDNEFFLNEGDSKLFDSFEDFVSDNWETIIEKCRDFDYWLDELNKED
IMGVR2_3300005080_____Ga0069611_10000213	IMGVR2_3300005080_____Ga0069611_10000213_gene_35	375		hp		ND	ND	ND	ND		NA	NA	NA	NA	NA	NA	NA	95.6667	287	26183	26470	-1	MKKLFLTVLIPFILAVVLNKILDDPAFNYFCIIMFCILVSYVQQYFWNLDTNQKIETLKEQNKIYQSSLDALKFIDEKQFNQLVLLIKQKLNEKK
IMGVR2_3300005080_____Ga0069611_10000213	IMGVR2_3300005080_____Ga0069611_10000213_gene_36	376		hp		ND	ND	ND	ND		NA	NA	NA	NA	NA	NA	NA	82.6667	248	26473	26721	-1	MKFHKKNLSENITVYIFTKTKNKCLYIRYDARMDFGQDSTSGAKMDDVEIHFKNSFILTDFEEVTINDIPNSIKSILTFLNE
IMGVR2_3300005080_____Ga0069611_10000213	IMGVR2_3300005080_____Ga0069611_10000213_gene_37	377		hp		ND	ND	ND	ND		NA	NA	NA	NA	NA	NA	NA	71.6667	215	26730	26945	-1	MSVRKYCALTDYSDDFLQIVASKTNLDPGYIYGEMRFGNILLMKLANGKFDLCCIPNKTDVRVSFEELIAK
IMGVR2_3300005080_____Ga0069611_10000213	IMGVR2_3300005080_____Ga0069611_10000213_gene_38	378		hp		ND	ND	ND	ND		NA	NA	NA	NA	NA	NA	NA	103.667	311	26942	27253	-1	MKIEILKCERTNKAYRVIVKDLGISLAVKPARIFQKLYENIGKPIPYIDLLNFIYEENETDPDYYKLRVLDTNLSTKIKPLAKKLGYDLKRQRGQSLTLIPLV
IMGVR2_3300005080_____Ga0069611_10000213	IMGVR2_3300005080_____Ga0069611_10000213_gene_39	379		hp		ND	ND	ND	ND		NA	NA	NA	NA	NA	NA	NA	90.6667	272	27258	27530	-1	MYHLRLTLRKTDSTVLLVYDTNSRKLVGFHTPNKVFDKQELLEMMDEIFPPNIDSIGDYSVKMAKRVDYLLLTRLNNQEEINQIQTTLNI
IMGVR2_3300005080_____Ga0069611_10000213	IMGVR2_3300005080_____Ga0069611_10000213_gene_42	380		hp		ND	ND	ND	ND	Uncharacterised protein	5.59e-12	NA	NA	NA	NA	NA	NA	49.6667	149	31445	31594	-1	MNIHIKKIDENNYLVNQKPVYREKNAWVFSYLITQEEANGFISHLKSNN
IMGVR2_3300005080_____Ga0069611_10000213	IMGVR2_3300005080_____Ga0069611_10000213_gene_43	381		hp		ND	ND	ND	ND	Uncharacterised protein	3.44e-40	NA	NA	NA	NA	NA	NA	71.6667	215	31672	31887	-1	MTQYIKKRNQYNRYVVNLLIKEFKMTEQFVYQSLKKTRKSKKAYEIRKMYWILSNKIEAVSKQTLKDFIVK
IMGVR2_3300005080_____Ga0069611_10000213	IMGVR2_3300005080_____Ga0069611_10000213_gene_44	382		hp		ND	ND	ND	ND	helix-turn-helix domain-containing protein	6.34e-77	Pfam	PF01381	Helix-turn-helix	24	59	5.1E-5	125.667	377	31984	32361	1	MENTVLERVRKLSKYLIYKGYGNNEKELADALGYSNSGLSQFLNGKKPLTKGFIKKIEELDENVNKGYILNNEVAMLKSMTSERMDDLISLKEINKKYITSLELELERTKNELNLVKEELKSYKK
IMGVR2_3300005080_____Ga0069611_10000213	IMGVR2_3300005080_____Ga0069611_10000213_gene_45	383		RNA polymerase sigma factor (70)		ND	ND	ND	ND	RNA polymerase sigma factor	1.24e-63	Pfam	PF04542	Sigma-70 region 2	28	85	6.8E-12	100	300	32555	32855	1	MTLENIILEAKKGKRNAQNAVIEVLWNKVYHYVFSKIRNEEEAEDIAIETFTKVFTKLKLYNEDFDFTTWVISIAHNTMIDHIRKSPKLNISLDDETKFL
IMGVR2_3300005080_____Ga0069611_10000213	IMGVR2_3300005080_____Ga0069611_10000213_gene_45	383		RNA polymerase sigma factor (70)		ND	ND	ND	ND	RNA polymerase sigma factor	1.24e-63	TIGRFAM	TIGR02937	sigma70-ECF: RNA polymerase sigma factor, sigma-70 family	17	94	9.9E-13	100	300	32555	32855	1	MTLENIILEAKKGKRNAQNAVIEVLWNKVYHYVFSKIRNEEEAEDIAIETFTKVFTKLKLYNEDFDFTTWVISIAHNTMIDHIRKSPKLNISLDDETKFL
IMGVR2_3300009508_____Ga0115567_10000451	IMGVR2_3300009508_____Ga0115567_10000451_gene_1	409		error-prone repair homolog of DNA polymerase III alpha subunit		ND	ND	ND	ND	error-prone repair homolog of DNA polymerase III alpha subunit	1.84e-117	CDD	cd04485	DnaE_OBF	170	243	0.00207665	280.667	842	1	843	1	MQGATIEPPCINQGDFHNTIKGKTIYLGFGYLKELEQRAAQRIIENRNFHGAFKSLEDFINRVSIGIEQLSILIRINAFRFTEIDKFKLLWEAHFKLSKAPKRPDQLPLFVQKHKNFTLPALNTTSLEEAFEQIELLGFPLCGHFELLKEDPKTTHGQRDLKDFLNRNILIYGYLVTVKNTKTAKGDHMHFGTFIDSQGQFFDTILFPPVAKKFSFRGPGVYALFGKVTEEFDFLSIEVSKMRKEAYITDPRFAEENLATGHRLEKMKSLEERKEVHTKS
IMGVR2_3300009508_____Ga0115567_10000451	IMGVR2_3300009508_____Ga0115567_10000451_gene_1	409		error-prone repair homolog of DNA polymerase III alpha subunit		ND	ND	ND	ND	error-prone repair homolog of DNA polymerase III alpha subunit	1.84e-117	Pfam	PF14579	Helix-hairpin-helix motif	3	86	2.1E-18	280.667	842	1	843	1	MQGATIEPPCINQGDFHNTIKGKTIYLGFGYLKELEQRAAQRIIENRNFHGAFKSLEDFINRVSIGIEQLSILIRINAFRFTEIDKFKLLWEAHFKLSKAPKRPDQLPLFVQKHKNFTLPALNTTSLEEAFEQIELLGFPLCGHFELLKEDPKTTHGQRDLKDFLNRNILIYGYLVTVKNTKTAKGDHMHFGTFIDSQGQFFDTILFPPVAKKFSFRGPGVYALFGKVTEEFDFLSIEVSKMRKEAYITDPRFAEENLATGHRLEKMKSLEERKEVHTKS
IMGVR2_3300009508_____Ga0115567_10000451	IMGVR2_3300009508_____Ga0115567_10000451_gene_2	410		DNA modification/repair radical SAM protein		ND	ND	ND	ND	MULTISPECIES: putative DNA modification/repair radical SAM protein	0	Pfam	PF04055	Radical SAM superfamily	63	238	2.4E-7	423.667	1271	848	2119	1	MSFERIKEKLDILADAAKYDISCSSSGSKRSNKNKGLGNSDGVGICHSYTEDGRCVSLLKILLTNHCIFDCAYCVTRKSNDIKRAAFKVEEVVSLTMNFYRRNYIEGLFLSSGIFNSPDHTMERLVQVAKKLRLEENFNGYIHLKSIPGASDELMREAGLYADRLSVNIEIPTISGLKLLAPDKKHEDFIKPMEAVKNSIQIYQNEKKLIRSTPKYAPAGQSTQMIVGATGESDRDVMYSAAYYYKKFQMKRVYYSGYIPVAQDSRLPALGSPVPLLRENRLYQTDWLLRFYGFDIRELLNEENQNLDLEIDPKLSWALRNLDLFPIDINRADKNLITRIPGIGLKSVYKIIEARRYSKLNWDHLKKIGIAINRAKYFITCDSRDFEKRDLTAVKIKGL…
IMGVR2_3300009508_____Ga0115567_10000451	IMGVR2_3300009508_____Ga0115567_10000451_gene_2	410		DNA modification/repair radical SAM protein		ND	ND	ND	ND	MULTISPECIES: putative DNA modification/repair radical SAM protein	0	SFLD	SFLDS00029	Radical SAM	5	419	0.0	423.667	1271	848	2119	1	MSFERIKEKLDILADAAKYDISCSSSGSKRSNKNKGLGNSDGVGICHSYTEDGRCVSLLKILLTNHCIFDCAYCVTRKSNDIKRAAFKVEEVVSLTMNFYRRNYIEGLFLSSGIFNSPDHTMERLVQVAKKLRLEENFNGYIHLKSIPGASDELMREAGLYADRLSVNIEIPTISGLKLLAPDKKHEDFIKPMEAVKNSIQIYQNEKKLIRSTPKYAPAGQSTQMIVGATGESDRDVMYSAAYYYKKFQMKRVYYSGYIPVAQDSRLPALGSPVPLLRENRLYQTDWLLRFYGFDIRELLNEENQNLDLEIDPKLSWALRNLDLFPIDINRADKNLITRIPGIGLKSVYKIIEARRYSKLNWDHLKKIGIAINRAKYFITCDSRDFEKRDLTAVKIKGL…
IMGVR2_3300009508_____Ga0115567_10000451	IMGVR2_3300009508_____Ga0115567_10000451_gene_2	410		DNA modification/repair radical SAM protein		ND	ND	ND	ND	MULTISPECIES: putative DNA modification/repair radical SAM protein	0	TIGRFAM	TIGR03916	rSAM_link_UDG: putative DNA modification/repair radical SAM protein	6	419	1.1E-200	423.667	1271	848	2119	1	MSFERIKEKLDILADAAKYDISCSSSGSKRSNKNKGLGNSDGVGICHSYTEDGRCVSLLKILLTNHCIFDCAYCVTRKSNDIKRAAFKVEEVVSLTMNFYRRNYIEGLFLSSGIFNSPDHTMERLVQVAKKLRLEENFNGYIHLKSIPGASDELMREAGLYADRLSVNIEIPTISGLKLLAPDKKHEDFIKPMEAVKNSIQIYQNEKKLIRSTPKYAPAGQSTQMIVGATGESDRDVMYSAAYYYKKFQMKRVYYSGYIPVAQDSRLPALGSPVPLLRENRLYQTDWLLRFYGFDIRELLNEENQNLDLEIDPKLSWALRNLDLFPIDINRADKNLITRIPGIGLKSVYKIIEARRYSKLNWDHLKKIGIAINRAKYFITCDSRDFEKRDLTAVKIKGL…
IMGVR2_3300009508_____Ga0115567_10000451	IMGVR2_3300009508_____Ga0115567_10000451_gene_2	410		DNA modification/repair radical SAM protein		ND	ND	ND	ND	MULTISPECIES: putative DNA modification/repair radical SAM protein	0	CDD	cd01335	Radical_SAM	61	279	2.42215	423.667	1271	848	2119	1	MSFERIKEKLDILADAAKYDISCSSSGSKRSNKNKGLGNSDGVGICHSYTEDGRCVSLLKILLTNHCIFDCAYCVTRKSNDIKRAAFKVEEVVSLTMNFYRRNYIEGLFLSSGIFNSPDHTMERLVQVAKKLRLEENFNGYIHLKSIPGASDELMREAGLYADRLSVNIEIPTISGLKLLAPDKKHEDFIKPMEAVKNSIQIYQNEKKLIRSTPKYAPAGQSTQMIVGATGESDRDVMYSAAYYYKKFQMKRVYYSGYIPVAQDSRLPALGSPVPLLRENRLYQTDWLLRFYGFDIRELLNEENQNLDLEIDPKLSWALRNLDLFPIDINRADKNLITRIPGIGLKSVYKIIEARRYSKLNWDHLKKIGIAINRAKYFITCDSRDFEKRDLTAVKIKGL…
IMGVR2_3300009508_____Ga0115567_10000451	IMGVR2_3300009508_____Ga0115567_10000451_gene_2	410		DNA modification/repair radical SAM protein		ND	ND	ND	ND	MULTISPECIES: putative DNA modification/repair radical SAM protein	0	SFLD	SFLDG01102	Uncharacterised Radical SAM Subgroup 15	5	419	0.0	423.667	1271	848	2119	1	MSFERIKEKLDILADAAKYDISCSSSGSKRSNKNKGLGNSDGVGICHSYTEDGRCVSLLKILLTNHCIFDCAYCVTRKSNDIKRAAFKVEEVVSLTMNFYRRNYIEGLFLSSGIFNSPDHTMERLVQVAKKLRLEENFNGYIHLKSIPGASDELMREAGLYADRLSVNIEIPTISGLKLLAPDKKHEDFIKPMEAVKNSIQIYQNEKKLIRSTPKYAPAGQSTQMIVGATGESDRDVMYSAAYYYKKFQMKRVYYSGYIPVAQDSRLPALGSPVPLLRENRLYQTDWLLRFYGFDIRELLNEENQNLDLEIDPKLSWALRNLDLFPIDINRADKNLITRIPGIGLKSVYKIIEARRYSKLNWDHLKKIGIAINRAKYFITCDSRDFEKRDLTAVKIKGL…
IMGVR2_3300009508_____Ga0115567_10000451	IMGVR2_3300009508_____Ga0115567_10000451_gene_3	411		DNA metabolism protein		ND	ND	ND	ND	DNA metabolism protein	0	TIGRFAM	TIGR03915	SAM_7_link_chp: probable DNA metabolism protein	8	256	1.7E-79	261.667	785	2113	2898	1	MVTKPVHLSYDGSFEGFLTCIFQIFDEKINVLGISYSEQLQPDMFSTIESVLTDNSKAKRVTSGLIKKGSSAVVRKVHYAFLSEQLGIEMKLLSYIKLIFFSKIPVDKNFSNPVILEIQQIVKMVHREKHRMEAFIRFKLTKDNIFFAVMEPDFNVLPLILNHFQSRYADQNWIIYDLKRKIGLYYNQQQTNYISLEITKNYDATTHNSDVFKTEEIEFEQLWQQYFKSTNIKSRVNMRLHVQHVPKRYWKYLTEKSSWQN
IMGVR2_3300009508_____Ga0115567_10000451	IMGVR2_3300009508_____Ga0115567_10000451_gene_6	412		carbohydrate binding family 9 domain-containing protein		ND	ND	ND	ND	carbohydrate binding family 9 domain-containing protein	0	Pfam	PF06452	Carbohydrate family 9 binding domain-like	40	194	2.7E-6	819.667	2459	3713	6172	1	MKPIITIITLFIFQISNAQINDSIPRKSINTIRVTDAPKIDGVLDDAAWANAPIATNFVERMPTNGKAIPDSLQTKVKIVYDDLGIYFGAVLNDPSIKNIPQELTERDNIGNDDFFFILLNGYNDRQQSLQFIITAAGVQYDAKMTNGNEDSSWNGVWYSAVQINENDWVAEVFIPYSELRFPKKNIQEWGLNMEREYRRSGSRYSWSPVDNSKGAFSIYDGEIHGIANINTPTRLSFQPYFSTYVNNYDGNTELSVNGGMDLKYGINDAFTLDMILVPDFGQTKFDDAVLNLSAFEVQYNEQRAFFTEGTELFTKGNLFYSRRVGGVPSTRPTLLENEEVASFPLTVDLINALKISGRTDKGLGIGFFNAVTKKTYATVKNTETGESRKELVEPLTNY…
IMGVR2_3300009508_____Ga0115567_10000451	IMGVR2_3300009508_____Ga0115567_10000451_gene_6	412		carbohydrate binding family 9 domain-containing protein		ND	ND	ND	ND	carbohydrate binding family 9 domain-containing protein	0	CDD	cd09618	CBM9_like_2	28	213	3.43893e-69	819.667	2459	3713	6172	1	MKPIITIITLFIFQISNAQINDSIPRKSINTIRVTDAPKIDGVLDDAAWANAPIATNFVERMPTNGKAIPDSLQTKVKIVYDDLGIYFGAVLNDPSIKNIPQELTERDNIGNDDFFFILLNGYNDRQQSLQFIITAAGVQYDAKMTNGNEDSSWNGVWYSAVQINENDWVAEVFIPYSELRFPKKNIQEWGLNMEREYRRSGSRYSWSPVDNSKGAFSIYDGEIHGIANINTPTRLSFQPYFSTYVNNYDGNTELSVNGGMDLKYGINDAFTLDMILVPDFGQTKFDDAVLNLSAFEVQYNEQRAFFTEGTELFTKGNLFYSRRVGGVPSTRPTLLENEEVASFPLTVDLINALKISGRTDKGLGIGFFNAVTKKTYATVKNTETGESRKELVEPLTNY…
IMGVR2_3300009508_____Ga0115567_10000451	IMGVR2_3300009508_____Ga0115567_10000451_gene_7	413		M15 family metallopeptidase (D-ala-D-ala dipeptidase)		ND	ND	ND	ND	M15 family metallopeptidase	1.32e-123	Pfam	PF01427	D-ala-D-ala dipeptidase	27	224	2.4E-47	225.667	677	6240	6917	1	MKRIVLLILIFNFANTTISQNNSLPEGFMYVKHLIPDIRIDLRYAGNHNFIGRPLPGYNQAEIILTKQAAEALKKVQLELEDQGYCLKIFDAYRPQKAVNYFMEWAKKPEDTLAKEEFYPDIDKRNLFELGYIATKSGHSRGSTVDLTLIDANTLKEVDMGGTYDFFGEVSHLNTSQINEEQKKNRTFLKSVMSKYGFRSYSEEWWHYTLRAEPFRNTFFDFDVE
IMGVR2_3300009508_____Ga0115567_10000451	IMGVR2_3300009508_____Ga0115567_10000451_gene_7	413		M15 family metallopeptidase (D-ala-D-ala dipeptidase)		ND	ND	ND	ND	M15 family metallopeptidase	1.32e-123	Hamap	MF_01924	D-alanyl-D-alanine dipeptidase [ddpX].	27	223	31212	225.667	677	6240	6917	1	MKRIVLLILIFNFANTTISQNNSLPEGFMYVKHLIPDIRIDLRYAGNHNFIGRPLPGYNQAEIILTKQAAEALKKVQLELEDQGYCLKIFDAYRPQKAVNYFMEWAKKPEDTLAKEEFYPDIDKRNLFELGYIATKSGHSRGSTVDLTLIDANTLKEVDMGGTYDFFGEVSHLNTSQINEEQKKNRTFLKSVMSKYGFRSYSEEWWHYTLRAEPFRNTFFDFDVE
IMGVR2_3300009508_____Ga0115567_10000451	IMGVR2_3300009508_____Ga0115567_10000451_gene_7	413		M15 family metallopeptidase (D-ala-D-ala dipeptidase)		ND	ND	ND	ND	M15 family metallopeptidase	1.32e-123	CDD	cd14817	D-Ala-D-Ala_dipeptidase_VanX	26	224	1.29574e-128	225.667	677	6240	6917	1	MKRIVLLILIFNFANTTISQNNSLPEGFMYVKHLIPDIRIDLRYAGNHNFIGRPLPGYNQAEIILTKQAAEALKKVQLELEDQGYCLKIFDAYRPQKAVNYFMEWAKKPEDTLAKEEFYPDIDKRNLFELGYIATKSGHSRGSTVDLTLIDANTLKEVDMGGTYDFFGEVSHLNTSQINEEQKKNRTFLKSVMSKYGFRSYSEEWWHYTLRAEPFRNTFFDFDVE
IMGVR2_3300009508_____Ga0115567_10000451	IMGVR2_3300009508_____Ga0115567_10000451_gene_8	414		NADPH dehydrogenase NamA		ND	ND	ND	ND	NADPH dehydrogenase NamA	0	CDD	cd02932	OYE_YqiM_FMN	8	342	0.0	362.667	1088	7030	8118	1	MKVKGPALFSPIKIKSLEIKNRMTVSPMCMYSSEDGFSNNWHLVHLGSRAVGGAGLILTEAASISPEGRITPQDMGIWKDEHMEGLAEIVEFVEAQGTAIGIQLAHAGRKASCAAPWEGGERVLPENGGWIPVGPSALAFNENDAPPIELDKAGIHKVISDFVAATKRAHKTGFKVVEIHAAHGYLLHEFLSPLSNKRTDEYGGSFENRSRLMLQVAKEVRKVWPEELPLFFRISATDWVDGGWNLDESVKLSQLLKEEGVDLIDCSSGGLVPDAKIPAEKGYQVGFAERIKKEVNILTGAVGLITEPNQAEEILENGKADLILMAREFLRTPYFPMEAANELDIDLKWPNQYARAKRRKHS
IMGVR2_3300009508_____Ga0115567_10000451	IMGVR2_3300009508_____Ga0115567_10000451_gene_8	414		NADPH dehydrogenase NamA		ND	ND	ND	ND	NADPH dehydrogenase NamA	0	Pfam	PF00724	NADH:flavin oxidoreductase / NADH oxidase family	8	343	5.5E-76	362.667	1088	7030	8118	1	MKVKGPALFSPIKIKSLEIKNRMTVSPMCMYSSEDGFSNNWHLVHLGSRAVGGAGLILTEAASISPEGRITPQDMGIWKDEHMEGLAEIVEFVEAQGTAIGIQLAHAGRKASCAAPWEGGERVLPENGGWIPVGPSALAFNENDAPPIELDKAGIHKVISDFVAATKRAHKTGFKVVEIHAAHGYLLHEFLSPLSNKRTDEYGGSFENRSRLMLQVAKEVRKVWPEELPLFFRISATDWVDGGWNLDESVKLSQLLKEEGVDLIDCSSGGLVPDAKIPAEKGYQVGFAERIKKEVNILTGAVGLITEPNQAEEILENGKADLILMAREFLRTPYFPMEAANELDIDLKWPNQYARAKRRKHS
IMGVR2_3300009508_____Ga0115567_10000451	IMGVR2_3300009508_____Ga0115567_10000451_gene_9	415		AI-2E family transporter		ND	ND	ND	ND	AI-2E family transporter	0	Pfam	PF01594	AI-2E family transporter	17	329	4.8E-46	343.667	1031	8924	9955	1	MSNSKISISGSYLIKALLIFGSISAILYIGSSLLMPLFIAAIIAILLDRPTKKLKKWGFPNWLAITLSVILMLIIFFMLTWLIGSQVNTMAGDWPTIKEKATLKLNDLSQWANQNLKWDYEDYIDNNKRLIQKMESFAGVFLASIFNLLSQSFIIFIYIVLLLIQKQMFIRFFKKLTSNASAMGSILSNSSKVITSYVFGKGKIMILLFGIYYLGFILGSVPYALFLALFASLFSIIPYVGNIIGGGVAVLLSYLYAGGTPALIVIAVIALAQLLENYILTPWIIGDETNLNPFITVFGIILFSALWGIVGAIIALPIIGVLKVIFEHTKGMEAFAYLIQKKD
IMGVR2_3300009508_____Ga0115567_10000451	IMGVR2_3300009508_____Ga0115567_10000451_gene_10	416		hp		ND	ND	ND	ND		NA	NA	NA	NA	NA	NA	NA	43.6667	131	10428	10559	1	MKIDYLKTLTAVERLKLYVDYLKNKKYYSVEERKIIERYFEDQ
IMGVR2_3300009508_____Ga0115567_10000451	IMGVR2_3300009508_____Ga0115567_10000451_gene_11	417		hp		ND	ND	ND	ND		NA	ProSiteProfiles	PS51257	Prokaryotic membrane lipoprotein lipid attachment site profile.	1	17	6.0	202.667	608	10571	11179	-1	MKNKLLAVGFTIVLASCGKSKEEQLLYDYQSDNVKSGLNMNVEDLNFEIHEIKEVGKITALDSANMYKEKLAKLWFGEDASKEQLDTISYDYVITRLDTMRSQAQSIILSNIRLGQDWENYEWKKKRDDATDAYVEAKFYKTRDSSFRVKPDSILSIKYQANYSINNPMLNNSKQTFDKYFYSNPEKTKFIREEMVSQEKDS
IMGVR2_3300009508_____Ga0115567_10000451	IMGVR2_3300009508_____Ga0115567_10000451_gene_12	418		hp		ND	ND	ND	ND	helix-turn-helix transcriptional regulator	1.06e-10	NA	NA	NA	NA	NA	NA	169.667	509	11197	11706	-1	MGFEINKRIQLFIDELQITPYEFSKRMGIKRPDGLYKILDLKTKPSPKTLEKIKETYPELSYNWLLTGEGEMKKGPEKSGPEKKDTAGGLAKEAQNYYQNATLQSVHLDLKNDIKELAKGTTANAEVLSEAMEILLRGQQKILDFIEPLNAKTIADATSNLIKYLEHPK
IMGVR2_3300009508_____Ga0115567_10000451	IMGVR2_3300009508_____Ga0115567_10000451_gene_13	419		hp		ND	ND	ND	ND		NA	NA	NA	NA	NA	NA	NA	78.6667	236	12041	12277	-1	MAIKYEVKTGSKHLNEIAKNRLEHSKLKLKGMRCGKCSSNTLISYVPDPDIDVKMKIEACCPEFENRIREKMWPNKKA
IMGVR2_3300009508_____Ga0115567_10000451	IMGVR2_3300009508_____Ga0115567_10000451_gene_15	420		hp		ND	ND	ND	ND		NA	NA	NA	NA	NA	NA	NA	68.6667	206	12698	12904	1	MNSKNTRDQELIKLLVLDKFYTVLTRILMLFAITVVFTAICIVVAISNPNSYKKAKPEAATSDFIHNY
IMGVR2_3300009508_____Ga0115567_10000451	IMGVR2_3300009508_____Ga0115567_10000451_gene_17	421		hp		ND	ND	ND	ND		NA	NA	NA	NA	NA	NA	NA	72.6667	218	13728	13946	1	MSTMTADIIKPVFNALPLEQQQAFKEWILANEELKSVPKKEKKSLLDKVADQLGEEWRLENTEMMISNFMNS
IMGVR2_3300009508_____Ga0115567_10000451	IMGVR2_3300009508_____Ga0115567_10000451_gene_18	422		hp		ND	ND	ND	ND		NA	NA	NA	NA	NA	NA	NA	82.6667	248	13953	14201	1	MGPTNKIALAINETLQQREYDNLATKELPRSQRRQYERDLRKQTKKAVGLLTRISKAERNGNQEELEKLKEEYRIWKADLPN
IMGVR2_3300009508_____Ga0115567_10000451	IMGVR2_3300009508_____Ga0115567_10000451_gene_19	423		hp		ND	ND	ND	ND		NA	NA	NA	NA	NA	NA	NA	153.667	461	14433	14894	1	MIHFFVKDNSDTRFHDMELVAWWEDENVLYTDNSQFGSSFKRIEFLRLFSHKELNNSVAFKADFGKNTAVGHNARTVKEFIKSEKDNASWTGPGSKYVTEKEYLELRKKLIEIYQSNMFLDLEILKPTIAQPVQELETGTKVFFNNNKTKSEA
IMGVR2_3300009508_____Ga0115567_10000451	IMGVR2_3300009508_____Ga0115567_10000451_gene_21	424		hp		ND	ND	ND	ND		NA	NA	NA	NA	NA	NA	NA	100.667	302	16793	17095	1	MKNKSIESLGLYEALEACKKGLPKAFENIAPIEWKINREESDMVKFISISSEKSSCSFKVAIEYGFTPMFEAYDLLLDEPIRYFDNGVATDFLRDLGYEI
IMGVR2_3300009508_____Ga0115567_10000451	IMGVR2_3300009508_____Ga0115567_10000451_gene_22	425		hp		ND	ND	ND	ND		NA	NA	NA	NA	NA	NA	NA	64.6667	194	17177	17371	1	MVAYLQTDDKIVWYSYFKEDKKYGRLEMISGQMGSRLQKKHGEAVKKIMFFDNKTAGKPMIGES
IMGVR2_3300009508_____Ga0115567_10000451	IMGVR2_3300009508_____Ga0115567_10000451_gene_27	426		hp		ND	ND	ND	ND		NA	NA	NA	NA	NA	NA	NA	107.667	323	19751	20074	1	MEFSFEAKVVLTLEHKKGSSKSNHVATDFNLRVSKELDPKQYLDSEDLPTQAGSKVLSNVLIQGLVGNIHLAHEKGFRDSAEHLRWIISELERGFVTVANVEKSNFK
IMGVR2_3300009508_____Ga0115567_10000451	IMGVR2_3300009508_____Ga0115567_10000451_gene_28	427		hp		ND	ND	ND	ND		NA	NA	NA	NA	NA	NA	NA	94.6667	284	20318	20602	1	LRLLILCKAEIMANYLDGYGKDHCSHCNKNRTPEGHDGCIGTLPNVMNACCGHGEDSVAYVQFDHKDYNSEPNKILLQGQEALAYIKKYSSVSK
IMGVR2_3300009508_____Ga0115567_10000451	IMGVR2_3300009508_____Ga0115567_10000451_gene_29	428		hp		ND	ND	ND	ND		NA	NA	NA	NA	NA	NA	NA	73.6667	221	20605	20826	1	MEPEEIAKKYVYGNHDALTDRQEIKDMILDIENYAKEYHAEQLDLNAIGKVKQPVIRGCNQPNVDNTTTPPRR
IMGVR2_3300009508_____Ga0115567_10000451	IMGVR2_3300009508_____Ga0115567_10000451_gene_30	429		adenine methylase		VOG2123	3.9e-42	methyltransferase [n=4]	putative adenine methylase [n=4]	S-adenosylmethionine-binding protein	4.04e-53	Pfam	PF05063	MT-A70	34	216	1.6E-24	228.667	686	20838	21524	1	MSLKVKKARAMECRNGLFLKLFAVIKTKHFIMKYQVILADPPWKITAGRSIGGYKMENGKQLFVSSNNKSRKLEYPTMSVEEIKKLNVKDITAEDAHLYMWVTNSHIPFAFEIIKEWGFNYSTMIVWAKNMMGGGLGGAFKINTEYLIFARKGSHKTTQTNKGTWFNIKRAYENGAPKHSKKPDFFYEMIEKTSPGKKLEMFARTERKGWDSWGNEIENDVEISFNSA
IMGVR2_3300009508_____Ga0115567_10000451	IMGVR2_3300009508_____Ga0115567_10000451_gene_30	429		adenine methylase		VOG2123	3.9e-42	methyltransferase [n=4]	putative adenine methylase [n=4]	S-adenosylmethionine-binding protein	4.04e-53	ProSiteProfiles	PS51143	MT-A70-like family profile.	1	228	21117	228.667	686	20838	21524	1	MSLKVKKARAMECRNGLFLKLFAVIKTKHFIMKYQVILADPPWKITAGRSIGGYKMENGKQLFVSSNNKSRKLEYPTMSVEEIKKLNVKDITAEDAHLYMWVTNSHIPFAFEIIKEWGFNYSTMIVWAKNMMGGGLGGAFKINTEYLIFARKGSHKTTQTNKGTWFNIKRAYENGAPKHSKKPDFFYEMIEKTSPGKKLEMFARTERKGWDSWGNEIENDVEISFNSA
IMGVR2_3300009508_____Ga0115567_10000451	IMGVR2_3300009508_____Ga0115567_10000451_gene_31	430		hp		ND	ND	ND	ND		NA	NA	NA	NA	NA	NA	NA	63.6667	191	21766	21957	-1	MPEFTPAEMASNIYHLMLAQLDGPQKEERARSCAGISINKLIMYGADKAYWTQVRIALGNIKN
IMGVR2_3300009508_____Ga0115567_10000451	IMGVR2_3300009508_____Ga0115567_10000451_gene_45	431		hp		ND	ND	ND	ND		NA	NA	NA	NA	NA	NA	NA	50.6667	152	32229	32381	1	MIEIIETLNKTSALRVIFYLFIAWAIFEAAVHVLYNITNLILKYKTRNKK
IMGVR2_3300009508_____Ga0115567_10000451	IMGVR2_3300009508_____Ga0115567_10000451_gene_48	432		hp		ND	ND	ND	ND		NA	NA	NA	NA	NA	NA	NA	293.667	881	35416	36297	1	MSYRSNIFSKGNTQGVVYTPILDDYTALVGYSTMKLKSSITSPMTLKNNSGVVSDLLYGSSKSYDLTSYLSNGQTFNEFKESNNIKLTVLKDQSGNGKDISAVSAFEPLISNATDIYKTDGQPSIYFDSKRLERAALPELAIGNNFTVYSVSAVKSGSAIGVILNTSSTDTNRLVQFADLRTIKRNAFLQTASGSYASDMSQARTTPDKNVLKVFSIGGSGTSVSSWDNKSNGQQNVAIVGTYTNDILKIGSQHLNLLPLTGYVQLLIIRSGVDSDIVRNDISDRINQMFNIY
IMGVR2_3300009508_____Ga0115567_10000451	IMGVR2_3300009508_____Ga0115567_10000451_gene_49	433		NUDIX domain-containing protein		ND	ND	ND	ND	NUDIX domain-containing protein	1.76e-09	NA	NA	NA	NA	NA	NA	182.667	548	36440	36988	1	MKVRNFLKRLGTWLGEFFNNIGNLIGAFLLIILAAFVFLVCVIPSMLWKIIFSFKKEDRKARDIISGTAKFFVGIAIGIDQIGNVAFGGFFNWFFLTNSKEYPFGNTHETISEVLGWNDALGNLNRKGHLLVSFLNVIESAHCQNAMQSGIYAARYKTEFYARLQSRLQTIEKTKTFLEKYS
IMGVR2_3300009508_____Ga0115567_10000451	IMGVR2_3300009508_____Ga0115567_10000451_gene_50	434		hp		ND	ND	ND	ND		NA	NA	NA	NA	NA	NA	NA	149.667	449	37021	37470	1	MPVAGQNMYTNAPDKVYPILEEFIAENFKNDTPSFYRINEIDSIVVRNIQPVIDGPWIMRVLGYHIRRGKVHTIEIDSSLLDHPQVFELTLKHELGHAYNLKHICVDELPKSDPAFNEIMSPTRLMYYVDPKELQRVNTNFYKSLIPKK
IMGVR2_3300009508_____Ga0115567_10000451	IMGVR2_3300009508_____Ga0115567_10000451_gene_51	435		hp		ND	ND	ND	ND		NA	ProSiteProfiles	PS51257	Prokaryotic membrane lipoprotein lipid attachment site profile.	1	17	6.0	119.667	359	37467	37826	1	MKKILLIILISFSLSGCGIAQELPPTDVRDLDLTVMYVENGTAGLYNPLYGKTFKGAAGTLTQENVEKQYHFIITVIDCDNCKVINVTIDDYSITPDQADKDIKRMLRDNQSIQNRKSD
IMGVR2_3300009508_____Ga0115567_10000451	IMGVR2_3300009508_____Ga0115567_10000451_gene_52	436		hp		ND	ND	ND	ND		NA	NA	NA	NA	NA	NA	NA	121.667	365	37828	38193	1	MLLPLQLEVAGTKLLDYGVLGIVLFFVGYFAYKLYMQQQGYTQEWKLEAKESHKAFVELSAKQNSISEKQIEIQEKQTLQTKDFYDSIIKRVDELPSLTLREIEYNRLQDKQNNPNVTPAP
IMGVR2_3300009508_____Ga0115567_10000451	IMGVR2_3300009508_____Ga0115567_10000451_gene_53	437		endolysin		VOG0992	4.3e-46	putative endolysin [n=29]	hypothetical protein [n=25]	secretion activating protein	8.95e-58	Pfam	PF09374	Predicted Peptidoglycan domain	90	166	2.2E-13	166.667	500	38190	38690	1	MTSFDKAFETLIGIEGGYVNDPTDRGGETKYGISKKAYPHLDIKNLTLDMAKKIYFEDYWKACGADQMLKYEVALELFDTAVNMGQVTAKMFLQEALNLMNRDGRSYPDLKVDGKIGPATLSAYRACGNDRILLKVLNGLQFCNYKVICEKKPSQEKYFNGWMERV
IMGVR2_3300009508_____Ga0115567_10000451	IMGVR2_3300009508_____Ga0115567_10000451_gene_53	437		endolysin		VOG0992	4.3e-46	putative endolysin [n=29]	hypothetical protein [n=25]	secretion activating protein	8.95e-58	Pfam	PF05838	Glycosyl hydrolase 108	9	85	1.3E-25	166.667	500	38190	38690	1	MTSFDKAFETLIGIEGGYVNDPTDRGGETKYGISKKAYPHLDIKNLTLDMAKKIYFEDYWKACGADQMLKYEVALELFDTAVNMGQVTAKMFLQEALNLMNRDGRSYPDLKVDGKIGPATLSAYRACGNDRILLKVLNGLQFCNYKVICEKKPSQEKYFNGWMERV
IMGVR2_3300009508_____Ga0115567_10000451	IMGVR2_3300009508_____Ga0115567_10000451_gene_53	437		endolysin		VOG0992	4.3e-46	putative endolysin [n=29]	hypothetical protein [n=25]	secretion activating protein	8.95e-58	CDD	cd13926	N-acetylmuramidase_GH108	2	85	6.92211e-36	166.667	500	38190	38690	1	MTSFDKAFETLIGIEGGYVNDPTDRGGETKYGISKKAYPHLDIKNLTLDMAKKIYFEDYWKACGADQMLKYEVALELFDTAVNMGQVTAKMFLQEALNLMNRDGRSYPDLKVDGKIGPATLSAYRACGNDRILLKVLNGLQFCNYKVICEKKPSQEKYFNGWMERV
IMGVR2_3300009508_____Ga0115567_10000451	IMGVR2_3300009508_____Ga0115567_10000451_gene_54	438		hp		ND	ND	ND	ND		NA	ProSiteProfiles	PS51257	Prokaryotic membrane lipoprotein lipid attachment site profile.	1	18	6.0	160.667	482	38701	39183	1	MKTKLLFAVLALMFFSACSSRKAETQKKVEKLSEITQNEIKTSDSEVFESTSISNIQEKNIKATPQDPEKPSSLNVTGNTVTWQNAALDITNKKENSTNTTNGSKASSKEDNSKSNKDSTVKEKGKKVERESISWGANLGIIFGIIAGLILLFLYFKTRK
IMGVR2_3300012032_____Ga0136554_1000067	IMGVR2_3300012032_____Ga0136554_1000067_gene_8	446		hp		VOG9069	2.4e-25	hypothetical protein [n=4]			NA	NA	NA	NA	NA	NA	NA	191.667	575	9988	10563	-1	MKNIFKILKLNKSLILSIAIVILLVCNIKQCSEPTKTETITVEVPEKKGSFELDDNILQSPIKGKDSIIYRTKFKDSIIYIENKVDEKLAEDYQALKSEFDRYKLFLEAIKIQKYSKTFEDDYFAGTVSGEVQGELKSMAFDYTIKHRSMQTDIQVRNYRFVIGPQVGVTYTADGFTPYLGVGLTYRLIRF
IMGVR2_3300012032_____Ga0136554_1000067	IMGVR2_3300012032_____Ga0136554_1000067_gene_10	447		hp		ND	ND	ND	ND		NA	NA	NA	NA	NA	NA	NA	133.667	401	11075	11476	-1	MPLVVVAFGIFAFFIVYLADLRLGIKAARKEGIDITNIKLWESFWKFFGVIILMFCMTIFCFLFIALNLDTIYKMFLYLTVAFNIMLCLYEFASIGRNLEILYEKKPKYFILLDTISKTVEAGITNKLKKLFN
IMGVR2_3300012032_____Ga0136554_1000067	IMGVR2_3300012032_____Ga0136554_1000067_gene_11	448		hp		ND	ND	ND	ND		NA	NA	NA	NA	NA	NA	NA	71.6667	215	11608	11823	-1	MYYKGTKNQCQYYNRKVYKGTESMKQDPFTTSYASIREVEENFYILKHKDFDSNMQEVSELPIDPLNNIQP
IMGVR2_3300012032_____Ga0136554_1000067	IMGVR2_3300012032_____Ga0136554_1000067_gene_12	449		hp		ND	ND	ND	ND		NA	NA	NA	NA	NA	NA	NA	276.667	830	11826	12656	-1	MTLGMGLGMPRHRFIGGNQFDPQAQIQVDRIIAAGGTIEDTSVIDADIKFLKSIGLFANLKYAVDPRAGITQRIDGSDIFASKIFDYSGSDADTDNSQGSEQPKKGILNGITALDFDGVDDRLTNTNTVSFLAGEEMFSVAVYAQDFDGSEDFGMVVDKFSPDSAGKEFGKNNDTIFIFANLQNFTPFQNEQIIASGTSDTDNLSTAFIGNVELNQKTISINHIGKTIGSIRAVRISSLFYAKAKFQKNWDFSALPTESQRNAINTYLINQFNIPV
IMGVR2_3300012032_____Ga0136554_1000067	IMGVR2_3300012032_____Ga0136554_1000067_gene_13	450		hp		ND	ND	ND	ND		NA	NA	NA	NA	NA	NA	NA	99.6667	299	12653	12952	-1	MAKKNNLRQNEFHNLATFGQFGIRELVTTEESFKEEKFFTVRAQINSTFTAESYGGGDSPLTFTIKADDKIEGPFKNITGVTGHIFCYKSDEFKKPDEL
IMGVR2_3300012032_____Ga0136554_1000067	IMGVR2_3300012032_____Ga0136554_1000067_gene_14	451		BACON		ND	ND	ND	ND		NA	CDD	cd14948	BACON	130	212	3.04183e-07	296.667	890	12997	13887	-1	MAKTLNVNGTQIANVTANGVPMNRVYINGVLVFEKTTPVTDELTIDPEAIGISSDQQSYTINVFSNTDWDVSEQLSEASLSASSGSSNGNITVTVLENTSSSERVRSFSFYAGDLIVTHTFTQEGIPEVLTIDPTSQPVSNAEETYTIDVTSNTSWTASEGLSWASFVGIPSGSGNGSVNVKVNPNSSSSTRTGKIIFSTENINVEHKINQAATPPPFNDGELNEHTVSNSSTSFGACNGSVNKTVYSQSINFSNSSILYNESNGATRANAGFYSKGSSVIECGNEGNVINSGFCQ
IMGVR2_3300012032_____Ga0136554_1000067	IMGVR2_3300012032_____Ga0136554_1000067_gene_14	451		BACON		ND	ND	ND	ND		NA	Pfam	PF13004	Putative binding domain, N-terminal	154	212	4.5E-7	296.667	890	12997	13887	-1	MAKTLNVNGTQIANVTANGVPMNRVYINGVLVFEKTTPVTDELTIDPEAIGISSDQQSYTINVFSNTDWDVSEQLSEASLSASSGSSNGNITVTVLENTSSSERVRSFSFYAGDLIVTHTFTQEGIPEVLTIDPTSQPVSNAEETYTIDVTSNTSWTASEGLSWASFVGIPSGSGNGSVNVKVNPNSSSSTRTGKIIFSTENINVEHKINQAATPPPFNDGELNEHTVSNSSTSFGACNGSVNKTVYSQSINFSNSSILYNESNGATRANAGFYSKGSSVIECGNEGNVINSGFCQ
IMGVR2_3300012032_____Ga0136554_1000067	IMGVR2_3300012032_____Ga0136554_1000067_gene_14	451		BACON		ND	ND	ND	ND		NA	CDD	cd14948	BACON	42	124	0.0079989	296.667	890	12997	13887	-1	MAKTLNVNGTQIANVTANGVPMNRVYINGVLVFEKTTPVTDELTIDPEAIGISSDQQSYTINVFSNTDWDVSEQLSEASLSASSGSSNGNITVTVLENTSSSERVRSFSFYAGDLIVTHTFTQEGIPEVLTIDPTSQPVSNAEETYTIDVTSNTSWTASEGLSWASFVGIPSGSGNGSVNVKVNPNSSSSTRTGKIIFSTENINVEHKINQAATPPPFNDGELNEHTVSNSSTSFGACNGSVNKTVYSQSINFSNSSILYNESNGATRANAGFYSKGSSVIECGNEGNVINSGFCQ
IMGVR2_3300012032_____Ga0136554_1000067	IMGVR2_3300012032_____Ga0136554_1000067_gene_24	452		hp		ND	ND	ND	ND		NA	NA	NA	NA	NA	NA	NA	121.667	365	22784	23149	-1	MKSIHLVFTALLLMVGVAGFGTTTDLDKNSKTDQFEIPQFEMQSVDFISYDFSLNEKTEVLFIKEVISHKVSNTHKSSKELQPLAPEPDERDWSWHSFKIKKYTYHFTARLLKDNPIRILC
IMGVR2_3300012032_____Ga0136554_1000067	IMGVR2_3300012032_____Ga0136554_1000067_gene_33	453		hp		ND	ND	ND	ND		NA	NA	NA	NA	NA	NA	NA	299.667	899	28755	29654	-1	LWQIKFILDTDFKIKFDGEQHQIDANLLVNNLIHTTSIIQELNRNLDSGKKLDIKIKALEKGSFLIHIDLVESVFDLAKNLLTKENVVFGGVIINALVNLITIKVHLKGKEPKSKEISGGKVKIENEKGDVIYIDNFVQNIYENNTIVRDALSQSFETLENDNSITGYEITDKNEKPLIRVNRDEFEYLSQKSEEVLEGEKNIVVAATLNIIRISFDDKLKSDFYFKGNKISVKIKDPDFQKRIDNGESFAKGDILEVELEIKQKFDKSVNTFINKSYKINRITNHTLRNEQSKFDFDS
IMGVR2_3300012032_____Ga0136554_1000067	IMGVR2_3300012032_____Ga0136554_1000067_gene_34	454		EndoU-type ribonuclease		ND	ND	ND	ND	EndoU-type ribonuclease, EndoU_bacteria superfamily	2.83e-49	Pfam	PF14436	Bacterial EndoU nuclease	2	78	7.8E-14	82.6667	248	29905	30153	1	LADFEFYDIDNKKWIHKKTPSSFFPADWNKATLLMEIKHAYDNANFNIDNGKIKSKTYSNIEVELYVKDGKLITIYPLVESL
IMGVR2_3300012032_____Ga0136554_1000067	IMGVR2_3300012032_____Ga0136554_1000067_gene_35	455		adenylosuccinate synthase		VOG3087	1e-30	hypothetical protein [n=44]	Upf89.0 [n=1]	adenylosuccinate synthase	9.36e-21	NA	NA	NA	NA	NA	NA	140.667	422	30228	30650	-1	MTHTKLTEIAGKWLKKHTENTLIPNCKTIAIDIRTIEDEQPDVIGWSGSHSFMIEVKVGRGDFLKDCNKPFRKCAEKGIGQCRFYCCPSGLIKESELPEKWGLLYLNDENKIEIIKVADIQEANLKAERNILISLIRRQG
IMGVR2_3300012032_____Ga0136554_1000067	IMGVR2_3300012032_____Ga0136554_1000067_gene_36	456		hp		ND	ND	ND	ND		NA	NA	NA	NA	NA	NA	NA	99.6667	299	30832	31131	-1	MKKRIELTIEHKDHSTVELTNIEGDTFTYNPLKHEGLEDFLNGVKILSSTRDWNLVSHYNRIDYQQASENNCWLKFDNGSECKYDDDWPFASVTHYSKT
IMGVR2_3300012032_____Ga0136554_1000067	IMGVR2_3300012032_____Ga0136554_1000067_gene_37	457		hp		ND	ND	ND	ND		NA	NA	NA	NA	NA	NA	NA	103.667	311	31141	31452	-1	MTKAELFKKYSINESHNVWENGIDNWMSVEVYRIMHDGKLPPSDDLSVMWVCDFLDKQKDTKWWAKNVMSQSQWGSLYLTAKRMVHSFAEQILKDLKKKEIEQ
IMGVR2_3300012032_____Ga0136554_1000067	IMGVR2_3300012032_____Ga0136554_1000067_gene_38	458		hp		VOG0244	2.2e-51	hypothetical protein [n=14]	Hypothetical protein [n=1]	Uncharacterised protein	2.23e-35	NA	NA	NA	NA	NA	NA	242.667	728	31691	32419	-1	MKTKPILFKSEMVKSILEGTKTQTRRIMKVQPVKKGAFWELGAAGWSMDQVTPVYGHSLYNKIPYQPETILWVRETWSLYGWDLEEGTVTIRYKDGTTRNLYPNFQGVDEWVIRKIDKLEDGGYIEKDPLDPEMYLLNKIRWEPSIFMPKWACRIWVKVNHSKAERLLEISEEDAIAEGVICHEKEESYHDYMNPEGGCFVNAKGSFYTLWESINGKDSLLANPWVWVYTFQICEMPKDFLL
IMGVR2_3300012032_____Ga0136554_1000067	IMGVR2_3300012032_____Ga0136554_1000067_gene_39	459		hp		ND	ND	ND	ND		NA	NA	NA	NA	NA	NA	NA	90.6667	272	32416	32688	-1	MKTIQMNDLIESQIKNYFKLKSYAEVIEIEKGEVDSEKVYVKLKIVLDYYIHDVNYKIVDINFLETSMKGFLDLTKIDNYKTETVKTLES
IMGVR2_3300012032_____Ga0136554_1000067	IMGVR2_3300012032_____Ga0136554_1000067_gene_40	460		DNA cytosine methyltransferase		VOG4567	2.6e-50	DNA methylase [n=78]	hypothetical protein [n=72]	DNA cytosine methyltransferase	1.95e-128	ProSitePatterns	PS00094	C-5 cytosine-specific DNA methylases active site.	64	76	-	252.667	758	32685	33443	-1	MNHGSFFSGIGGFDLAAEEAGFKNIFHCEIEEDKRETLKRNFKNVLSYGDIREFEGQKYRDKIDVLSGGFPCQDISIAQTSIKLGGAQGIKGERSGLWKEYARVLGEIRPGAVVFENSPMLLIRGFEQVLCDFSKLGYDAEWRCFYASDFGLPHFRKRLYGVAYSKCKRWKNNNEKGGILQKILSTRSSRQKPVPISIERFNRNSSYADVRMDDGFSKELDKRLIHGFGNTIVPDIALQIFKNLIKTKAVQI
IMGVR2_3300012032_____Ga0136554_1000067	IMGVR2_3300012032_____Ga0136554_1000067_gene_40	460		DNA cytosine methyltransferase		VOG4567	2.6e-50	DNA methylase [n=78]	hypothetical protein [n=72]	DNA cytosine methyltransferase	1.95e-128	PRINTS	PR00105	Cytosine-specific DNA methyltransferase signature	109	123	3.0E-5	252.667	758	32685	33443	-1	MNHGSFFSGIGGFDLAAEEAGFKNIFHCEIEEDKRETLKRNFKNVLSYGDIREFEGQKYRDKIDVLSGGFPCQDISIAQTSIKLGGAQGIKGERSGLWKEYARVLGEIRPGAVVFENSPMLLIRGFEQVLCDFSKLGYDAEWRCFYASDFGLPHFRKRLYGVAYSKCKRWKNNNEKGGILQKILSTRSSRQKPVPISIERFNRNSSYADVRMDDGFSKELDKRLIHGFGNTIVPDIALQIFKNLIKTKAVQI
IMGVR2_3300012032_____Ga0136554_1000067	IMGVR2_3300012032_____Ga0136554_1000067_gene_40	460		DNA cytosine methyltransferase		VOG4567	2.6e-50	DNA methylase [n=78]	hypothetical protein [n=72]	DNA cytosine methyltransferase	1.95e-128	PRINTS	PR00105	Cytosine-specific DNA methyltransferase signature	2	18	3.0E-5	252.667	758	32685	33443	-1	MNHGSFFSGIGGFDLAAEEAGFKNIFHCEIEEDKRETLKRNFKNVLSYGDIREFEGQKYRDKIDVLSGGFPCQDISIAQTSIKLGGAQGIKGERSGLWKEYARVLGEIRPGAVVFENSPMLLIRGFEQVLCDFSKLGYDAEWRCFYASDFGLPHFRKRLYGVAYSKCKRWKNNNEKGGILQKILSTRSSRQKPVPISIERFNRNSSYADVRMDDGFSKELDKRLIHGFGNTIVPDIALQIFKNLIKTKAVQI
IMGVR2_3300012032_____Ga0136554_1000067	IMGVR2_3300012032_____Ga0136554_1000067_gene_40	460		DNA cytosine methyltransferase		VOG4567	2.6e-50	DNA methylase [n=78]	hypothetical protein [n=72]	DNA cytosine methyltransferase	1.95e-128	PRINTS	PR00105	Cytosine-specific DNA methyltransferase signature	151	164	3.0E-5	252.667	758	32685	33443	-1	MNHGSFFSGIGGFDLAAEEAGFKNIFHCEIEEDKRETLKRNFKNVLSYGDIREFEGQKYRDKIDVLSGGFPCQDISIAQTSIKLGGAQGIKGERSGLWKEYARVLGEIRPGAVVFENSPMLLIRGFEQVLCDFSKLGYDAEWRCFYASDFGLPHFRKRLYGVAYSKCKRWKNNNEKGGILQKILSTRSSRQKPVPISIERFNRNSSYADVRMDDGFSKELDKRLIHGFGNTIVPDIALQIFKNLIKTKAVQI
IMGVR2_3300012032_____Ga0136554_1000067	IMGVR2_3300012032_____Ga0136554_1000067_gene_40	460		DNA cytosine methyltransferase		VOG4567	2.6e-50	DNA methylase [n=78]	hypothetical protein [n=72]	DNA cytosine methyltransferase	1.95e-128	ProSiteProfiles	PS51679	C-5 cytosine-specific DNA methylase (Dnmt) domain profile.	1	252	30343	252.667	758	32685	33443	-1	MNHGSFFSGIGGFDLAAEEAGFKNIFHCEIEEDKRETLKRNFKNVLSYGDIREFEGQKYRDKIDVLSGGFPCQDISIAQTSIKLGGAQGIKGERSGLWKEYARVLGEIRPGAVVFENSPMLLIRGFEQVLCDFSKLGYDAEWRCFYASDFGLPHFRKRLYGVAYSKCKRWKNNNEKGGILQKILSTRSSRQKPVPISIERFNRNSSYADVRMDDGFSKELDKRLIHGFGNTIVPDIALQIFKNLIKTKAVQI
IMGVR2_3300012032_____Ga0136554_1000067	IMGVR2_3300012032_____Ga0136554_1000067_gene_40	460		DNA cytosine methyltransferase		VOG4567	2.6e-50	DNA methylase [n=78]	hypothetical protein [n=72]	DNA cytosine methyltransferase	1.95e-128	TIGRFAM	TIGR00675	dcm: DNA (cytosine-5-)-methyltransferase	5	179	1.2E-34	252.667	758	32685	33443	-1	MNHGSFFSGIGGFDLAAEEAGFKNIFHCEIEEDKRETLKRNFKNVLSYGDIREFEGQKYRDKIDVLSGGFPCQDISIAQTSIKLGGAQGIKGERSGLWKEYARVLGEIRPGAVVFENSPMLLIRGFEQVLCDFSKLGYDAEWRCFYASDFGLPHFRKRLYGVAYSKCKRWKNNNEKGGILQKILSTRSSRQKPVPISIERFNRNSSYADVRMDDGFSKELDKRLIHGFGNTIVPDIALQIFKNLIKTKAVQI
IMGVR2_3300012032_____Ga0136554_1000067	IMGVR2_3300012032_____Ga0136554_1000067_gene_40	460		DNA cytosine methyltransferase		VOG4567	2.6e-50	DNA methylase [n=78]	hypothetical protein [n=72]	DNA cytosine methyltransferase	1.95e-128	Pfam	PF00145	C-5 cytosine-specific DNA methylase	3	193	1.6E-40	252.667	758	32685	33443	-1	MNHGSFFSGIGGFDLAAEEAGFKNIFHCEIEEDKRETLKRNFKNVLSYGDIREFEGQKYRDKIDVLSGGFPCQDISIAQTSIKLGGAQGIKGERSGLWKEYARVLGEIRPGAVVFENSPMLLIRGFEQVLCDFSKLGYDAEWRCFYASDFGLPHFRKRLYGVAYSKCKRWKNNNEKGGILQKILSTRSSRQKPVPISIERFNRNSSYADVRMDDGFSKELDKRLIHGFGNTIVPDIALQIFKNLIKTKAVQI
IMGVR2_3300012032_____Ga0136554_1000067	IMGVR2_3300012032_____Ga0136554_1000067_gene_41	461		hp		ND	ND	ND	ND		NA	NA	NA	NA	NA	NA	NA	166.667	500	33443	33943	-1	MKTIKISDEVYKGLKEISEQMKTQSHRGTAMPYFFQVQTKKRISVPEGNGTEAWHYDGSLIETDKEIEDTVNEYKGWDEGNTEFNDLEDYEVDSILEDAGYSKVNYDYEEVLENAFFTSKACDEHIKMNSHNLSHPVNYLSHAFRNPEMELISQFLVELTGGKLYK
IMGVR2_3300012032_____Ga0136554_1000067	IMGVR2_3300012032_____Ga0136554_1000067_gene_42	462		hp		ND	ND	ND	ND		NA	NA	NA	NA	NA	NA	NA	84.6667	254	33973	34227	-1	MRTIPITEDQAEFIKANYKTMSMRSMSEELHIPIPRVRKFMKLNELTVSKEEMQDIKEAKFLENQKNQKKSNSGKYIPFQWMPY
IMGVR2_3300012032_____Ga0136554_1000067	IMGVR2_3300012032_____Ga0136554_1000067_gene_43	463		hp		ND	ND	ND	ND		NA	NA	NA	NA	NA	NA	NA	109.667	329	34224	34553	-1	MHERLDLICCRCKKILTQKTKHMTPLTISIKLAQKLIESSKIRDFEITYKTDKGETVKVSKFQFKREGILLRPYLKSVQAKTCSLSLTSREKSMVYNLLLERKIKALEI
IMGVR2_3300012032_____Ga0136554_1000067	IMGVR2_3300012032_____Ga0136554_1000067_gene_45	464		hp		ND	ND	ND	ND		NA	NA	NA	NA	NA	NA	NA	87.6667	263	35291	35554	-1	MPTHPPVKVRIRTSKEVEVDIDEDVEISRYDILHAIEADPGILSMLGFPSFKSFKQMTLLDSLKLETIFEILQKCTLEDLEKFKQTL
IMGVR2_3300012032_____Ga0136554_1000067	IMGVR2_3300012032_____Ga0136554_1000067_gene_47	465		hp		ND	ND	ND	ND		NA	NA	NA	NA	NA	NA	NA	85.6667	257	37206	37463	-1	MAKFENLGIEVIDVVTRFEGVLIGKVSYITGCDQYLVQPVDFASKIADSHWIDEGRLEQTSKGVVINLKDVKSELNGSDISSPKK
IMGVR2_3300012032_____Ga0136554_1000067	IMGVR2_3300012032_____Ga0136554_1000067_gene_49	466		hp		ND	ND	ND	ND		NA	NA	NA	NA	NA	NA	NA	124.667	374	37769	38143	-1	MVVEQDAKYYKDAISRITENIKICNENFKDFDLVQVYVRLRMLYIKKLASFYKCGETPTFVEYSMLKKVLNETQLITRTELVAFGLEVYTEYQFTSDDLARIYNYTGREFQIEAVNRIKFKIDR
IMGVR2_3300012032_____Ga0136554_1000067	IMGVR2_3300012032_____Ga0136554_1000067_gene_51	467		hp		ND	ND	ND	ND		NA	NA	NA	NA	NA	NA	NA	94.6667	284	38914	39198	-1	MITETILESAKKNICRSGLRTVIYNDLIKNGIYNKKNGRPFSKYTIDKILRGSRENVIIEKAIMDLLNEMKSKREGIEKEYKESHQQGQPNTLN
IMGVR2_3300012032_____Ga0136554_1000067	IMGVR2_3300012032_____Ga0136554_1000067_gene_52	468		hp		ND	ND	ND	ND		NA	NA	NA	NA	NA	NA	NA	156.667	470	39328	39798	1	MDLYKEIIKKKKLKGFTWAHLAEELPINGHALSVAFKRQSLNLFYLEKVCDKLKIDKEDHIDNKAEEALLKYEPQPTSISLLQLRDDIKLDLLELKKSTAKKQHIQGLTNSIAENFEDVTRALLKMLQHNEKVEEFMDQIDLESLKKATKQLNQSK
IMGVR2_3300012032_____Ga0136554_1000067	IMGVR2_3300012032_____Ga0136554_1000067_gene_53	469		hp		ND	ND	ND	ND		NA	NA	NA	NA	NA	NA	NA	231.667	695	39801	40496	1	MEVIGFIIGLIILLGIVGGFFFLIYYIIKRLVKGKTKKKPVHEQEIVKKYEPYEVVQINEYDHYTSVEYGDNSIIRRTYDEFDKTINFKFFTVPNGGNDKFYLHNEVYFGFGFQKIDKNYYLFLDSFKKEIAISKNDEIQILFHNKEIKNFLIEGNGVFKEKDTEGIKVETSIKLDNKDFQIFMDHDIDKIRYKKTKTKENFDFQLNIDQSSSINIMARNLFDSSENMLID
IMGVR2_3300012032_____Ga0136554_1000067	IMGVR2_3300012032_____Ga0136554_1000067_gene_54	470		hp		ND	ND	ND	ND		NA	NA	NA	NA	NA	NA	NA	159.667	479	40596	41075	1	MTEDQAKDEFKSNKDTYKTVDLGNNFLYRIYRQNFVFEKTSLVGVLFTPKGTALGMSYDSAKNYLIHTRGFFEDLGYQTFIDNEWWDAPLNYVSSGSKWGLVLTKPDKSIVVQFYPDSYELYGNTVYMVKLMIWNHDTWIGYYDKENKNQANKVEDSGF
IMGVR2_3300015214_____Ga0172382_10001576	IMGVR2_3300015214_____Ga0172382_10001576_gene_6	487		hp		ND	ND	ND	ND		NA	NA	NA	NA	NA	NA	NA	62.6667	188	9616	9804	-1	MNMIDYFVELHHREAEAKEKLQKIRNAIHAGQEICEHDYIRKGNDSHYDYFVCKICSHQNKV
IMGVR2_3300015214_____Ga0172382_10001576	IMGVR2_3300015214_____Ga0172382_10001576_gene_9	488		helix-turn-helix transcriptional regulator		ND	ND	ND	ND	helix-turn-helix transcriptional regulator	5.44e-27	CDD	cd00093	HTH_XRE	3	56	2.71466e-09	87.6667	263	10589	10852	1	MLRIKEILKEKGVTQIELAEKIGITQVGLNRMINGNPTAETLLKIAQALDIDIRELFVPTKEDDKKTIFIETENGMKPIGEIKKGSV
IMGVR2_3300015214_____Ga0172382_10001576	IMGVR2_3300015214_____Ga0172382_10001576_gene_9	488		helix-turn-helix transcriptional regulator		ND	ND	ND	ND	helix-turn-helix transcriptional regulator	5.44e-27	ProSiteProfiles	PS50943	Cro/C1-type HTH domain profile.	4	56	14795	87.6667	263	10589	10852	1	MLRIKEILKEKGVTQIELAEKIGITQVGLNRMINGNPTAETLLKIAQALDIDIRELFVPTKEDDKKTIFIETENGMKPIGEIKKGSV
IMGVR2_3300015214_____Ga0172382_10001576	IMGVR2_3300015214_____Ga0172382_10001576_gene_9	488		helix-turn-helix transcriptional regulator		ND	ND	ND	ND	helix-turn-helix transcriptional regulator	5.44e-27	Pfam	PF01381	Helix-turn-helix	4	56	1.2E-15	87.6667	263	10589	10852	1	MLRIKEILKEKGVTQIELAEKIGITQVGLNRMINGNPTAETLLKIAQALDIDIRELFVPTKEDDKKTIFIETENGMKPIGEIKKGSV
IMGVR2_3300015214_____Ga0172382_10001576	IMGVR2_3300015214_____Ga0172382_10001576_gene_10	489		hp		ND	ND	ND	ND	uncharacterized protein BN472_01016	1.51e-20	NA	NA	NA	NA	NA	NA	121.667	365	10890	11255	-1	MICTGMASSAQEFTEPKYVYAEILGMERFLSKKVAITIDYGQIESIWQDARLRTEDGKVRVFNSMVDAMNFMGAMGWEFQQAYVITVGNQNVYHWLLKKEYSQMPNDYKDSLKEIFVTKKK
IMGVR2_3300015214_____Ga0172382_10001576	IMGVR2_3300015214_____Ga0172382_10001576_gene_11	490		hp		ND	ND	ND	ND	DUF2335 domain-containing protein	2.51e-76	Pfam	PF10097	Predicted membrane protein (DUF2335)	57	106	5.4E-18	157.667	473	11393	11866	-1	MDNSSETKKAELITLEHELKAANPKIFDGINTKKKNEILKSVSYALIQEKSHSGPLPDAESLIQYNSVIPDGADRIMKMAEKQQDHRIRIETKLVSSQSKQSFLGQLFGLIIGLFGIGCGTFLAYSGETTVGGIIAGGTVVSLVSVFVIGKRRQSKE
IMGVR2_3300015214_____Ga0172382_10001576	IMGVR2_3300015214_____Ga0172382_10001576_gene_12	491		hp		ND	ND	ND	ND		NA	NA	NA	NA	NA	NA	NA	80.6667	242	11875	12117	-1	MMKKKIIKKTTFLLPNNGFCIGLGSVLNLAGNYFEYNYSNSANDADRKAIESDWENIGEDIKIAKMNLEKELEDDLCLIP
IMGVR2_3300015214_____Ga0172382_10001576	IMGVR2_3300015214_____Ga0172382_10001576_gene_15	492		hp		ND	ND	ND	ND		NA	NA	NA	NA	NA	NA	NA	185.667	557	13601	14158	-1	MKPYLTLIRKSTLILSISVIFFLIHSCKTTEYITKIETKIDTIKIEKTIIDTVFHEKKIEVTKEVKSNVFLPCPDKDQKGISGENKSGDNHAKWEYDEEKGGYNVELYCAEQINRLDSINRVLTIENNAYKSSLSTTDSKKETVKDDTSLWTKIMKEIWKVLFFIVLVLWLFGITPMFILKKVLR
IMGVR2_3300015214_____Ga0172382_10001576	IMGVR2_3300015214_____Ga0172382_10001576_gene_17	493		hp		ND	ND	ND	ND		NA	NA	NA	NA	NA	NA	NA	73.6667	221	14861	15082	-1	MEAIYKILEANPILTLLFGFILAVLAMILFREEIKAYIKKKYNLLSEEEVIVELQRYQNDAEVLKISKLIFKK
IMGVR2_3300015214_____Ga0172382_10001576	IMGVR2_3300015214_____Ga0172382_10001576_gene_19	494		hp		ND	ND	ND	ND		NA	NA	NA	NA	NA	NA	NA	249.667	749	15529	16278	-1	MAQKFTPYALTALPSIAGRDVNGIYFIRTPNGMKVYAIANNLNRTPVELQVDGYVDLTNSQTIYGTKTFRDAVTLYTASFFETANSNELKLTLQKLGAGSGNAAGLYAVHDNKRFLLDMQDLDMANSTTLKIVPLNGTTQNTTELGWKRIYPFNSAVTLTSGSNYSINIVSNIDGWDFNESVHLKSYGNWDITWFAGSVYRSLKSEYSWDSGNALKALELGVSTLGIFLRGGNKGRTITIPFNANLIFW
IMGVR2_3300015214_____Ga0172382_10001576	IMGVR2_3300015214_____Ga0172382_10001576_gene_20	495		lower base plate		ND	ND	ND	ND		NA	Pfam	PF18338	Lower baseplate protein N-terminal domain	117	140	9.6E-7	388.667	1166	16280	17446	-1	MAKFTPYALSALPTSGIDVNGLYFIKGASSASFNIFIRKGDNSDWVTLGTVDSVDSVNGLTGGVKVDLEFTAGKLKILATGAGTAVSVTEINLDAAYRKIGVNIDWSEITGIPNFALDSAVVHIAGAETITGAKTFSTNVSIPLVPTGNAHSTSKKYVDDADANLQTQITNISNAIDAGLKTPEPLDCSTNPNYPASEKGDTYKVTNAGKVGGSSGETVEVGDLIICTVTNSGGTQAAVGANFFIMQSNIDQATETVPGFARIATQAQTDSGTDDLTIITPKKLQKKITDNNTSQDTASNGKYVRYDASQTLSTANKTTARTNIGAADDAVVVKTTGNQSIAGTKTFTTIPVLPNSNPTTDNQSVRKKYVDDTIASAVAWGGTNGKEW
IMGVR2_3300015214_____Ga0172382_10001576	IMGVR2_3300015214_____Ga0172382_10001576_gene_21	496		hp		ND	ND	ND	ND		NA	NA	NA	NA	NA	NA	NA	97.6667	293	17468	17761	-1	MGLTQIQSNSSSFLQPSLGEVVSVIVDPGLDWIKVGGKVHIHNGGIYKVISLVGFVCELQLETATTLTGEVVLADLIHPINNQDLTATFWGGDGKEW
IMGVR2_3300015214_____Ga0172382_10001576	IMGVR2_3300015214_____Ga0172382_10001576_gene_37	497		DNA adenine methylase		VOG4694	2.3e-24	hypothetical protein [n=55]	DNA adenine methylase [n=48]	DNA adenine methylase	3.06e-106	Pfam	PF02086	D12 class N6 adenine-specific DNA methyltransferase	6	165	6.4E-41	184.667	554	32192	32746	1	LRALDREDNFENLSNIKKASRVIYLNKTCYNGLYRVNNSGEFNSPFGRYKNPNIVNETTIRAVSKYLNTNKITILNGDFEEALNGIKKGSFVYFDPPYHPVSASSNFTGYVQGGFDMYEQVRLRDLCNKLNEKGVNFLLSNSATQFIEDLYKDYKISYVKANRSINSNAKKRGEIDEVLIRNYE
IMGVR2_3300015214_____Ga0172382_10001576	IMGVR2_3300015214_____Ga0172382_10001576_gene_37	497		DNA adenine methylase		VOG4694	2.3e-24	hypothetical protein [n=55]	DNA adenine methylase [n=48]	DNA adenine methylase	3.06e-106	TIGRFAM	TIGR00571	dam: DNA adenine methylase	8	182	4.0E-61	184.667	554	32192	32746	1	LRALDREDNFENLSNIKKASRVIYLNKTCYNGLYRVNNSGEFNSPFGRYKNPNIVNETTIRAVSKYLNTNKITILNGDFEEALNGIKKGSFVYFDPPYHPVSASSNFTGYVQGGFDMYEQVRLRDLCNKLNEKGVNFLLSNSATQFIEDLYKDYKISYVKANRSINSNAKKRGEIDEVLIRNYE
IMGVR2_3300015214_____Ga0172382_10001576	IMGVR2_3300015214_____Ga0172382_10001576_gene_37	497		DNA adenine methylase		VOG4694	2.3e-24	hypothetical protein [n=55]	DNA adenine methylase [n=48]	DNA adenine methylase	3.06e-106	ProSitePatterns	PS00092	N-6 Adenine-specific DNA methylases signature.	92	98	-	184.667	554	32192	32746	1	LRALDREDNFENLSNIKKASRVIYLNKTCYNGLYRVNNSGEFNSPFGRYKNPNIVNETTIRAVSKYLNTNKITILNGDFEEALNGIKKGSFVYFDPPYHPVSASSNFTGYVQGGFDMYEQVRLRDLCNKLNEKGVNFLLSNSATQFIEDLYKDYKISYVKANRSINSNAKKRGEIDEVLIRNYE
IMGVR2_3300015214_____Ga0172382_10001576	IMGVR2_3300015214_____Ga0172382_10001576_gene_38	498		transcriptional regulator		ND	ND	ND	ND	transcriptional regulator	0	NA	NA	NA	NA	NA	NA	426.667	1280	32739	34019	1	MSNSKNDIAWNKLFEKYKISEKVNAKGFYEIKASAINEFREARLMTKFDFKSQLPEIFSNNNFSILPISRGSYVISDFDTFKDFENNDTEITKIDFPNYLESIDFNNITSESTALNCAYVSGIIGDFVQDEELKPTVSGRMSSLSFDFNINSKKSLLNINVNNSQIEIDGGYEGIESLNLIEAKNSISKDFLIRQVFYPYKLWENKVSKKVRPLFLTYSNGIFHFKEYVFEDPTHYNSIKLIREKKYAIRDGAINLEFIQKTLNQVKIVKEPAIPFPQADSFERVINLCELLNENKILNREYITDNYDFNVRQTNYYTDAGRYLDLIDKKQENGEIIYFLTENGQKLFNLSIIDRQQKFIELILSHLVFNKALSFYFKKGESPNKDEIVEIMKESDLYN…
IMGVR2_3300015214_____Ga0172382_10001576	IMGVR2_3300015214_____Ga0172382_10001576_gene_39	499		hp		ND	ND	ND	ND		NA	NA	NA	NA	NA	NA	NA	67.6667	203	34167	34370	-1	MQWRLQNLKKMAKIITKIELSEKDLLALIAEKYNLKLQGARISVYKYDGDQREPSYTTITVEGEKSV
IMGVR2_3300015214_____Ga0172382_10001576	IMGVR2_3300015214_____Ga0172382_10001576_gene_40	500		hp		ND	ND	ND	ND		NA	NA	NA	NA	NA	NA	NA	161.667	485	34469	34954	-1	MKHYEEVLKILHDQLGWKLYDSLSDKGRELVADTIKAIDIAKNDQDVRQTKVSGWTRLLAIFRGKNKNLIKMTKDLESNEEHPEHFCQLAAVNFKTMFNSKKVFITIEFADMPGLFDYPKHLPIPQKEDVVHFEGKFGKVEVVKHMTEGTVTDIRIKCCRL
IMGVR2_3300015214_____Ga0172382_10001576	IMGVR2_3300015214_____Ga0172382_10001576_gene_41	501		hp		ND	ND	ND	ND		NA	NA	NA	NA	NA	NA	NA	81.6667	245	34951	35196	-1	MKKAKQFLQNIMLIAESTEKIKAIVDQYEPEYDDDKFTVPHLKYIISELKIIIYLNKKNNTPNQNDNDCLMELERLLKAKS
IMGVR2_3300015214_____Ga0172382_10001576	IMGVR2_3300015214_____Ga0172382_10001576_gene_42	502		hp		ND	ND	ND	ND		NA	NA	NA	NA	NA	NA	NA	83.6667	251	35282	35533	-1	MNYTKNLHNKLLQAGFEFKYEHEENIGQYLSYTVYEKGFLEVTVCDSHKNVDIHLNADEECLSHLSFEQFMKLEKLINKEAIT
IMGVR2_3300015214_____Ga0172382_10001576	IMGVR2_3300015214_____Ga0172382_10001576_gene_43	503		hp		ND	ND	ND	ND		NA	NA	NA	NA	NA	NA	NA	66.6667	200	35538	35738	-1	MSRLTKTKKQKDKARYNLHYRIKQKHPYDSQLLDPIQRCFKKTPQSNMGKKLVNEFGYSILTSILN
IMGVR2_3300015214_____Ga0172382_10001576	IMGVR2_3300015214_____Ga0172382_10001576_gene_44	504		hp		ND	ND	ND	ND		NA	NA	NA	NA	NA	NA	NA	99.6667	299	35741	36040	-1	MGSISNNMDVNKMVKIIKDNGYIVVPEFISYAQKWEIVVIPWDFIRSKKRPGKIKRTGHFFNKNECSTQLGKETQFAKKMKEVQLKLVQHFTRKTTKTE
IMGVR2_3300015214_____Ga0172382_10001576	IMGVR2_3300015214_____Ga0172382_10001576_gene_46	505		hp		ND	ND	ND	ND		NA	NA	NA	NA	NA	NA	NA	48.6667	146	38909	39055	-1	MNIEKISDEEIKVNGKTCYKDIDGKWRSLEELTLSEEKELKQFLNSAQ
IMGVR2_3300015214_____Ga0172382_10001576	IMGVR2_3300015214_____Ga0172382_10001576_gene_47	506		response regulator transcription factor (LuxR)		ND	ND	ND	ND	response regulator transcription factor	1.01e-14	PRINTS	PR00038	LuxR bacterial regulatory protein HTH signature	32	44	9.9E-10	111.667	335	39094	39429	-1	MLTNQEERITKLIAVGFSDKEAADALHVSTRTVINHKANIFEKLQINKATELTAWYWTRKFNEKMSLSELKKNAIVGLFVLIILPSAFSFETLYRYRRPTRRVGTELKLVV
IMGVR2_3300015214_____Ga0172382_10001576	IMGVR2_3300015214_____Ga0172382_10001576_gene_47	506		response regulator transcription factor (LuxR)		ND	ND	ND	ND	response regulator transcription factor	1.01e-14	PRINTS	PR00038	LuxR bacterial regulatory protein HTH signature	2	16	9.9E-10	111.667	335	39094	39429	-1	MLTNQEERITKLIAVGFSDKEAADALHVSTRTVINHKANIFEKLQINKATELTAWYWTRKFNEKMSLSELKKNAIVGLFVLIILPSAFSFETLYRYRRPTRRVGTELKLVV
IMGVR2_3300015214_____Ga0172382_10001576	IMGVR2_3300015214_____Ga0172382_10001576_gene_47	506		response regulator transcription factor (LuxR)		ND	ND	ND	ND	response regulator transcription factor	1.01e-14	PRINTS	PR00038	LuxR bacterial regulatory protein HTH signature	16	32	9.9E-10	111.667	335	39094	39429	-1	MLTNQEERITKLIAVGFSDKEAADALHVSTRTVINHKANIFEKLQINKATELTAWYWTRKFNEKMSLSELKKNAIVGLFVLIILPSAFSFETLYRYRRPTRRVGTELKLVV
IMGVR2_3300015214_____Ga0172382_10001576	IMGVR2_3300015214_____Ga0172382_10001576_gene_47	506		response regulator transcription factor (LuxR)		ND	ND	ND	ND	response regulator transcription factor	1.01e-14	Pfam	PF00196	Bacterial regulatory proteins, luxR family	2	55	1.8E-12	111.667	335	39094	39429	-1	MLTNQEERITKLIAVGFSDKEAADALHVSTRTVINHKANIFEKLQINKATELTAWYWTRKFNEKMSLSELKKNAIVGLFVLIILPSAFSFETLYRYRRPTRRVGTELKLVV
IMGVR2_3300015214_____Ga0172382_10001576	IMGVR2_3300015214_____Ga0172382_10001576_gene_47	506		response regulator transcription factor (LuxR)		ND	ND	ND	ND	response regulator transcription factor	1.01e-14	ProSiteProfiles	PS50043	LuxR-type HTH domain profile.	1	60	18622	111.667	335	39094	39429	-1	MLTNQEERITKLIAVGFSDKEAADALHVSTRTVINHKANIFEKLQINKATELTAWYWTRKFNEKMSLSELKKNAIVGLFVLIILPSAFSFETLYRYRRPTRRVGTELKLVV
IMGVR2_3300015214_____Ga0172382_10001576	IMGVR2_3300015214_____Ga0172382_10001576_gene_47	506		response regulator transcription factor (LuxR)		ND	ND	ND	ND	response regulator transcription factor	1.01e-14	CDD	cd06170	LuxR_C_like	2	55	2.61859e-05	111.667	335	39094	39429	-1	MLTNQEERITKLIAVGFSDKEAADALHVSTRTVINHKANIFEKLQINKATELTAWYWTRKFNEKMSLSELKKNAIVGLFVLIILPSAFSFETLYRYRRPTRRVGTELKLVV
IMGVR2_3300015214_____Ga0172382_10001576	IMGVR2_3300015214_____Ga0172382_10001576_gene_48	507		hp		ND	ND	ND	ND		NA	NA	NA	NA	NA	NA	NA	76.6667	230	39419	39649	-1	MNILEKPNVKLKKDAFRLISGIENERSAEAEILTLLNLKLKHGLFNRKRFNTAEKEAVEAVFEKYGVTENIWEDAD
IMGVR2_3300015214_____Ga0172382_10001576	IMGVR2_3300015214_____Ga0172382_10001576_gene_49	508		hp		ND	ND	ND	ND	transcriptional regulator	2.11e-19	NA	NA	NA	NA	NA	NA	208.667	626	39797	40423	1	MSVKDRLKEFVRSMNLTIRDFEISINASNGYVNSISKGIGADKLEMILEKYPNLNTEWLLTGVGNPLKEDVSESEYMKEVTSRFFEVFEHLKKTKQIKTQDDLAKILKTNKQAISDLKAHRKKLSIENLFDLKKSYESISLDFIILGKGSIEVDSFTTSEKDSHLMKLQKARIEEMEQANMLLKKELELKSHSNYKQAAEPSQKLKKK
NHE_Leef_1	NHE_Leef_1_gene_23	512	3192	hp		ND	ND	ND	ND		NA	NA	NA	NA	NA	NA	NA	80.6667	242	20304	20546	1	MTKQGEEYLTTELQRFKNAVTALKADDVNYAAHEEKRESLLKYYNERIKSYEKQLGKIKSQRSISRNVTKAECKTKHCSV
NHE_Leef_1	NHE_Leef_1_gene_24	513	3193	hp		ND	ND	ND	ND		NA	NA	NA	NA	NA	NA	NA	70.6667	212	20455	20667	1	MKNNSEKSKVRDQLVEMLLKQNVKRNIARYKVDKILVYQKLLVVKRKGPETVGEYYLKNKEKCQKKSKNT
NHE_Leef_1	NHE_Leef_1_gene_25	514	3194	hp		ND	ND	ND	ND		NA	NA	NA	NA	NA	NA	NA	75.6667	227	20640	20867	1	MPKEIKKHLKVTHTCKACEKQINNNVIVGTKKDFAVSDLTFAYYKSPANLNKCPSCGGKSFEVSYSFYHEEKIKK
NHE_Leef_1	NHE_Leef_1_gene_26	515	3195	hp		ND	ND	ND	ND		NA	NA	NA	NA	NA	NA	NA	62.6667	188	20864	21052	1	MIKEKLLIDALNAVSVHFTISLPETTVYVPDKFKATNYPKRTQSALKRLQKIGYHIQTEIQS
NHE_Leef_1	NHE_Leef_1_gene_28	516	3196	hp		ND	ND	ND	ND		NA	NA	NA	NA	NA	NA	NA	162.667	488	23904	24392	1	MKTLLLTTFLRPAKLVDIFSDKGMGSIIEDKQLYYKNDAGGFIGPYRLNAPFNEDDLLYYRELYQLLNDEKVFLIDPLEYQESLVVDLPLKRVGQFDILQGNCLIINTTYYLKSGQSIDGPFYINQNTTKENLKQKASNKLMFVLDDLKEIKMLLNSDLIAS
NHE_Leef_1	NHE_Leef_1_gene_30	517	3197	hp		ND	ND	ND	ND		NA	NA	NA	NA	NA	NA	NA	115.667	347	24994	25341	1	MEKTFYYSELPLTFQADCYKTVMVNIIELGSILNKDPFTFLKSKEAQESMNSLRKQIEEYPPSPEDKIINIEGSDELFVHTIIALRFIGDNHEVNFWFWSKRDLVSEAVSKNLTL
NHE_Leef_1	NHE_Leef_1_gene_31	88	3198	hp		ND	ND	ND	ND	chromosome partitioning protein ParA	1.25e-35	PRINTS	PR01994	Antirepressor protein ANT signature	93	115	7.3E-17	177.667	533	25352	25885	1	MSNQVITVNEKEISIQSYYNEKFVAIKPICEAIGVDYDNQIEKINSDEILSQLTPLRGATGADGKTYKMRVISLRYVFGWLFTINPNKVKPEIKQDVINYKKECYDALFDTFTKRTSILKEKTKLQLEIEALEKELEEDTRVQKIKELKSSVKNASQRLNSLDKNVVDEQLDLFKKE
NHE_Leef_1	NHE_Leef_1_gene_31	88	3198	hp		ND	ND	ND	ND	chromosome partitioning protein ParA	1.25e-35	PRINTS	PR01994	Antirepressor protein ANT signature	23	44	7.3E-17	177.667	533	25352	25885	1	MSNQVITVNEKEISIQSYYNEKFVAIKPICEAIGVDYDNQIEKINSDEILSQLTPLRGATGADGKTYKMRVISLRYVFGWLFTINPNKVKPEIKQDVINYKKECYDALFDTFTKRTSILKEKTKLQLEIEALEKELEEDTRVQKIKELKSSVKNASQRLNSLDKNVVDEQLDLFKKE
NHE_Leef_1	NHE_Leef_1_gene_31	88	3198	hp		ND	ND	ND	ND	chromosome partitioning protein ParA	1.25e-35	PRINTS	PR01994	Antirepressor protein ANT signature	69	92	7.3E-17	177.667	533	25352	25885	1	MSNQVITVNEKEISIQSYYNEKFVAIKPICEAIGVDYDNQIEKINSDEILSQLTPLRGATGADGKTYKMRVISLRYVFGWLFTINPNKVKPEIKQDVINYKKECYDALFDTFTKRTSILKEKTKLQLEIEALEKELEEDTRVQKIKELKSSVKNASQRLNSLDKNVVDEQLDLFKKE
NHE_Leef_1	NHE_Leef_1_gene_31	88	3198	hp		ND	ND	ND	ND	chromosome partitioning protein ParA	1.25e-35	Pfam	PF10547	P22_AR N-terminal domain	6	115	4.1E-31	177.667	533	25352	25885	1	MSNQVITVNEKEISIQSYYNEKFVAIKPICEAIGVDYDNQIEKINSDEILSQLTPLRGATGADGKTYKMRVISLRYVFGWLFTINPNKVKPEIKQDVINYKKECYDALFDTFTKRTSILKEKTKLQLEIEALEKELEEDTRVQKIKELKSSVKNASQRLNSLDKNVVDEQLDLFKKE
NHE_Leef_1	NHE_Leef_1_gene_33	519	3199	hp		ND	ND	ND	ND		NA	NA	NA	NA	NA	NA	NA	77.6667	233	26713	26946	1	VLAVVIKLIRMNAIENAVVIKVGDRYFNSYKNKRILTAWSLAGANLFKPSDTLEIEKAEKKLKDKGYKTERKFVVVT
NHE_Leef_1	NHE_Leef_1_gene_34	520	3200	hp		ND	ND	ND	ND		NA	NA	NA	NA	NA	NA	NA	90.6667	272	26965	27237	1	MYKVRHCSEGTKSNQVHKNKELKTKEKNKPNAELYTVFLTEKIMKAYFKKDGTLIIAAEDKKENAAIEEFTEKNLQMFYKYPIGMRKKHQ
NHE_Leef_1	NHE_Leef_1_gene_35	521	3201	DUF551		ND	ND	ND	ND		NA	Pfam	PF04448	Protein of unknown function (DUF551)	2	64	1.0E-6	66.6667	200	27307	27507	1	MEWIKLTDRLPTKKEQDENWKFLVSNYLDDWTDCAYYDEKNELYKWNNGECDVIPTHWQCLPKALK
NHE_Leef_1	NHE_Leef_1_gene_37	522	3202	hp		ND	ND	ND	ND		NA	NA	NA	NA	NA	NA	NA	98.6667	296	27778	28074	1	MEEIKEAVRQLETYKNRYRTMNTQDVIDMLKRLNENVKLTIPVVSFELPSDEIFDMPEVNLNNPLEEFYYYERPPYLKSDQKDFKERLQKALNYLKGN
NHE_Leef_1	NHE_Leef_1_gene_repeat			COS (3')															13	37536	37548	1

## Sheet: Peternella
phage_names	gene_name	name	protein_cluster_VirClust	consensus_annotation	addidional_features	pVOGs	pVOGs_eval	pVOGs_product1	pVOGs_product2	BlastP_product	BlastP_evalue	IP_analysis	IP_Accession	IP_Description	IP_start	IP_end	IP_eval	Protein_length	gene_length	start	end	strand	Prot_seq
IMGVR2_3300006459_____Ga0100222_100241	IMGVR2_3300006459_____Ga0100222_100241_gene_21	1		head morphogenesis protein, SPP1 gp7 family		VOG4652	1.2e-26	virion morphogenesis protein [n=6]	hypothetical protein [n=4]	phage putative head morphogenesis protein, SPP1 gp7 family	5.89e-108	Pfam	PF04233	Phage Mu protein F like protein	136	228	5.3E-18	451.667	1355	9509	10864	-1	MKHRLNPNKFLYLRSFFRRLEASYHDLCCDAEPSALDLSDYTKLIEELSTKIQNKELSPSDLSPDLIEQIYKDISQPVKKEFGRKWVDYDYKEPNNLIQKFKKNLWQFSSAKTLAELEMINSLILDKNGRIKPEYQFKQDLQKMNFQFNRNYLNAEYQTAKRGAQMSHLWTKFQEQREYYPNLVYRTVGDSRVRPEHEALNGIVKPIDDPFWKTYYPPNGWRCRCTVMNTAEKVSQGEFEDESVLPEFRGNVAVDEEIFTSKGSFFKLLNKDHKAKINAELMKYNMPMDTAYHGKYKKKVFVSPFADENDLVSNVETAMVIVDKLKTDVKIRAHIDSNIVKGHKNPEYEINGKIADRKEVSSYTSIKSNLETAKKQGNHSIVYDVTNFKDWKANEITKN…
IMGVR2_3300006459_____Ga0100222_100241	IMGVR2_3300006459_____Ga0100222_100241_gene_21	1		head morphogenesis protein, SPP1 gp7 family		VOG4652	1.2e-26	virion morphogenesis protein [n=6]	hypothetical protein [n=4]	phage putative head morphogenesis protein, SPP1 gp7 family	5.89e-108	Pfam	PF18451	Contact-dependent growth inhibition CdiA C-terminal domain	344	420	2.5E-9	451.667	1355	9509	10864	-1	MKHRLNPNKFLYLRSFFRRLEASYHDLCCDAEPSALDLSDYTKLIEELSTKIQNKELSPSDLSPDLIEQIYKDISQPVKKEFGRKWVDYDYKEPNNLIQKFKKNLWQFSSAKTLAELEMINSLILDKNGRIKPEYQFKQDLQKMNFQFNRNYLNAEYQTAKRGAQMSHLWTKFQEQREYYPNLVYRTVGDSRVRPEHEALNGIVKPIDDPFWKTYYPPNGWRCRCTVMNTAEKVSQGEFEDESVLPEFRGNVAVDEEIFTSKGSFFKLLNKDHKAKINAELMKYNMPMDTAYHGKYKKKVFVSPFADENDLVSNVETAMVIVDKLKTDVKIRAHIDSNIVKGHKNPEYEINGKIADRKEVSSYTSIKSNLETAKKQGNHSIVYDVTNFKDWKANEITKN…
IMGVR2_3300006459_____Ga0100222_100241	IMGVR2_3300006459_____Ga0100222_100241_gene_21	1		head morphogenesis protein, SPP1 gp7 family		VOG4652	1.2e-26	virion morphogenesis protein [n=6]	hypothetical protein [n=4]	phage putative head morphogenesis protein, SPP1 gp7 family	5.89e-108	TIGRFAM	TIGR01641	phageSPP1_gp7: phage head morphogenesis protein, SPP1 gp7 family	130	229	7.9E-15	451.667	1355	9509	10864	-1	MKHRLNPNKFLYLRSFFRRLEASYHDLCCDAEPSALDLSDYTKLIEELSTKIQNKELSPSDLSPDLIEQIYKDISQPVKKEFGRKWVDYDYKEPNNLIQKFKKNLWQFSSAKTLAELEMINSLILDKNGRIKPEYQFKQDLQKMNFQFNRNYLNAEYQTAKRGAQMSHLWTKFQEQREYYPNLVYRTVGDSRVRPEHEALNGIVKPIDDPFWKTYYPPNGWRCRCTVMNTAEKVSQGEFEDESVLPEFRGNVAVDEEIFTSKGSFFKLLNKDHKAKINAELMKYNMPMDTAYHGKYKKKVFVSPFADENDLVSNVETAMVIVDKLKTDVKIRAHIDSNIVKGHKNPEYEINGKIADRKEVSSYTSIKSNLETAKKQGNHSIVYDVTNFKDWKANEITKN…
IMGVR2_3300006459_____Ga0100222_100241	IMGVR2_3300006459_____Ga0100222_100241_gene_22	1		head morphogenesis protein, SPP1 gp7 family		ND	ND	ND	ND	DUF935 family protein, partial	0	Pfam	PF06074	Protein of unknown function (DUF935)	85	406	5.8E-15	413.667	1241	10839	12080	-1	MLQNLYKKAENFFLKRADERLLRITAAIKNARSGALSSSLTHNAETMQVKSLEDWKLAVLMATNQYSPNRLFLHQLYQNLKLDNHLVSVIESRILHSQRSNFKIVNDKKEENEDLSWLFQRTWFEDFIATALWSKFEGTKLIEIFVTNEAGELEEISEIPSSNFNTVKGIITKENGEETGWDYRSGKYANFYIQVGKDRDLGILAQMAPIILAKKLAMGSWLDFVEKYGIPPLFITTDREDEKRGQELWDMAVSFKAANFMIGRGAEKFEIPNVTTNNAEAVFDNLIERANSEMSKRILGGTGLTDEKGFVGSVEIQFQLAKDRFESDKLFLQNLINQQLIPRLIKLSPVYAPLQNHYFEWDNAEVFDSAKLADLVTKFGQHFYIDPEYIQQKTGIPIL…
IMGVR2_3300006742_____Ga0101805_100074	IMGVR2_3300006742_____Ga0101805_100074_gene_33	1		head morphogenesis protein, SPP1 gp7 family		ND	ND	ND	ND	DUF935 family protein, partial	0	Pfam	PF06074	Protein of unknown function (DUF935)	85	406	8.9E-15	413.667	1241	25319	26560	1	MLQNLYKKAENFFLKRADERLLRITAAIKNARSGALSSSLTHNAETMQVKSLEDWKLAVLMATNQYSPNRLFLHQLYQNLKLDNHLVSVIESRILHSQRSNFKIVNDKKEENEDLSWLFQRTWFEDFIATALWSKFEGTKLIEIFVTNEAGELEEISEIPSSNFNTVKGIITKENGEETGWDYRSGKYANFYIQVGKDRDLGILAQMAPIILAKKLAMGSWLDFVEKYGIPPLFITTDREDEKRGQELWDMAVSFKAANFMIGRGAEKFEIPNVTTNNAEAVFDSLIERANSEMSKRILGGTGLTDEKGFVGSVEIQFQLAKDRFESDKLFLQNLINQQLIPRLIKLSPVYAPLQNHYFEWDNAEVFDSAKLADLVTKFGQHFYIDPEYIQQKTGIPIL…
IMGVR2_3300006742_____Ga0101805_100074	IMGVR2_3300006742_____Ga0101805_100074_gene_34	1		head morphogenesis protein, SPP1 gp7 family		VOG4652	1.5e-26	virion morphogenesis protein [n=6]	hypothetical protein [n=4]	phage putative head morphogenesis protein, SPP1 gp7 family	5.55e-107	Pfam	PF18451	Contact-dependent growth inhibition CdiA C-terminal domain	318	394	2.3E-9	425.667	1277	26613	27890	1	LCCDAEPSAIDLSDYTKLIEELSTKIQNKELSPSDLSPHLIEQIYKDISQPVKKEFGRKWVDYDYKEPNNLIQKFKKNLWQFSSAKTLAELEIINSLILDKNGRIKPEYQFKQDLQKMNFQFNRNYLNAEYQTAKRGAQMSHLWTKFQEQREYYPNLVYRTVGDGRVRPEHEALNGIVKPIDDPFWKTYYPPNGWRCRCTVMNTAEKVSQGEFEDESVLPEFRGNVAVDEEIFTSKGSFFKLLNKDHKAKINAELMKYNMPMDTAYHGKYKKKVFVSPFADENDLVSNVETAMVIVDKLKTDVKIRAHIDSNIVKGHKNPEYEINGKIADRKEVSSYTSIKSNLETAKKQGNHSIVYDVTNFKDWKANEITKNLKGKIMNFKDKDWLHEIYFVNGNKAI…
IMGVR2_3300006742_____Ga0101805_100074	IMGVR2_3300006742_____Ga0101805_100074_gene_34	1		head morphogenesis protein, SPP1 gp7 family		VOG4652	1.5e-26	virion morphogenesis protein [n=6]	hypothetical protein [n=4]	phage putative head morphogenesis protein, SPP1 gp7 family	5.55e-107	Pfam	PF04233	Phage Mu protein F like protein	110	202	9.9E-18	425.667	1277	26613	27890	1	LCCDAEPSAIDLSDYTKLIEELSTKIQNKELSPSDLSPHLIEQIYKDISQPVKKEFGRKWVDYDYKEPNNLIQKFKKNLWQFSSAKTLAELEIINSLILDKNGRIKPEYQFKQDLQKMNFQFNRNYLNAEYQTAKRGAQMSHLWTKFQEQREYYPNLVYRTVGDGRVRPEHEALNGIVKPIDDPFWKTYYPPNGWRCRCTVMNTAEKVSQGEFEDESVLPEFRGNVAVDEEIFTSKGSFFKLLNKDHKAKINAELMKYNMPMDTAYHGKYKKKVFVSPFADENDLVSNVETAMVIVDKLKTDVKIRAHIDSNIVKGHKNPEYEINGKIADRKEVSSYTSIKSNLETAKKQGNHSIVYDVTNFKDWKANEITKNLKGKIMNFKDKDWLHEIYFVNGNKAI…
IMGVR2_3300006742_____Ga0101805_100074	IMGVR2_3300006742_____Ga0101805_100074_gene_34	1		head morphogenesis protein, SPP1 gp7 family		VOG4652	1.5e-26	virion morphogenesis protein [n=6]	hypothetical protein [n=4]	phage putative head morphogenesis protein, SPP1 gp7 family	5.55e-107	TIGRFAM	TIGR01641	phageSPP1_gp7: phage head morphogenesis protein, SPP1 gp7 family	104	203	3.3E-14	425.667	1277	26613	27890	1	LCCDAEPSAIDLSDYTKLIEELSTKIQNKELSPSDLSPHLIEQIYKDISQPVKKEFGRKWVDYDYKEPNNLIQKFKKNLWQFSSAKTLAELEIINSLILDKNGRIKPEYQFKQDLQKMNFQFNRNYLNAEYQTAKRGAQMSHLWTKFQEQREYYPNLVYRTVGDGRVRPEHEALNGIVKPIDDPFWKTYYPPNGWRCRCTVMNTAEKVSQGEFEDESVLPEFRGNVAVDEEIFTSKGSFFKLLNKDHKAKINAELMKYNMPMDTAYHGKYKKKVFVSPFADENDLVSNVETAMVIVDKLKTDVKIRAHIDSNIVKGHKNPEYEINGKIADRKEVSSYTSIKSNLETAKKQGNHSIVYDVTNFKDWKANEITKNLKGKIMNFKDKDWLHEIYFVNGNKAI…
IMGVR2_3300007093_____Ga0104055_1000085	IMGVR2_3300007093_____Ga0104055_1000085_gene_25	1		head morphogenesis protein, SPP1 gp7 family		ND	ND	ND	ND	DUF935 family protein, partial	0	Pfam	PF06074	Protein of unknown function (DUF935)	85	406	5.8E-15	413.667	1241	20410	21651	1	MLQNLYKKAENFFLKRADERLLRITAAIKNARSGALSSSLTHNAETMQVKSLEDWKLAVLMATNQYSPNRLFLHQLYQNLKLDNHLVSVIESRILHSQRSNFKIVNDKKEENEDLSWLFQRTWFEDFIATALWSKFEGTKLIEIFVTNEAGELEEISEIPSSNFNTVKGIITKENGEETGWDYRSGKYANFYIQVGKDRDLGILAQMAPIILAKKLAMGSWLDFVEKYGIPPLFITTDREDEKRGQELWDMAVSFKAANFMIGRGAEKFEIPNVTTNNAEAVFDNLIERANSEMSKRILGGTGLTDEKGFVGSVEIQFQLAKDRFESDKLFLQNLINQQLIPRLIKLSPVYAPLQNHYFEWDNAEVFDSAKLADLVTKFGQHFYIDPEYIQQKTGIPIL…
IMGVR2_3300007093_____Ga0104055_1000085	IMGVR2_3300007093_____Ga0104055_1000085_gene_26	1		head morphogenesis protein, SPP1 gp7 family		VOG4652	1.2e-26	virion morphogenesis protein [n=6]	hypothetical protein [n=4]	phage putative head morphogenesis protein, SPP1 gp7 family	5.89e-108	Pfam	PF04233	Phage Mu protein F like protein	136	228	5.3E-18	451.667	1355	21626	22981	1	MKHRLNPNKFLYLRSFFRRLEASYHDLCCDAEPSALDLSDYTKLIEELSTKIQNKELSPSDLSPDLIEQIYKDISQPVKKEFGRKWVDYDYKEPNNLIQKFKKNLWQFSSAKTLAELEMINSLILDKNGRIKPEYQFKQDLQKMNFQFNRNYLNAEYQTAKRGAQMSHLWTKFQEQREYYPNLVYRTVGDSRVRPEHEALNGIVKPIDDPFWKTYYPPNGWRCRCTVMNTAEKVSQGEFEDESVLPEFRGNVAVDEEIFTSKGSFFKLLNKDHKAKINAELMKYNMPMDTAYHGKYKKKVFVSPFADENDLVSNVETAMVIVDKLKTDVKIRAHIDSNIVKGHKNPEYEINGKIADRKEVSSYTSIKSNLETAKKQGNHSIVYDVTNFKDWKANEITKN…
IMGVR2_3300007093_____Ga0104055_1000085	IMGVR2_3300007093_____Ga0104055_1000085_gene_26	1		head morphogenesis protein, SPP1 gp7 family		VOG4652	1.2e-26	virion morphogenesis protein [n=6]	hypothetical protein [n=4]	phage putative head morphogenesis protein, SPP1 gp7 family	5.89e-108	Pfam	PF18451	Contact-dependent growth inhibition CdiA C-terminal domain	344	420	2.5E-9	451.667	1355	21626	22981	1	MKHRLNPNKFLYLRSFFRRLEASYHDLCCDAEPSALDLSDYTKLIEELSTKIQNKELSPSDLSPDLIEQIYKDISQPVKKEFGRKWVDYDYKEPNNLIQKFKKNLWQFSSAKTLAELEMINSLILDKNGRIKPEYQFKQDLQKMNFQFNRNYLNAEYQTAKRGAQMSHLWTKFQEQREYYPNLVYRTVGDSRVRPEHEALNGIVKPIDDPFWKTYYPPNGWRCRCTVMNTAEKVSQGEFEDESVLPEFRGNVAVDEEIFTSKGSFFKLLNKDHKAKINAELMKYNMPMDTAYHGKYKKKVFVSPFADENDLVSNVETAMVIVDKLKTDVKIRAHIDSNIVKGHKNPEYEINGKIADRKEVSSYTSIKSNLETAKKQGNHSIVYDVTNFKDWKANEITKN…
IMGVR2_3300007093_____Ga0104055_1000085	IMGVR2_3300007093_____Ga0104055_1000085_gene_26	1		head morphogenesis protein, SPP1 gp7 family		VOG4652	1.2e-26	virion morphogenesis protein [n=6]	hypothetical protein [n=4]	phage putative head morphogenesis protein, SPP1 gp7 family	5.89e-108	TIGRFAM	TIGR01641	phageSPP1_gp7: phage head morphogenesis protein, SPP1 gp7 family	130	229	7.9E-15	451.667	1355	21626	22981	1	MKHRLNPNKFLYLRSFFRRLEASYHDLCCDAEPSALDLSDYTKLIEELSTKIQNKELSPSDLSPDLIEQIYKDISQPVKKEFGRKWVDYDYKEPNNLIQKFKKNLWQFSSAKTLAELEMINSLILDKNGRIKPEYQFKQDLQKMNFQFNRNYLNAEYQTAKRGAQMSHLWTKFQEQREYYPNLVYRTVGDSRVRPEHEALNGIVKPIDDPFWKTYYPPNGWRCRCTVMNTAEKVSQGEFEDESVLPEFRGNVAVDEEIFTSKGSFFKLLNKDHKAKINAELMKYNMPMDTAYHGKYKKKVFVSPFADENDLVSNVETAMVIVDKLKTDVKIRAHIDSNIVKGHKNPEYEINGKIADRKEVSSYTSIKSNLETAKKQGNHSIVYDVTNFKDWKANEITKN…
IMGVR2_3300007126_____Ga0102717_100371	IMGVR2_3300007126_____Ga0102717_100371_gene_25	1		head morphogenesis protein, SPP1 gp7 family		VOG4652	1.2e-26	virion morphogenesis protein [n=6]	hypothetical protein [n=4]	phage putative head morphogenesis protein, SPP1 gp7 family	5.89e-108	Pfam	PF04233	Phage Mu protein F like protein	136	228	5.3E-18	451.667	1355	13014	14369	-1	MKHRLNPNKFLYLRSFFRRLEASYHDLCCDAEPSALDLSDYTKLIEELSTKIQNKELSPSDLSPDLIEQIYKDISQPVKKEFGRKWVDYDYKEPNNLIQKFKKNLWQFSSAKTLAELEMINSLILDKNGRIKPEYQFKQDLQKMNFQFNRNYLNAEYQTAKRGAQMSHLWTKFQEQREYYPNLVYRTVGDSRVRPEHEALNGIVKPIDDPFWKTYYPPNGWRCRCTVMNTAEKVSQGEFEDESVLPEFRGNVAVDEEIFTSKGSFFKLLNKDHKAKINAELMKYNMPMDTAYHGKYKKKVFVSPFADENDLVSNVETAMVIVDKLKTDVKIRAHIDSNIVKGHKNPEYEINGKIADRKEVSSYTSIKSNLETAKKQGNHSIVYDVTNFKDWKANEITKN…
IMGVR2_3300007126_____Ga0102717_100371	IMGVR2_3300007126_____Ga0102717_100371_gene_25	1		head morphogenesis protein, SPP1 gp7 family		VOG4652	1.2e-26	virion morphogenesis protein [n=6]	hypothetical protein [n=4]	phage putative head morphogenesis protein, SPP1 gp7 family	5.89e-108	Pfam	PF18451	Contact-dependent growth inhibition CdiA C-terminal domain	344	420	2.5E-9	451.667	1355	13014	14369	-1	MKHRLNPNKFLYLRSFFRRLEASYHDLCCDAEPSALDLSDYTKLIEELSTKIQNKELSPSDLSPDLIEQIYKDISQPVKKEFGRKWVDYDYKEPNNLIQKFKKNLWQFSSAKTLAELEMINSLILDKNGRIKPEYQFKQDLQKMNFQFNRNYLNAEYQTAKRGAQMSHLWTKFQEQREYYPNLVYRTVGDSRVRPEHEALNGIVKPIDDPFWKTYYPPNGWRCRCTVMNTAEKVSQGEFEDESVLPEFRGNVAVDEEIFTSKGSFFKLLNKDHKAKINAELMKYNMPMDTAYHGKYKKKVFVSPFADENDLVSNVETAMVIVDKLKTDVKIRAHIDSNIVKGHKNPEYEINGKIADRKEVSSYTSIKSNLETAKKQGNHSIVYDVTNFKDWKANEITKN…
[truncated: 692 more rows]

## Sheet: Molly & Colly
phage_names	gene_name	name	protein_cluster_VirClust	consensus_annotation	additional_features	pVOGs	pVOGs_eval	pVOGs_product1	pVOGs_product2	BlastP_product	BlastP_evalue	IP_analysis	IP_Accession	IP_Description	IP_start	IP_end	IP_eval	protein_length	gene_length	start	end	strand	Prot_seq
[truncated: 500 more rows]

[truncated: 6 more sheets: Calle, Gundel, Nekkels, Danklef & Freya, Harreka, Omtje]
